# Supplementary material for: Neural Precursor Cells Expanded Inside the 3D Micro-Scaffold Nichoid Present Different Non-Coding RNAs Profiles and Transcript Isoforms Expression: Possible Epigenetic Modulation by 3D Growth
Source: Biomedicines. 2021 Aug 31;9(9):1120. doi: 10.3390/biomedicines9091120 (PMC8472193; doi:10.3390/biomedicines9091120)
Supplement: Supplementary file 1 [file biomedicines-09-01120-s001.zip]

Archive with 15 entries (14 files):
- SupplementaryMaterials/
- SupplementaryMaterials/FigureS1.tiff
- __MACOSX/SupplementaryMaterials/._FigureS1.tiff
- SupplementaryMaterials/TableS1.xlsx
- __MACOSX/SupplementaryMaterials/._TableS1.xlsx
- SupplementaryMaterials/TableS3.xlsx
- __MACOSX/SupplementaryMaterials/._TableS3.xlsx
- SupplementaryMaterials/TableS2.xlsx
- __MACOSX/SupplementaryMaterials/._TableS2.xlsx
- SupplementaryMaterials/TableS5.xlsx
- __MACOSX/SupplementaryMaterials/._TableS5.xlsx
- SupplementaryMaterials/FigureS1(2).tiff
- __MACOSX/SupplementaryMaterials/._FigureS1(2).tiff
- SupplementaryMaterials/TableS4.xlsx
- __MACOSX/SupplementaryMaterials/._TableS4.xlsx
