# Supplementary material for: Neural Precursor Cells Expanded Inside the 3D Micro-Scaffold Nichoid Present Different Non-Coding RNAs Profiles and Transcript Isoforms Expression: Possible Epigenetic Modulation by 3D Growth
Source: Biomedicines. 2021 Aug 31;9(9):1120. doi: 10.3390/biomedicines9091120 (PMC8472193; doi:10.3390/biomedicines9091120)
Supplement: Supplementary file 1 [file biomedicines-09-01120-s001.zip › SupplementaryMaterials/TableS1.xlsx]

## Sheet: Foglio1
Gene Name	log2FC	Gene Biotype
Clcf1	7.4463	protein_coding
St18	7.21392	protein_coding
Sema3e	7.05303	protein_coding
Actl7b	6.34814	protein_coding
Scrt2	6.13504	protein_coding
Aldh1a3	5.69459	protein_coding
Lhx6	5.63052	protein_coding
Il11	5.59261	protein_coding
Maml3	5.52246	protein_coding
Jph1	5.49093	protein_coding
Bzrap1	5.47587	protein_coding
Celf6	5.38756	protein_coding
Cacna1d	5.17787	protein_coding
Vgf	5.09977	protein_coding
Nefl	4.98107	protein_coding
Il6ra	4.92425	protein_coding
Cntn2	4.91316	protein_coding
Pard6b	4.88065	protein_coding
Hivep3	4.69307	protein_coding
Tgm1	4.66596	protein_coding
Nefm	4.64855	protein_coding
Npas2	4.64741	protein_coding
Rgs11	4.61927	protein_coding
Asxl3	4.51569	protein_coding
Ecel1	4.50284	protein_coding
Zfp804a	4.4949	protein_coding
Fosl1	4.46857	protein_coding
Kcnj9	4.38918	protein_coding
Kcnk3	4.3855	protein_coding
Vipr1	4.26107	protein_coding
Csmd1	4.25459	protein_coding
Dlk2	4.23845	protein_coding
Rundc3b	4.21278	protein_coding
Fgf2	4.18098	protein_coding
Icam5	4.17476	protein_coding
Srxn1	4.10053	protein_coding
Spsb1	4.0871	protein_coding
Cemip	3.99871	protein_coding
Arid3a	3.91325	protein_coding
Frmpd3	3.90576	protein_coding
Rin3	3.88703	protein_coding
Kif26b	3.84151	protein_coding
Nfatc2	3.82871	protein_coding
Xirp1	3.81714	protein_coding
Tbr1	3.79557	protein_coding
Lzts1	3.75792	protein_coding
Ttbk1	3.74745	protein_coding
Rab3c	3.71049	protein_coding
Hbegf	3.70797	protein_coding
Tmem179	3.69918	protein_coding
Gfod1	3.67757	protein_coding
Smarca1	3.60691	protein_coding
Tnxb	3.59234	protein_coding
Prkar1b	3.58695	protein_coding
Tmem178b	3.57949	protein_coding
Mast1	3.55635	protein_coding
Tgfb1	3.52366	protein_coding
Apol8	3.50175	protein_coding
Sh2d3c	-3.50371	protein_coding
Rab38	-3.53561	protein_coding
Tnfsf13	-3.56842	protein_coding
Cacna2d4	-3.57918	protein_coding
Tek	-3.59288	protein_coding
1500015O10Rik	-3.60146	protein_coding
Adam5	-3.76055	protein_coding
Ccdc187	-3.7892	protein_coding
Lrrc17	-3.81549	protein_coding
Spon1	-3.92377	protein_coding
Myh11	-3.96972	protein_coding
Aldh1a7	-3.972	protein_coding
Zc2hc1c	-3.97746	protein_coding
Trim12c	-3.98577	protein_coding
Gpr157	-4.01183	protein_coding
Fam89a	-4.0707	protein_coding
Gsta4	-4.10092	protein_coding
Nnmt	-4.25353	protein_coding
Aldh1a1	-4.3694	protein_coding
Lrrc23	-4.47144	protein_coding
Alpk1	-4.47233	protein_coding
Hist1h1t	-4.50103	protein_coding
Gas6	-4.5773	protein_coding
Rarb	-4.6384	protein_coding
Lbp	-4.69906	protein_coding
D630039A03Rik	-4.84391	protein_coding
Cntn5	-4.91311	protein_coding
Cyp1b1	-4.91534	protein_coding
Cnga2	-4.9841	protein_coding
Wif1	-5.27845	protein_coding
Gm11744	-5.29812	protein_coding
Fgl1	-5.63514	protein_coding
Slc38a1	-7.18941	protein_coding
Ceacam1	-7.24868	protein_coding
