# Supplementary material for: Neural Precursor Cells Expanded Inside the 3D Micro-Scaffold Nichoid Present Different Non-Coding RNAs Profiles and Transcript Isoforms Expression: Possible Epigenetic Modulation by 3D Growth
Source: Biomedicines. 2021 Aug 31;9(9):1120. doi: 10.3390/biomedicines9091120 (PMC8472193; doi:10.3390/biomedicines9091120)
Supplement: Supplementary file 1 [file biomedicines-09-01120-s001.zip › SupplementaryMaterials/TableS3.xlsx]

## Sheet: Foglio1
ENSEMBL ID Mouse	Gene mouse	log2FC	Gene human	ENSEMBL ID Human	Biotype
ENSMUSG00000109039	Gm45067	4.93	No Homologue	N/A	N/A
ENSMUSG00000043903	Gm22	4.50	ZNF469	ENSG00000225614	Protein coding
ENSMUSG00000109715	Gm45606	4.23	No Homologue	N/A	N/A
ENSMUSG00000097998	Gm27019	3.92	No Homologue	N/A	N/A
ENSMUSG00000100113	Gm28592	3.59	No Homologue	N/A	N/A
ENSMUSG00000108448	Gm21269	3.49	No Homologue	N/A	N/A
ENSMUSG00000097577	6230400D17Rik	3.41	No Homologue	N/A	N/A
ENSMUSG00000100084	2310068J16Rik	2.94	No Homologue	N/A	N/A
ENSMUSG00000097180	2700038G22Rik	2.54	No Homologue	N/A	N/A
ENSMUSG00000110278	Gm5608	2.48	No Homologue	N/A	N/A
ENSMUSG00000072769	Gm10419	2.45	No Homologue	N/A	N/A
ENSMUSG00000097915	A330009N23Rik	2.37	No Homologue	N/A	N/A
ENSMUSG00000084790	Gm15879	2.24	No Homologue	N/A	N/A
ENSMUSG00000086401	Gm15559	2.22	No Homologue	N/A	N/A
ENSMUSG00000097767	Miat	2.22	MIAT	ENSG00000225783	lncRNA
ENSMUSG00000103502	9330121J05Rik	2.06	No Homologue	N/A	N/A
ENSMUSG00000085030	2810455O05Rik	2.00	No Homologue	N/A	N/A
ENSMUSG00000098178	Gm42418	1.96	No Homologue	N/A	N/A
ENSMUSG00000044471	Linc-pint	1.89	LINC-PINT	ENSG00000231721	lncRNA
ENSMUSG00000096221	1500002C15Rik	1.88	No Homologue	N/A	N/A
ENSMUSG00000089726	Mir17hg	1.77	MIR17HG	ENSG00000215417	lncRNA
ENSMUSG00000097971	Gm26917	1.75	No Homologue	N/A	N/A
ENSMUSG00000097994	Gm26982	1.74	No Homologue	N/A	N/A
ENSMUSG00000075020	Mir670hg	1.74	MIR670HG	ENSG00000235661	lncRNA
ENSMUSG00000042549	Map2k3os	1.59	No Homologue	N/A	N/A
ENSMUSG00000075585	6330403L08Rik	1.57	No Homologue	N/A	N/A
ENSMUSG00000097859	Gm26601	1.53	No Homologue	N/A	N/A
ENSMUSG00000097785	B230217O12Rik	1.31	No Homologue	N/A	N/A
ENSMUSG00000091985	Gm17354	1.28	No Homologue	N/A	N/A
ENSMUSG00000085436	Zfp335os	1.24	No Homologue	N/A	N/A
ENSMUSG00000091993	B930036N10Rik	1.23	No Homologue	N/A	N/A
ENSMUSG00000097277	2900076A07Rik	-1.05	No Homologue	N/A	N/A
ENSMUSG00000050334	C130071C03Rik	-1.12	LINC00461	ENSG00000245526	lncRNA
ENSMUSG00000097881	Celrr	-1.16	No Homologue	N/A	N/A
ENSMUSG00000085208	Brip1os	-1.17	No Homologue	N/A	N/A
ENSMUSG00000100009	Gm7967	-1.23	No Homologue	N/A	N/A
ENSMUSG00000110357	A030001D20Rik	-1.28	No Homologue	N/A	N/A
ENSMUSG00000073485	H3f3aos	-1.33	No Homologue	N/A	N/A
ENSMUSG00000085912	Trp53cor1	-1.34	TP53COR1	Entrez Gene: 102800311	lncRNA
ENSMUSG00000062470	Fbxl12os	-1.40	No Homologue	N/A	N/A
ENSMUSG00000100594	2810414N06Rik	-1.42	No Homologue	N/A	N/A
ENSMUSG00000109284	B230311B06Rik	-1.45	No Homologue	N/A	N/A
ENSMUSG00000087413	Gm11266	-1.51	No Homologue	N/A	N/A
ENSMUSG00000100876	2810454H06Rik	-1.56	No Homologue	N/A	N/A
ENSMUSG00000110834	CAAA01180111.2	-1.58	No Homologue	N/A	N/A
ENSMUSG00000109704	Gm45568	-1.62	No Homologue	N/A	N/A
ENSMUSG00000054822	1700041G16Rik	-1.62	No Homologue	N/A	N/A
ENSMUSG00000097616	1110019D14Rik	-1.68	No Homologue	N/A	N/A
ENSMUSG00000109394	RP23-54G8.4	-1.68	No Homologue	N/A	N/A
ENSMUSG00000097848	Gm807	-1.72	No Homologue	N/A	N/A
ENSMUSG00000097777	Gm16794	-1.74	No Homologue	N/A	N/A
ENSMUSG00000098128	Gm3693	-1.74	No Homologue	N/A	N/A
ENSMUSG00000073985	Gm10602	-1.74	No Homologue	N/A	N/A
ENSMUSG00000108634	Gm44783	-1.87	No Homologue	N/A	N/A
ENSMUSG00000074863	Platr25	-1.88	No Homologue	N/A	N/A
ENSMUSG00000086822	5330413P13Rik	-1.89	No Homologue	N/A	N/A
ENSMUSG00000107879	9330102E08Rik	-1.94	No Homologue	N/A	N/A
ENSMUSG00000111443	RP23-72A20.11	-1.95	No Homologue	N/A	N/A
ENSMUSG00000097842	9330104G04Rik	-2.03	No Homologue	N/A	N/A
ENSMUSG00000090965	Gm17203	-2.09	No Homologue	N/A	N/A
ENSMUSG00000104259	Gm37538	-2.15	No Homologue	N/A	N/A
ENSMUSG00000097353	A430046D13Rik	-2.17	No Homologue	N/A	N/A
ENSMUSG00000096935	1700113A16Rik	-2.24	No Homologue	N/A	N/A
ENSMUSG00000051295	9630028B13Rik	-2.25	No Homologue	N/A	N/A
ENSMUSG00000087377	AV099323	-2.31	No Homologue	N/A	N/A
ENSMUSG00000097073	9430037G07Rik	-2.45	No Homologue	N/A	N/A
ENSMUSG00000085541	Gm16010	-2.55	No Homologue	N/A	N/A
ENSMUSG00000096948	Gm4221	-2.55	No Homologue	N/A	N/A
ENSMUSG00000085913	Gm15601	-2.75	No Homologue	N/A	N/A
ENSMUSG00000104861	3110039M20Rik	-2.77	No Homologue	N/A	N/A
ENSMUSG00000097056	Gm4262	-2.80	No Homologue	N/A	N/A
ENSMUSG00000101655	2310040G24Rik	-2.89	No Homologue	N/A	N/A
ENSMUSG00000109603	Gm45372	-2.91	No Homologue	N/A	N/A
ENSMUSG00000085201	Nr6a1os	-3.06	No Homologue	N/A	N/A
ENSMUSG00000053117	E330013P04Rik	-3.12	No Homologue	N/A	N/A
ENSMUSG00000100992	Gm23925	-3.45	No Homologue	N/A	N/A
ENSMUSG00000099865	Gm29206	-3.71	No Homologue	N/A	N/A
ENSMUSG00000109374	Gm44773	-4.12	No Homologue	N/A	N/A
ENSMUSG00000109459	Gm44592	-4.13	No Homologue	N/A	N/A
ENSMUSG00000108811	4933432K03Rik	-4.18	No Homologue	N/A	N/A
ENSMUSG00000097876	Gm16892	-4.25	No Homologue	N/A	N/A
ENSMUSG00000103346	C230057A21Rik	-4.55	No Homologue	N/A	N/A
ENSMUSG00000085020	2310081O03Rik	-4.83	No Homologue	N/A	N/A
ENSMUSG00000108824	RP24-274B19.2	-4.93	No Homologue	N/A	N/A
ENSMUSG00000097266	Gm26802	-5.03	No Homologue	N/A	N/A
ENSMUSG00000099601	Gm29671	-5.27	No Homologue	N/A	N/A
ENSMUSG00000100111	A330087D11Rik	-5.59	No Homologue	N/A	N/A
