# Supplementary material for: Neural Precursor Cells Expanded Inside the 3D Micro-Scaffold Nichoid Present Different Non-Coding RNAs Profiles and Transcript Isoforms Expression: Possible Epigenetic Modulation by 3D Growth
Source: Biomedicines. 2021 Aug 31;9(9):1120. doi: 10.3390/biomedicines9091120 (PMC8472193; doi:10.3390/biomedicines9091120)
Supplement: Supplementary file 1 [file biomedicines-09-01120-s001.zip › SupplementaryMaterials/TableS2.xlsx]

## Sheet: gProfiler_TURQUOISE
source	term_name	term_id	adjusted_p_value	term_size	intersection_size	intersections
GO:MF	molecular_function	GO:0003674	0.000135383	20802	56	CLCF1,ST18,SEMA3E,SCRT2,ALDH1A3,LHX6,IL11,MAML3,JPH1,CELF6,CACNA1D,VGF,NEFL,IL6RA,CNTN2,PARD6B,HIVEP3,TGM1,NEFM,NPAS2,RGS11,ASXL3,ECEL1,ZFP804A,FOSL1,KCNJ9,KCNK3,VIPR1,CSMD1,DLK2,RUNDC3B,FGF2,ICAM5,SRXN1,SPSB1,CEMIP,ARID3A,FRMPD3,RIN3,KIF26B,NFATC2,XIRP1,TBR1,LZTS1,TTBK1,RAB3C,HBEGF,TMEM179,GFOD1,SMARCA1,TNXB,PRKAR1B,TMEM178B,MAST1,TGFB1,APOL8
GO:MF	binding	GO:0005488	0.0199105	14895	49	CLCF1,ST18,SEMA3E,SCRT2,ALDH1A3,LHX6,IL11,CELF6,CACNA1D,VGF,NEFL,IL6RA,CNTN2,PARD6B,HIVEP3,TGM1,NPAS2,RGS11,ASXL3,ECEL1,ZFP804A,FOSL1,KCNJ9,KCNK3,VIPR1,DLK2,FGF2,ICAM5,SRXN1,SPSB1,CEMIP,ARID3A,FRMPD3,RIN3,KIF26B,NFATC2,XIRP1,TBR1,LZTS1,TTBK1,RAB3C,HBEGF,GFOD1,SMARCA1,TNXB,PRKAR1B,MAST1,TGFB1,APOL8
GO:MF	protein binding	GO:0005515	5.82134	10189	38	CLCF1,SEMA3E,ALDH1A3,LHX6,IL11,CACNA1D,VGF,NEFL,IL6RA,CNTN2,PARD6B,TGM1,NPAS2,RGS11,ASXL3,KCNJ9,KCNK3,DLK2,FGF2,ICAM5,SPSB1,CEMIP,ARID3A,FRMPD3,RIN3,KIF26B,NFATC2,XIRP1,TBR1,LZTS1,TTBK1,RAB3C,HBEGF,SMARCA1,TNXB,PRKAR1B,MAST1,TGFB1
GO:MF	transcription regulator activity	GO:0140110	0.000007442701135682714	1791	11	ST18,SCRT2,LHX6,MAML3,HIVEP3,NPAS2,FOSL1,FGF2,ARID3A,NFATC2,TBR1
GO:MF	heterocyclic compound binding	GO:1901363	0.000011788121948855853	5672	20	ST18,SCRT2,ALDH1A3,LHX6,CELF6,HIVEP3,NPAS2,ASXL3,FOSL1,SRXN1,ARID3A,KIF26B,NFATC2,TBR1,TTBK1,RAB3C,GFOD1,SMARCA1,PRKAR1B,MAST1
GO:MF	organic cyclic compound binding	GO:0097159	0.000012905274088750617	5768	20	ST18,SCRT2,ALDH1A3,LHX6,CELF6,HIVEP3,NPAS2,ASXL3,FOSL1,SRXN1,ARID3A,KIF26B,NFATC2,TBR1,TTBK1,RAB3C,GFOD1,SMARCA1,PRKAR1B,MAST1
GO:MF	growth factor activity	GO:0008083	0.000014936905193694037	149	5	IL11,VGF,FGF2,HBEGF,TGFB1
GO:MF	signaling receptor binding	GO:0005102	0.000014936905193694037	1624	9	CLCF1,SEMA3E,IL11,VGF,IL6RA,ASXL3,DLK2,FGF2,ICAM5
GO:MF	signaling receptor activator activity	GO:0030546	0.00002361924298932192	514	7	CLCF1,SEMA3E,IL11,VGF,FGF2,HBEGF,TGFB1
GO:MF	receptor ligand activity	GO:0048018	0.00002361924298932192	509	7	CLCF1,SEMA3E,IL11,VGF,FGF2,HBEGF,TGFB1
GO:MF	ion binding	GO:0043167	0.00017265480372791672	5862	18	ST18,SCRT2,ALDH1A3,LHX6,CACNA1D,HIVEP3,TGM1,ASXL3,ECEL1,ZFP804A,DLK2,SRXN1,KIF26B,TTBK1,RAB3C,SMARCA1,PRKAR1B,MAST1
GO:MF	growth factor receptor binding	GO:0070851	0.00017265480372791672	143	4	IL11,IL6RA,FGF2,HBEGF
GO:MF	DNA binding	GO:0003677	0.00017265480372791672	2372	11	ST18,SCRT2,LHX6,HIVEP3,NPAS2,ASXL3,FOSL1,ARID3A,NFATC2,TBR1,SMARCA1
GO:MF	carbohydrate derivative binding	GO:0097367	0.00019494922230551865	2248	11	FGF2,SRXN1,CEMIP,KIF26B,TTBK1,RAB3C,HBEGF,SMARCA1,TNXB,PRKAR1B,MAST1
GO:MF	DNA-binding transcription factor activity	GO:0003700	0.00019494922230551865	1365	8	ST18,SCRT2,LHX6,HIVEP3,NPAS2,FOSL1,NFATC2,TBR1
GO:MF	sequence-specific double-stranded DNA binding	GO:1990837	0.0003386965915030685	1493	8	ST18,SCRT2,LHX6,HIVEP3,NPAS2,FOSL1,NFATC2,TBR1
GO:MF	double-stranded DNA binding	GO:0003690	0.0004664855460943906	1575	8	ST18,SCRT2,LHX6,HIVEP3,NPAS2,FOSL1,NFATC2,TBR1
GO:MF	sequence-specific DNA binding	GO:0043565	0.0004733066342564869	1591	8	ST18,SCRT2,LHX6,HIVEP3,NPAS2,FOSL1,NFATC2,TBR1
GO:MF	metal ion binding	GO:0046872	0.0005484438752736384	4043	9	ST18,SCRT2,LHX6,CACNA1D,HIVEP3,TGM1,ASXL3,ECEL1,ZFP804A
GO:MF	glycosaminoglycan binding	GO:0005539	0.0005484438752736384	203	4	FGF2,CEMIP,HBEGF,TNXB
GO:MF	voltage-gated cation channel activity	GO:0022843	0.0005861541776889219	138	3	CACNA1D,KCNJ9,KCNK3
GO:MF	cation binding	GO:0043169	0.0005861541776889219	4138	9	ST18,SCRT2,LHX6,CACNA1D,HIVEP3,TGM1,ASXL3,ECEL1,ZFP804A
GO:MF	cytoskeletal protein binding	GO:0008092	0.0006286863463578516	989	7	CACNA1D,KIF26B,XIRP1,LZTS1,TTBK1,RAB3C,MAST1
GO:MF	DNA-binding transcription factor activity, RNA polymerase II-specific	GO:0000981	0.000711794547291723	1285	7	ST18,SCRT2,LHX6,HIVEP3,FOSL1,NFATC2,TBR1
GO:MF	RNA polymerase II transcription regulatory region sequence-specific DNA binding	GO:0000977	0.0007746206912308637	1324	7	ST18,SCRT2,LHX6,HIVEP3,FOSL1,NFATC2,TBR1
GO:MF	nucleic acid binding	GO:0003676	0.0007746206912308637	3588	12	ST18,SCRT2,LHX6,CELF6,HIVEP3,NPAS2,ASXL3,FOSL1,ARID3A,NFATC2,TBR1,SMARCA1
GO:MF	cytokine receptor binding	GO:0005126	0.0007746206912308637	310	3	CLCF1,IL11,IL6RA
GO:MF	cytokine activity	GO:0005125	0.000987134705060685	239	4	CLCF1,IL11,FGF2,TGFB1
GO:MF	voltage-gated ion channel activity	GO:0005244	0.0010111105027469825	187	3	CACNA1D,KCNJ9,KCNK3
GO:MF	transcription regulatory region nucleic acid binding	GO:0001067	0.0010111105027469825	1424	7	ST18,SCRT2,LHX6,HIVEP3,FOSL1,NFATC2,TBR1
GO:MF	transcription cis-regulatory region binding	GO:0000976	0.0010111105027469825	1420	7	ST18,SCRT2,LHX6,HIVEP3,FOSL1,NFATC2,TBR1
GO:MF	voltage-gated channel activity	GO:0022832	0.0010111105027469825	188	3	CACNA1D,KCNJ9,KCNK3
GO:MF	interleukin-11 receptor binding	GO:0005142	0.0011294253517793158	1	1	IL11
GO:MF	ciliary neurotrophic factor receptor binding	GO:0005127	0.0011294253517793158	8	1	CLCF1
GO:MF	RNA polymerase II cis-regulatory region sequence-specific DNA binding	GO:0000978	0.0017847038256182872	1110	6	ST18,SCRT2,HIVEP3,FOSL1,NFATC2,TBR1
GO:MF	cis-regulatory region sequence-specific DNA binding	GO:0000987	0.0019058031019712732	1132	6	ST18,SCRT2,HIVEP3,FOSL1,NFATC2,TBR1
GO:MF	nucleotide binding	GO:0000166	0.0019058031019712732	2185	9	ALDH1A3,SRXN1,KIF26B,TTBK1,RAB3C,GFOD1,SMARCA1,PRKAR1B,MAST1
GO:MF	nucleoside phosphate binding	GO:1901265	0.0019058031019712732	2185	9	ALDH1A3,SRXN1,KIF26B,TTBK1,RAB3C,GFOD1,SMARCA1,PRKAR1B,MAST1
GO:MF	ciliary neurotrophic factor binding	GO:0070119	0.0019058031019712732	1	1	IL6RA
GO:MF	heparin binding	GO:0008201	0.002492168378794136	148	3	FGF2,HBEGF,TNXB
GO:MF	voltage-gated calcium channel activity involved SA node cell action potential	GO:0086059	0.0028095110247903015	2	1	CACNA1D
GO:MF	open rectifier potassium channel activity	GO:0005252	0.003200038496707358	1	1	KCNK3
GO:MF	interleukin-6 binding	GO:0019981	0.0032723532298201334	2	1	IL6RA
GO:MF	interleukin-6 receptor activity	GO:0004915	0.0032723532298201334	2	1	IL6RA
GO:MF	cation channel activity	GO:0005261	0.003348888868406873	321	3	CACNA1D,KCNJ9,KCNK3
GO:MF	gated channel activity	GO:0022836	0.003426279877543565	326	3	CACNA1D,KCNJ9,KCNK3
GO:MF	protein-containing complex binding	GO:0044877	0.003755267514085912	1464	7	NEFL,FGF2,ICAM5,XIRP1,SMARCA1,TNXB,TGFB1
GO:MF	structural constituent of postsynaptic intermediate filament cytoskeleton	GO:0099184	0.004113370083333695	3	1	NEFL
GO:MF	thyroid hormone binding	GO:0070324	0.004113370083333695	7	1	ALDH1A3
GO:MF	small molecule binding	GO:0036094	0.004362833204657433	2543	9	ALDH1A3,SRXN1,KIF26B,TTBK1,RAB3C,GFOD1,SMARCA1,PRKAR1B,MAST1
GO:MF	voltage-gated potassium channel activity	GO:0005249	0.004362833204657433	84	2	KCNJ9,KCNK3
GO:MF	3-chloroallyl aldehyde dehydrogenase activity	GO:0004028	0.004429423486692256	8	1	ALDH1A3
GO:MF	hormone binding	GO:0042562	0.0046117927937931015	85	2	ALDH1A3,VIPR1
GO:MF	retinal dehydrogenase activity	GO:0001758	0.004798325633050169	9	1	ALDH1A3
GO:MF	voltage-gated calcium channel activity involved in cardiac muscle cell action potential	GO:0086007	0.005234348121570279	5	1	CACNA1D
GO:MF	metal ion transmembrane transporter activity	GO:0046873	0.0055292934975313245	412	3	CACNA1D,KCNJ9,KCNK3
GO:MF	semaphorin receptor binding	GO:0030215	0.005555855614665095	22	1	SEMA3E
GO:MF	ion channel activity	GO:0005216	0.005564597554678173	418	3	CACNA1D,KCNJ9,KCNK3
GO:MF	identical protein binding	GO:0042802	0.0056222261117601716	2140	8	ALDH1A3,NEFL,IL6RA,TGM1,FGF2,ARID3A,TBR1,TGFB1
GO:MF	PDZ domain binding	GO:0030165	0.0056222261117601716	111	2	CACNA1D,KCNJ9
GO:MF	interleukin-11 binding	GO:0019970	0.0056222261117601716	5	1	IL6RA
GO:MF	interleukin-11 receptor activity	GO:0004921	0.0056222261117601716	5	1	IL6RA
GO:MF	sulfiredoxin activity	GO:0032542	0.0056222261117601716	2	1	SRXN1
GO:MF	structural molecule activity	GO:0005198	0.0056222261117601716	612	3	JPH1,NEFL,NEFM
GO:MF	enzyme binding	GO:0019899	0.005841303197658473	2164	8	NEFL,IL6RA,PARD6B,RIN3,NFATC2,TBR1,PRKAR1B,TGFB1
GO:MF	voltage-gated calcium channel activity involved in positive regulation of presynaptic cytosolic calcium levels	GO:0099635	0.006015051145110124	7	1	CACNA1D
GO:MF	chemorepellent activity	GO:0045499	0.006015051145110124	28	1	SEMA3E
GO:MF	ciliary neurotrophic factor receptor activity	GO:0004897	0.00605492874973777	6	1	IL6RA
GO:MF	channel activity	GO:0015267	0.00605492874973777	463	3	CACNA1D,KCNJ9,KCNK3
GO:MF	passive transmembrane transporter activity	GO:0022803	0.00605492874973777	463	3	CACNA1D,KCNJ9,KCNK3
GO:MF	potassium channel activity	GO:0005267	0.00605492874973777	118	2	KCNJ9,KCNK3
GO:MF	vasoactive intestinal polypeptide receptor activity	GO:0004999	0.00605492874973777	3	1	VIPR1
GO:MF	aldehyde dehydrogenase (NAD+) activity	GO:0004029	0.006222889403672271	16	1	ALDH1A3
GO:MF	NAD+ binding	GO:0070403	0.006222889403672271	16	1	ALDH1A3
GO:MF	sulfur compound binding	GO:1901681	0.006461466393902504	256	3	FGF2,HBEGF,TNXB
GO:MF	aldehyde dehydrogenase [NAD(P)+] activity	GO:0004030	0.006475518774413772	18	1	ALDH1A3
GO:MF	G-protein activated inward rectifier potassium channel activity	GO:0015467	0.006475518774413772	4	1	KCNJ9
GO:MF	collagen fibril binding	GO:0098633	0.006475518774413772	2	1	TNXB
GO:MF	high voltage-gated calcium channel activity	GO:0008331	0.006475518774413772	9	1	CACNA1D
GO:MF	interleukin-6 receptor binding	GO:0005138	0.006475518774413772	7	1	IL6RA
GO:MF	microtubule binding	GO:0008017	0.007345858301495329	260	3	KIF26B,LZTS1,MAST1
GO:MF	chromatin binding	GO:0003682	0.007373150291388582	600	4	ASXL3,ARID3A,NFATC2,SMARCA1
GO:MF	anion binding	GO:0043168	0.0081229898115029	2420	8	ALDH1A3,SRXN1,KIF26B,TTBK1,RAB3C,SMARCA1,PRKAR1B,MAST1
GO:MF	voltage-gated calcium channel activity involved in regulation of cytosolic calcium levels	GO:0099511	0.0081229898115029	12	1	CACNA1D
GO:MF	voltage-gated calcium channel activity involved in regulation of presynaptic cytosolic calcium levels	GO:0099626	0.0081229898115029	12	1	CACNA1D
GO:MF	ER retention sequence binding	GO:0046923	0.008252518246192874	4	1	CEMIP
GO:MF	potassium ion transmembrane transporter activity	GO:0015079	0.00834930737953768	153	2	KCNJ9,KCNK3
GO:MF	purine ribonucleotide binding	GO:0032555	0.008473490492071393	1919	7	SRXN1,KIF26B,TTBK1,RAB3C,SMARCA1,PRKAR1B,MAST1
GO:MF	ribonucleotide binding	GO:0032553	0.008595153566098272	1937	7	SRXN1,KIF26B,TTBK1,RAB3C,SMARCA1,PRKAR1B,MAST1
GO:MF	integrin binding	GO:0005178	0.008595153566098272	132	2	FGF2,ICAM5
GO:MF	receptor-receptor interaction	GO:0090722	0.008595153566098272	5	1	FGF2
GO:MF	inorganic cation transmembrane transporter activity	GO:0022890	0.008595153566098272	567	3	CACNA1D,KCNJ9,KCNK3
GO:MF	purine nucleotide binding	GO:0017076	0.008595153566098272	1934	7	SRXN1,KIF26B,TTBK1,RAB3C,SMARCA1,PRKAR1B,MAST1
GO:MF	protein-glutamine gamma-glutamyltransferase activity	GO:0003810	0.008652601041640983	9	1	TGM1
GO:MF	cytokine binding	GO:0019955	0.008652601041640983	138	2	IL6RA,FGF2
GO:MF	transcription coregulator activity	GO:0003712	0.009944376844323193	448	3	MAML3,FGF2,ARID3A
GO:MF	cation transmembrane transporter activity	GO:0008324	0.009984818345708711	616	3	CACNA1D,KCNJ9,KCNK3
GO:MF	structural constituent of muscle	GO:0008307	0.010269147968547245	21	1	JPH1
GO:MF	type III transforming growth factor beta receptor binding	GO:0034714	0.010844578116064795	4	1	TGFB1
GO:MF	adenyl ribonucleotide binding	GO:0032559	0.011575713995960983	1556	6	SRXN1,KIF26B,TTBK1,SMARCA1,PRKAR1B,MAST1
GO:MF	adenyl nucleotide binding	GO:0030554	0.011967767081997628	1570	6	SRXN1,KIF26B,TTBK1,SMARCA1,PRKAR1B,MAST1
GO:MF	clathrin heavy chain binding	GO:0032050	0.012164652598808001	7	1	CEMIP
GO:MF	oxidoreductase activity, acting on the aldehyde or oxo group of donors, NAD or NADP as acceptor	GO:0016620	0.012557724580386679	45	1	ALDH1A3
GO:MF	ankyrin binding	GO:0030506	0.01271083481781737	23	1	CACNA1D
GO:MF	inorganic molecular entity transmembrane transporter activity	GO:0015318	0.013010406459638003	697	3	CACNA1D,KCNJ9,KCNK3
GO:MF	structural constituent of postsynapse	GO:0099186	0.01391303162247518	22	1	NEFL
GO:MF	hyalurononglucosaminidase activity	GO:0004415	0.014446739653342061	9	1	CEMIP
GO:MF	protein C-terminus binding	GO:0008022	0.014446739653342061	227	2	NEFL,KCNK3
GO:MF	neuropeptide hormone activity	GO:0005184	0.014446739653342061	26	1	VGF
GO:MF	phospholipase binding	GO:0043274	0.014446739653342061	24	1	NEFL
GO:MF	oxidoreductase activity, acting on the aldehyde or oxo group of donors	GO:0016903	0.014446739653342061	56	1	ALDH1A3
GO:MF	tubulin binding	GO:0015631	0.014446739653342061	367	3	KIF26B,LZTS1,MAST1
GO:MF	alpha-actinin binding	GO:0051393	0.014741464404215714	29	1	CACNA1D
GO:MF	aminoacyltransferase activity	GO:0016755	0.014894516554651365	19	1	TGM1
GO:MF	annealing helicase activity	GO:0036310	0.014894516554651365	7	1	SMARCA1
GO:MF	protein domain specific binding	GO:0019904	0.014894516554651365	786	3	CACNA1D,NEFL,KCNJ9
GO:MF	NAD binding	GO:0051287	0.015252269373653649	63	1	ALDH1A3
GO:MF	protein dimerization activity	GO:0046983	0.015252269373653649	1052	3	ALDH1A3,IL6RA,NPAS2
GO:MF	peroxisome proliferator activated receptor binding	GO:0042975	0.015252269373653649	17	1	ASXL3
GO:MF	type II transforming growth factor beta receptor binding	GO:0005114	0.015252269373653649	7	1	TGFB1
GO:MF	DNA-binding transcription activator activity, RNA polymerase II-specific	GO:0001228	0.015252269373653649	492	3	FOSL1,NFATC2,TBR1
GO:MF	S100 protein binding	GO:0044548	0.015252269373653649	14	1	KCNK3
GO:MF	potassium ion leak channel activity	GO:0022841	0.015252269373653649	14	1	KCNK3
GO:MF	DNA-binding transcription activator activity	GO:0001216	0.015682527121051622	499	3	FOSL1,NFATC2,TBR1
GO:MF	cAMP-dependent protein kinase inhibitor activity	GO:0004862	0.01622841973654339	8	1	PRKAR1B
GO:MF	structural constituent of synapse	GO:0098918	0.016372938072777673	31	1	NEFL
GO:MF	ion transmembrane transporter activity	GO:0015075	0.016372938072777673	812	3	CACNA1D,KCNJ9,KCNK3
GO:MF	narrow pore channel activity	GO:0022842	0.01660918501702991	16	1	KCNK3
GO:MF	leak channel activity	GO:0022840	0.01660918501702991	16	1	KCNK3
GO:MF	actinin binding	GO:0042805	0.017520073727889093	40	1	CACNA1D
GO:MF	cAMP-dependent protein kinase regulator activity	GO:0008603	0.017520073727889093	9	1	PRKAR1B
GO:MF	inward rectifier potassium channel activity	GO:0005242	0.01857619772226372	19	1	KCNJ9
GO:MF	transcription coactivator activity	GO:0003713	0.018635975133006393	244	2	MAML3,FGF2
GO:MF	purine ribonucleoside triphosphate binding	GO:0035639	0.019093434474571697	1840	6	SRXN1,KIF26B,TTBK1,RAB3C,SMARCA1,MAST1
GO:MF	protein-macromolecule adaptor activity	GO:0030674	0.019241394398666897	229	2	NEFL,SPSB1
GO:MF	voltage-gated calcium channel activity	GO:0005245	0.01939580214852015	46	1	CACNA1D
GO:MF	hydrolase activity, acting on acid anhydrides	GO:0016817	0.019488465342136913	484	3	KIF26B,RAB3C,SMARCA1
GO:MF	hydrolase activity, acting on acid anhydrides, in phosphorus-containing anhydrides	GO:0016818	0.019488465342136913	483	3	KIF26B,RAB3C,SMARCA1
GO:MF	ubiquitin ligase-substrate adaptor activity	GO:1990756	0.019796933213503117	16	1	SPSB1
GO:MF	G-protein beta-subunit binding	GO:0031681	0.020866701604147404	28	1	RGS11
GO:MF	type I transforming growth factor beta receptor binding	GO:0034713	0.020866701604147404	11	1	TGFB1
GO:MF	hexosaminidase activity	GO:0015929	0.02115207288196988	17	1	CEMIP
GO:MF	annealing activity	GO:0097617	0.022134722159612454	13	1	SMARCA1
GO:MF	cell adhesion molecule binding	GO:0050839	0.0224295226907007	272	2	FGF2,ICAM5
GO:MF	Notch binding	GO:0005112	0.023462998494540165	23	1	DLK2
GO:MF	protein kinase regulator activity	GO:0019887	0.025148995355873068	176	2	PRKAR1B,TGFB1
GO:MF	protein homodimerization activity	GO:0042803	0.02541299238345434	676	2	ALDH1A3,IL6RA
GO:MF	protein kinase A catalytic subunit binding	GO:0034236	0.025615401722676727	15	1	PRKAR1B
GO:MF	hyaluronic acid binding	GO:0005540	0.026045010502246373	22	1	CEMIP
GO:MF	myosin V binding	GO:0031489	0.026882132226626845	18	1	RAB3C
GO:MF	fibroblast growth factor receptor binding	GO:0005104	0.02707850416133205	26	1	FGF2
GO:MF	transmembrane transporter activity	GO:0022857	0.02753999254299713	1053	3	CACNA1D,KCNJ9,KCNK3
GO:MF	ATP binding	GO:0005524	0.027606705351559884	1487	5	SRXN1,KIF26B,TTBK1,SMARCA1,MAST1
GO:MF	peptide binding	GO:0042277	0.027799914786709005	290	2	VIPR1,CEMIP
GO:MF	molecular adaptor activity	GO:0060090	0.027799914786709005	299	2	NEFL,SPSB1
GO:MF	Hsp90 protein binding	GO:0051879	0.028847527546453228	45	1	NPAS2
GO:MF	structural constituent of cytoskeleton	GO:0005200	0.03014188631317372	71	1	NEFL
GO:MF	tau protein binding	GO:0048156	0.03048390954692978	22	1	TTBK1
GO:MF	protein kinase C binding	GO:0005080	0.031036305088877503	61	1	PARD6B
GO:MF	protein self-association	GO:0043621	0.03140317724653066	66	1	CNTN2
GO:MF	kinase regulator activity	GO:0019207	0.03151485327369757	209	2	PRKAR1B,TGFB1
GO:MF	transporter activity	GO:0005215	0.03163485552946758	1137	3	CACNA1D,KCNJ9,KCNK3
GO:MF	chemokine binding	GO:0019956	0.03368082802496676	35	1	FGF2
GO:MF	cAMP binding	GO:0030552	0.033793040900067225	22	1	PRKAR1B
GO:MF	tau-protein kinase activity	GO:0050321	0.03444220515552656	26	1	TTBK1
GO:MF	catalytic activity	GO:0003824	0.03499443402505428	5665	11	ALDH1A3,TGM1,ECEL1,SRXN1,CEMIP,KIF26B,TTBK1,RAB3C,GFOD1,SMARCA1,MAST1
GO:MF	chemoattractant activity	GO:0042056	0.035661065858771566	38	1	FGF2
GO:MF	GTP-dependent protein binding	GO:0030742	0.03586894777913495	27	1	RAB3C
GO:MF	calcium channel activity	GO:0005262	0.03842205564812582	114	1	CACNA1D
GO:MF	cytokine receptor activity	GO:0004896	0.03889035519284647	94	1	IL6RA
GO:MF	transforming growth factor beta receptor binding	GO:0005160	0.03889035519284647	25	1	TGFB1
GO:MF	amide binding	GO:0033218	0.03889035519284647	367	2	VIPR1,CEMIP
GO:MF	zinc ion binding	GO:0008270	0.040242703133372894	730	1	ST18
GO:MF	peptide hormone binding	GO:0017046	0.04028917933284775	51	1	VIPR1
GO:MF	epidermal growth factor receptor binding	GO:0005154	0.041581500942158206	32	1	HBEGF
GO:MF	calcium ion transmembrane transporter activity	GO:0015085	0.0423243351706595	131	1	CACNA1D
GO:MF	protein serine/threonine kinase inhibitor activity	GO:0030291	0.04253747428433322	30	1	PRKAR1B
GO:MF	nucleosome-dependent ATPase activity	GO:0070615	0.0447355646815208	33	1	SMARCA1
GO:MF	nuclear receptor coactivator activity	GO:0030374	0.04511703892874149	52	1	FGF2
GO:MF	hormone activity	GO:0005179	0.04511703892874149	132	1	VGF
GO:MF	signal sequence binding	GO:0005048	0.04610900611613184	48	1	CEMIP
GO:MF	oxidoreductase activity, acting on a sulfur group of donors	GO:0016667	0.04610900611613184	51	1	SRXN1
GO:MF	immune receptor activity	GO:0140375	0.04610900611613184	118	1	IL6RA
GO:MF	protein kinase binding	GO:0019901	0.048400412579001746	736	3	PARD6B,TBR1,PRKAR1B
GO:BP	biological_process	GO:0008150	0.00103926	21078	55	CLCF1,ST18,SEMA3E,SCRT2,ALDH1A3,LHX6,IL11,MAML3,JPH1,CELF6,CACNA1D,VGF,NEFL,IL6RA,CNTN2,PARD6B,HIVEP3,TGM1,NEFM,NPAS2,RGS11,ASXL3,ECEL1,ZFP804A,FOSL1,KCNJ9,KCNK3,VIPR1,CSMD1,DLK2,RUNDC3B,FGF2,ICAM5,SRXN1,SPSB1,CEMIP,ARID3A,FRMPD3,RIN3,KIF26B,NFATC2,XIRP1,TBR1,LZTS1,TTBK1,RAB3C,HBEGF,TMEM179,SMARCA1,TNXB,PRKAR1B,TMEM178B,MAST1,TGFB1,APOL8
GO:BP	biological regulation	GO:0065007	12.9179	13374	45	CLCF1,ST18,SEMA3E,SCRT2,ALDH1A3,LHX6,IL11,MAML3,CELF6,CACNA1D,VGF,NEFL,IL6RA,CNTN2,PARD6B,HIVEP3,TGM1,NPAS2,RGS11,ASXL3,ECEL1,ZFP804A,FOSL1,KCNJ9,KCNK3,VIPR1,CSMD1,DLK2,FGF2,CEMIP,ARID3A,RIN3,KIF26B,NFATC2,XIRP1,TBR1,LZTS1,TTBK1,RAB3C,HBEGF,SMARCA1,TNXB,PRKAR1B,MAST1,TGFB1
GO:BP	regulation of cellular process	GO:0050794	27.32	12140	42	CLCF1,ST18,SEMA3E,SCRT2,ALDH1A3,LHX6,IL11,MAML3,CELF6,CACNA1D,VGF,NEFL,IL6RA,CNTN2,PARD6B,HIVEP3,TGM1,NPAS2,RGS11,ASXL3,ECEL1,ZFP804A,FOSL1,KCNJ9,VIPR1,DLK2,FGF2,CEMIP,ARID3A,RIN3,KIF26B,NFATC2,TBR1,LZTS1,TTBK1,RAB3C,HBEGF,SMARCA1,TNXB,PRKAR1B,MAST1,TGFB1
GO:BP	cellular process	GO:0009987	80.5797	17828	48	CLCF1,ST18,SEMA3E,SCRT2,ALDH1A3,LHX6,IL11,MAML3,CELF6,CACNA1D,VGF,NEFL,IL6RA,CNTN2,PARD6B,HIVEP3,TGM1,NEFM,NPAS2,RGS11,ASXL3,ECEL1,ZFP804A,FOSL1,KCNJ9,KCNK3,VIPR1,DLK2,FGF2,ICAM5,SRXN1,SPSB1,CEMIP,ARID3A,RIN3,KIF26B,NFATC2,XIRP1,TBR1,LZTS1,TTBK1,RAB3C,HBEGF,SMARCA1,TNXB,PRKAR1B,MAST1,TGFB1
GO:BP	regulation of biological process	GO:0050789	87.8422	12686	42	CLCF1,ST18,SEMA3E,SCRT2,ALDH1A3,LHX6,IL11,MAML3,CELF6,CACNA1D,VGF,NEFL,IL6RA,CNTN2,PARD6B,HIVEP3,TGM1,NPAS2,RGS11,ASXL3,ECEL1,ZFP804A,FOSL1,KCNJ9,VIPR1,DLK2,FGF2,CEMIP,ARID3A,RIN3,KIF26B,NFATC2,TBR1,LZTS1,TTBK1,RAB3C,HBEGF,SMARCA1,TNXB,PRKAR1B,MAST1,TGFB1
GO:BP	system development	GO:0048731	56867.3	4876	26	CLCF1,SEMA3E,SCRT2,ALDH1A3,LHX6,JPH1,VGF,NEFL,IL6RA,CNTN2,HIVEP3,TGM1,ASXL3,ZFP804A,FOSL1,CSMD1,FGF2,KIF26B,NFATC2,TBR1,LZTS1,HBEGF,SMARCA1,PRKAR1B,MAST1,TGFB1
GO:BP	multicellular organism development	GO:0007275	615219	5441	26	CLCF1,SEMA3E,SCRT2,ALDH1A3,LHX6,JPH1,VGF,NEFL,IL6RA,CNTN2,HIVEP3,TGM1,ASXL3,ZFP804A,FOSL1,CSMD1,FGF2,KIF26B,NFATC2,TBR1,LZTS1,HBEGF,SMARCA1,PRKAR1B,MAST1,TGFB1
GO:BP	regulation of cellular metabolic process	GO:0031323	883501	6073	27	CLCF1,ST18,SCRT2,LHX6,IL11,MAML3,CELF6,CACNA1D,IL6RA,CNTN2,HIVEP3,NPAS2,ASXL3,FOSL1,FGF2,CEMIP,ARID3A,RIN3,NFATC2,TBR1,LZTS1,TTBK1,HBEGF,SMARCA1,TNXB,PRKAR1B,TGFB1
GO:BP	positive regulation of cellular process	GO:0048522	1.10971e+07	5796	25	CLCF1,ST18,SEMA3E,ALDH1A3,IL11,MAML3,CACNA1D,NEFL,IL6RA,CNTN2,HIVEP3,TGM1,NPAS2,ASXL3,ZFP804A,FOSL1,FGF2,CEMIP,ARID3A,KIF26B,NFATC2,TBR1,TTBK1,HBEGF,SMARCA1
GO:BP	regulation of metabolic process	GO:0019222	1.64998e+07	6841	28	CLCF1,ST18,SCRT2,LHX6,IL11,MAML3,CELF6,CACNA1D,IL6RA,CNTN2,HIVEP3,NPAS2,ASXL3,ZFP804A,FOSL1,FGF2,CEMIP,ARID3A,RIN3,NFATC2,TBR1,LZTS1,TTBK1,HBEGF,SMARCA1,TNXB,PRKAR1B,TGFB1
GO:BP	regulation of macromolecule metabolic process	GO:0060255	1.92811e+07	6363	27	CLCF1,ST18,SCRT2,LHX6,IL11,MAML3,CELF6,CACNA1D,IL6RA,CNTN2,HIVEP3,NPAS2,ASXL3,ZFP804A,FOSL1,FGF2,CEMIP,ARID3A,RIN3,NFATC2,TBR1,TTBK1,HBEGF,SMARCA1,TNXB,PRKAR1B,TGFB1
GO:BP	animal organ development	GO:0048513	2.83864e+07	3617	21	CLCF1,SEMA3E,ALDH1A3,LHX6,JPH1,VGF,NEFL,IL6RA,CNTN2,HIVEP3,TGM1,ASXL3,FOSL1,CSMD1,FGF2,KIF26B,TBR1,SMARCA1,PRKAR1B,MAST1,TGFB1
GO:BP	developmental process	GO:0032502	2.83864e+07	6536	27	CLCF1,SEMA3E,SCRT2,ALDH1A3,LHX6,JPH1,VGF,NEFL,IL6RA,CNTN2,HIVEP3,TGM1,ASXL3,ZFP804A,FOSL1,CSMD1,DLK2,FGF2,KIF26B,NFATC2,TBR1,LZTS1,HBEGF,SMARCA1,PRKAR1B,MAST1,TGFB1
GO:BP	anatomical structure development	GO:0048856	2.83864e+07	5987	26	CLCF1,SEMA3E,SCRT2,ALDH1A3,LHX6,JPH1,VGF,NEFL,IL6RA,CNTN2,HIVEP3,TGM1,ASXL3,ZFP804A,FOSL1,CSMD1,FGF2,KIF26B,NFATC2,TBR1,LZTS1,HBEGF,SMARCA1,PRKAR1B,MAST1,TGFB1
GO:BP	metabolic process	GO:0008152	3.56168e+06	11429	35	CLCF1,ST18,SCRT2,ALDH1A3,LHX6,IL11,MAML3,CELF6,CACNA1D,VGF,IL6RA,CNTN2,HIVEP3,TGM1,NPAS2,ASXL3,ECEL1,ZFP804A,FOSL1,FGF2,SPSB1,CEMIP,ARID3A,RIN3,NFATC2,TBR1,LZTS1,TTBK1,HBEGF,SMARCA1,TNXB,PRKAR1B,MAST1,TGFB1,APOL8
GO:BP	macromolecule metabolic process	GO:0043170	3.82695e+06	9484	32	CLCF1,ST18,SCRT2,LHX6,IL11,MAML3,CELF6,CACNA1D,IL6RA,CNTN2,HIVEP3,TGM1,NPAS2,ASXL3,ECEL1,ZFP804A,FOSL1,FGF2,SPSB1,CEMIP,ARID3A,RIN3,NFATC2,TBR1,TTBK1,HBEGF,SMARCA1,TNXB,PRKAR1B,MAST1,TGFB1,APOL8
GO:BP	positive regulation of biological process	GO:0048518	3.82695e+06	6305	25	CLCF1,ST18,SEMA3E,ALDH1A3,IL11,MAML3,CACNA1D,NEFL,IL6RA,CNTN2,HIVEP3,TGM1,NPAS2,ASXL3,ZFP804A,FOSL1,FGF2,CEMIP,ARID3A,KIF26B,NFATC2,TBR1,TTBK1,HBEGF,SMARCA1
GO:BP	multicellular organismal process	GO:0032501	4.19806e+06	8483	30	CLCF1,SEMA3E,SCRT2,ALDH1A3,LHX6,JPH1,CACNA1D,VGF,NEFL,IL6RA,CNTN2,HIVEP3,TGM1,ASXL3,ECEL1,ZFP804A,FOSL1,CSMD1,FGF2,CEMIP,KIF26B,NFATC2,TBR1,LZTS1,TTBK1,HBEGF,SMARCA1,PRKAR1B,MAST1,TGFB1
GO:BP	regulation of nitrogen compound metabolic process	GO:0051171	4.98168e+06	5706	25	CLCF1,ST18,SCRT2,LHX6,IL11,MAML3,CELF6,CACNA1D,IL6RA,CNTN2,HIVEP3,NPAS2,ASXL3,FOSL1,FGF2,CEMIP,ARID3A,NFATC2,TBR1,TTBK1,HBEGF,SMARCA1,TNXB,PRKAR1B,TGFB1
GO:BP	positive regulation of macromolecule metabolic process	GO:0010604	7.46041e+06	3467	20	CLCF1,ST18,IL11,MAML3,IL6RA,CNTN2,HIVEP3,NPAS2,ASXL3,ZFP804A,FOSL1,FGF2,CEMIP,ARID3A,NFATC2,TBR1,TTBK1,HBEGF,SMARCA1,TGFB1
GO:BP	positive regulation of nitrogen compound metabolic process	GO:0051173	746378	3069	19	CLCF1,ST18,IL11,MAML3,IL6RA,CNTN2,HIVEP3,NPAS2,ASXL3,FOSL1,FGF2,CEMIP,ARID3A,NFATC2,TBR1,TTBK1,HBEGF,SMARCA1,TGFB1
GO:BP	regulation of primary metabolic process	GO:0080090	8.41673e+06	5886	25	CLCF1,ST18,SCRT2,LHX6,IL11,MAML3,CELF6,CACNA1D,IL6RA,CNTN2,HIVEP3,NPAS2,ASXL3,FOSL1,FGF2,CEMIP,ARID3A,NFATC2,TBR1,TTBK1,HBEGF,SMARCA1,TNXB,PRKAR1B,TGFB1
GO:BP	cellular metabolic process	GO:0044237	1.57791e+07	10350	32	CLCF1,ST18,SCRT2,ALDH1A3,LHX6,IL11,MAML3,CELF6,CACNA1D,VGF,IL6RA,CNTN2,HIVEP3,TGM1,NPAS2,ASXL3,FOSL1,FGF2,SPSB1,CEMIP,ARID3A,RIN3,NFATC2,TBR1,LZTS1,TTBK1,HBEGF,SMARCA1,TNXB,PRKAR1B,MAST1,TGFB1
GO:BP	positive regulation of cellular metabolic process	GO:0031325	1.96289e+07	3275	19	CLCF1,ST18,IL11,MAML3,IL6RA,CNTN2,HIVEP3,NPAS2,ASXL3,FOSL1,FGF2,CEMIP,ARID3A,NFATC2,TBR1,TTBK1,HBEGF,SMARCA1,TGFB1
GO:BP	cellular macromolecule metabolic process	GO:0044260	2.32015e+08	7962	28	CLCF1,ST18,SCRT2,LHX6,IL11,MAML3,CACNA1D,IL6RA,CNTN2,HIVEP3,TGM1,NPAS2,ASXL3,FOSL1,FGF2,SPSB1,CEMIP,ARID3A,RIN3,NFATC2,TBR1,TTBK1,HBEGF,SMARCA1,TNXB,PRKAR1B,MAST1,TGFB1
GO:BP	organic substance metabolic process	GO:0071704	2.32015e+08	10989	33	CLCF1,ST18,SCRT2,ALDH1A3,LHX6,IL11,MAML3,CELF6,CACNA1D,IL6RA,CNTN2,HIVEP3,TGM1,NPAS2,ASXL3,ECEL1,ZFP804A,FOSL1,FGF2,SPSB1,CEMIP,ARID3A,RIN3,NFATC2,TBR1,TTBK1,HBEGF,SMARCA1,TNXB,PRKAR1B,MAST1,TGFB1,APOL8
GO:BP	positive regulation of metabolic process	GO:0009893	2.32015e+08	3760	20	CLCF1,ST18,IL11,MAML3,IL6RA,CNTN2,HIVEP3,NPAS2,ASXL3,ZFP804A,FOSL1,FGF2,CEMIP,ARID3A,NFATC2,TBR1,TTBK1,HBEGF,SMARCA1,TGFB1
GO:BP	regulation of gene expression	GO:0010468	3.40173e+07	4888	15	CLCF1,ST18,SCRT2,LHX6,IL11,MAML3,CELF6,CACNA1D,IL6RA,CNTN2,HIVEP3,NPAS2,ASXL3,ZFP804A,FOSL1
GO:BP	gene expression	GO:0010467	3.95651e+08	5933	16	CLCF1,ST18,SCRT2,LHX6,IL11,MAML3,CELF6,CACNA1D,IL6RA,CNTN2,HIVEP3,NPAS2,ASXL3,ECEL1,ZFP804A,FOSL1
GO:BP	negative regulation of biological process	GO:0048519	7.99882e+07	5544	23	CLCF1,ST18,SEMA3E,SCRT2,IL11,NEFL,IL6RA,CNTN2,NPAS2,RGS11,ASXL3,FOSL1,DLK2,FGF2,CEMIP,RIN3,NFATC2,TBR1,LZTS1,TTBK1,HBEGF,PRKAR1B,TGFB1
GO:BP	primary metabolic process	GO:0044238	9.17093e+07	10243	31	CLCF1,ST18,SCRT2,ALDH1A3,LHX6,IL11,MAML3,CELF6,CACNA1D,IL6RA,CNTN2,HIVEP3,TGM1,NPAS2,ASXL3,ECEL1,FOSL1,FGF2,SPSB1,CEMIP,ARID3A,NFATC2,TBR1,TTBK1,HBEGF,SMARCA1,TNXB,PRKAR1B,MAST1,TGFB1,APOL8
GO:BP	nitrogen compound metabolic process	GO:0006807	1.12115e+09	9669	30	CLCF1,ST18,SCRT2,LHX6,IL11,MAML3,CELF6,CACNA1D,IL6RA,CNTN2,HIVEP3,TGM1,NPAS2,ASXL3,ECEL1,FOSL1,FGF2,SPSB1,CEMIP,ARID3A,NFATC2,TBR1,TTBK1,HBEGF,SMARCA1,TNXB,PRKAR1B,MAST1,TGFB1,APOL8
GO:BP	positive regulation of transcription by RNA polymerase II	GO:0045944	2.43717e+08	1253	12	ST18,IL11,MAML3,NPAS2,ASXL3,FOSL1,FGF2,ARID3A,NFATC2,TBR1,SMARCA1,TGFB1
GO:BP	positive regulation of nucleobase-containing compound metabolic process	GO:0045935	3.00983e+08	1912	14	CLCF1,ST18,IL11,MAML3,HIVEP3,NPAS2,ASXL3,FOSL1,FGF2,ARID3A,NFATC2,TBR1,SMARCA1,TGFB1
GO:BP	positive regulation of RNA biosynthetic process	GO:1902680	3.57842e+08	1617	13	ST18,IL11,MAML3,HIVEP3,NPAS2,ASXL3,FOSL1,FGF2,ARID3A,NFATC2,TBR1,SMARCA1,TGFB1
GO:BP	positive regulation of transcription, DNA-templated	GO:0045893	3.57842e+08	1616	13	ST18,IL11,MAML3,HIVEP3,NPAS2,ASXL3,FOSL1,FGF2,ARID3A,NFATC2,TBR1,SMARCA1,TGFB1
GO:BP	positive regulation of nucleic acid-templated transcription	GO:1903508	3.57842e+08	1616	13	ST18,IL11,MAML3,HIVEP3,NPAS2,ASXL3,FOSL1,FGF2,ARID3A,NFATC2,TBR1,SMARCA1,TGFB1
GO:BP	response to stimulus	GO:0050896	5.63742e+08	9950	29	CLCF1,ST18,SEMA3E,ALDH1A3,IL11,MAML3,CACNA1D,VGF,NEFL,IL6RA,CNTN2,NPAS2,RGS11,ECEL1,FOSL1,KCNK3,VIPR1,CSMD1,DLK2,FGF2,SRXN1,RIN3,NFATC2,TBR1,TTBK1,HBEGF,PRKAR1B,MAST1,TGFB1
GO:BP	regulation of transcription by RNA polymerase II	GO:0006357	6.24307e+08	2425	15	ST18,SCRT2,LHX6,IL11,MAML3,HIVEP3,NPAS2,ASXL3,FOSL1,FGF2,ARID3A,NFATC2,TBR1,SMARCA1,TGFB1
GO:BP	cellular response to stimulus	GO:0051716	6.24307e+08	8351	20	CLCF1,ST18,SEMA3E,ALDH1A3,IL11,MAML3,CACNA1D,VGF,NEFL,IL6RA,CNTN2,NPAS2,RGS11,ECEL1,FOSL1,KCNK3,VIPR1,DLK2,FGF2,SRXN1
GO:BP	movement of cell or subcellular component	GO:0006928	6.829e+08	2075	14	SEMA3E,SCRT2,LHX6,CACNA1D,NEFL,CNTN2,FGF2,CEMIP,RIN3,KIF26B,NFATC2,TBR1,HBEGF,TGFB1
GO:BP	localization	GO:0051179	6.829e+08	6168	23	CLCF1,SEMA3E,SCRT2,LHX6,IL11,CACNA1D,VGF,NEFL,CNTN2,PARD6B,KCNJ9,KCNK3,FGF2,ICAM5,CEMIP,RIN3,NFATC2,TBR1,RAB3C,HBEGF,PRKAR1B,TGFB1,APOL8
GO:BP	positive regulation of RNA metabolic process	GO:0051254	7.57061e+08	1745	13	ST18,IL11,MAML3,HIVEP3,NPAS2,ASXL3,FOSL1,FGF2,ARID3A,NFATC2,TBR1,SMARCA1,TGFB1
GO:BP	transcription by RNA polymerase II	GO:0006366	8.14993e+08	2492	15	ST18,SCRT2,LHX6,IL11,MAML3,HIVEP3,NPAS2,ASXL3,FOSL1,FGF2,ARID3A,NFATC2,TBR1,SMARCA1,TGFB1
GO:BP	regulation of nucleobase-containing compound metabolic process	GO:0019219	0.0000011520697227901458	3931	16	CLCF1,ST18,SCRT2,LHX6,IL11,MAML3,CELF6,CACNA1D,HIVEP3,NPAS2,ASXL3,FOSL1,FGF2,ARID3A,NFATC2,TBR1
GO:BP	positive regulation of macromolecule biosynthetic process	GO:0010557	0.00000135121257108137	1844	13	ST18,IL11,MAML3,HIVEP3,NPAS2,ASXL3,FOSL1,FGF2,ARID3A,NFATC2,TBR1,SMARCA1,TGFB1
GO:BP	cell communication	GO:0007154	0.0000018892907351306477	7291	24	CLCF1,ST18,SEMA3E,ALDH1A3,IL11,MAML3,CELF6,CACNA1D,VGF,IL6RA,CNTN2,RGS11,ECEL1,FOSL1,VIPR1,DLK2,FGF2,RIN3,NFATC2,LZTS1,HBEGF,PRKAR1B,MAST1,TGFB1
GO:BP	negative regulation of cellular process	GO:0048523	0.000002172036544285834	5068	20	CLCF1,ST18,SEMA3E,SCRT2,IL11,NEFL,CNTN2,NPAS2,RGS11,FOSL1,DLK2,FGF2,CEMIP,RIN3,NFATC2,TBR1,LZTS1,HBEGF,PRKAR1B,TGFB1
GO:BP	positive regulation of cellular biosynthetic process	GO:0031328	0.0000025195136150024574	1956	13	ST18,IL11,MAML3,HIVEP3,NPAS2,ASXL3,FOSL1,FGF2,ARID3A,NFATC2,TBR1,SMARCA1,TGFB1
GO:BP	morphogenesis of an epithelium	GO:0002009	0.000002921130407677657	536	8	SEMA3E,ALDH1A3,CSMD1,FGF2,KIF26B,TBR1,HBEGF,TGFB1
GO:BP	central nervous system development	GO:0007417	0.0000030001629141691817	1023	10	CLCF1,ALDH1A3,LHX6,NEFL,CNTN2,FGF2,TBR1,SMARCA1,MAST1,TGFB1
GO:BP	positive regulation of biosynthetic process	GO:0009891	0.0000030001629141691817	1999	13	ST18,IL11,MAML3,HIVEP3,NPAS2,ASXL3,FOSL1,FGF2,ARID3A,NFATC2,TBR1,SMARCA1,TGFB1
GO:BP	regulation of biosynthetic process	GO:0009889	0.0000030001629141691817	4167	18	ST18,SCRT2,LHX6,IL11,MAML3,CACNA1D,IL6RA,HIVEP3,NPAS2,ASXL3,FOSL1,FGF2,ARID3A,NFATC2,TBR1,HBEGF,SMARCA1,TGFB1
GO:BP	regulation of RNA metabolic process	GO:0051252	0.0000030184142567476114	3691	17	ST18,SCRT2,LHX6,IL11,MAML3,CELF6,CACNA1D,HIVEP3,NPAS2,ASXL3,FOSL1,FGF2,ARID3A,NFATC2,TBR1,SMARCA1,TGFB1
GO:BP	nervous system development	GO:0007399	0.0000035320697728167236	2421	14	CLCF1,SEMA3E,SCRT2,ALDH1A3,LHX6,NEFL,CNTN2,ZFP804A,FGF2,TBR1,LZTS1,SMARCA1,MAST1,TGFB1
GO:BP	regulation of localization	GO:0032879	0.000004042243429579741	2868	15	CLCF1,SEMA3E,SCRT2,IL11,CACNA1D,PARD6B,KCNJ9,FGF2,CEMIP,RIN3,TBR1,RAB3C,HBEGF,PRKAR1B,TGFB1
GO:BP	head development	GO:0060322	0.0000042291866634384705	805	9	ALDH1A3,LHX6,NEFL,CNTN2,FGF2,TBR1,SMARCA1,MAST1,TGFB1
GO:BP	regulation of hormone levels	GO:0010817	0.000004525176418172562	559	5	CLCF1,ALDH1A3,IL11,CACNA1D,VGF
GO:BP	regulation of response to stimulus	GO:0048583	0.000005086192317498231	3851	17	CLCF1,SEMA3E,ALDH1A3,IL11,IL6RA,CNTN2,NPAS2,RGS11,DLK2,FGF2,RIN3,NFATC2,TBR1,TTBK1,HBEGF,PRKAR1B,TGFB1
GO:BP	regulation of RNA biosynthetic process	GO:2001141	0.000005546266310974934	3417	16	ST18,SCRT2,LHX6,IL11,MAML3,CACNA1D,HIVEP3,NPAS2,ASXL3,FOSL1,FGF2,ARID3A,NFATC2,TBR1,SMARCA1,TGFB1
GO:BP	regulation of nucleic acid-templated transcription	GO:1903506	0.000005546266310974934	3413	16	ST18,SCRT2,LHX6,IL11,MAML3,CACNA1D,HIVEP3,NPAS2,ASXL3,FOSL1,FGF2,ARID3A,NFATC2,TBR1,SMARCA1,TGFB1
GO:BP	regulation of transcription, DNA-templated	GO:0006355	0.000005546266310974934	3411	16	ST18,SCRT2,LHX6,IL11,MAML3,CACNA1D,HIVEP3,NPAS2,ASXL3,FOSL1,FGF2,ARID3A,NFATC2,TBR1,SMARCA1,TGFB1
GO:BP	regulation of cellular macromolecule biosynthetic process	GO:2000112	0.000005546266310974934	3880	17	ST18,SCRT2,LHX6,IL11,MAML3,CACNA1D,HIVEP3,NPAS2,ASXL3,FOSL1,FGF2,ARID3A,NFATC2,TBR1,HBEGF,SMARCA1,TGFB1
GO:BP	neurogenesis	GO:0022008	0.000005679127935984306	1776	12	CLCF1,SEMA3E,SCRT2,LHX6,NEFL,CNTN2,ZFP804A,FGF2,TBR1,LZTS1,SMARCA1,TGFB1
GO:BP	signaling	GO:0023052	0.000005689693773907648	7227	23	CLCF1,ST18,SEMA3E,ALDH1A3,IL11,MAML3,CELF6,CACNA1D,VGF,IL6RA,CNTN2,RGS11,ECEL1,VIPR1,DLK2,FGF2,RIN3,NFATC2,LZTS1,HBEGF,PRKAR1B,MAST1,TGFB1
GO:BP	regulation of macromolecule biosynthetic process	GO:0010556	0.0000057132570771307455	3913	17	ST18,SCRT2,LHX6,IL11,MAML3,CACNA1D,HIVEP3,NPAS2,ASXL3,FOSL1,FGF2,ARID3A,NFATC2,TBR1,HBEGF,SMARCA1,TGFB1
GO:BP	regulation of biological quality	GO:0065008	0.00000664556215083993	3876	15	CLCF1,SEMA3E,ALDH1A3,IL11,CACNA1D,VGF,NEFL,CNTN2,ZFP804A,KCNK3,CSMD1,FGF2,CEMIP,RIN3,LZTS1
GO:BP	hyaluronan catabolic process	GO:0030214	0.000006676220954859356	12	3	FGF2,CEMIP,TGFB1
GO:BP	locomotion	GO:0040011	0.000007644200480901803	1839	12	SEMA3E,SCRT2,LHX6,NEFL,CNTN2,FGF2,CEMIP,RIN3,NFATC2,TBR1,HBEGF,TGFB1
GO:BP	nucleic acid-templated transcription	GO:0097659	0.000007766194961855521	3534	16	ST18,SCRT2,LHX6,IL11,MAML3,CACNA1D,HIVEP3,NPAS2,ASXL3,FOSL1,FGF2,ARID3A,NFATC2,TBR1,SMARCA1,TGFB1
GO:BP	transcription, DNA-templated	GO:0006351	0.000007766194961855521	3532	16	ST18,SCRT2,LHX6,IL11,MAML3,CACNA1D,HIVEP3,NPAS2,ASXL3,FOSL1,FGF2,ARID3A,NFATC2,TBR1,SMARCA1,TGFB1
GO:BP	RNA biosynthetic process	GO:0032774	0.000008108981635866474	3549	16	ST18,SCRT2,LHX6,IL11,MAML3,CACNA1D,HIVEP3,NPAS2,ASXL3,FOSL1,FGF2,ARID3A,NFATC2,TBR1,SMARCA1,TGFB1
GO:BP	tissue morphogenesis	GO:0048729	0.000008158821529111715	645	8	SEMA3E,ALDH1A3,CSMD1,FGF2,KIF26B,TBR1,HBEGF,TGFB1
GO:BP	regulation of cellular biosynthetic process	GO:0031326	0.000009488533857937606	4088	17	ST18,SCRT2,LHX6,IL11,MAML3,CACNA1D,HIVEP3,NPAS2,ASXL3,FOSL1,FGF2,ARID3A,NFATC2,TBR1,HBEGF,SMARCA1,TGFB1
GO:BP	regulation of protein phosphorylation	GO:0001932	0.000009703365277999092	1211	10	CLCF1,IL11,IL6RA,FGF2,CEMIP,TTBK1,HBEGF,TNXB,PRKAR1B,TGFB1
GO:BP	anatomical structure morphogenesis	GO:0009653	0.000010242748068999128	2715	14	SEMA3E,ALDH1A3,NEFL,CNTN2,ASXL3,CSMD1,FGF2,KIF26B,NFATC2,TBR1,LZTS1,HBEGF,PRKAR1B,TGFB1
GO:BP	neurofilament bundle assembly	GO:0033693	0.000010242748068999128	3	2	NEFL,NEFM
GO:BP	behavior	GO:0007610	0.000010805840646049866	716	8	ALDH1A3,CELF6,CNTN2,FOSL1,CSMD1,TBR1,TTBK1,PRKAR1B
GO:BP	learning or memory	GO:0007611	0.000013146918725822817	305	6	CNTN2,FOSL1,CSMD1,TBR1,TTBK1,PRKAR1B
GO:BP	nucleic acid metabolic process	GO:0090304	0.00001601590796091283	4962	16	CLCF1,ST18,SCRT2,LHX6,IL11,MAML3,CELF6,CACNA1D,HIVEP3,NPAS2,ASXL3,FOSL1,FGF2,ARID3A,NFATC2,TBR1
GO:BP	generation of neurons	GO:0048699	0.00001655038467956116	1636	11	CLCF1,SEMA3E,SCRT2,LHX6,NEFL,CNTN2,ZFP804A,TBR1,LZTS1,SMARCA1,TGFB1
GO:BP	protein phosphorylation	GO:0006468	0.00001787618336482128	1651	11	CLCF1,IL11,IL6RA,FGF2,CEMIP,TTBK1,HBEGF,TNXB,PRKAR1B,MAST1,TGFB1
GO:BP	regulation of axon diameter	GO:0031133	0.00001999908430433756	5	2	NEFL,CNTN2
GO:BP	regulation of protein kinase activity	GO:0045859	0.000020291796639773082	742	8	IL6RA,FGF2,CEMIP,TTBK1,HBEGF,TNXB,PRKAR1B,TGFB1
GO:BP	brain development	GO:0007420	0.00002039620834784584	758	8	ALDH1A3,LHX6,NEFL,CNTN2,FGF2,TBR1,SMARCA1,MAST1
GO:BP	cell differentiation	GO:0030154	0.000021362939641979703	4378	17	CLCF1,SEMA3E,SCRT2,LHX6,NEFL,IL6RA,CNTN2,HIVEP3,TGM1,ZFP804A,DLK2,FGF2,NFATC2,TBR1,LZTS1,SMARCA1,TGFB1
GO:BP	regulation of phosphorylation	GO:0042325	0.00002179137326501972	1346	10	CLCF1,IL11,IL6RA,FGF2,CEMIP,TTBK1,HBEGF,TNXB,PRKAR1B,TGFB1
GO:BP	cognition	GO:0050890	0.0000218169682178851	339	6	CNTN2,FOSL1,CSMD1,TBR1,TTBK1,PRKAR1B
GO:BP	RNA metabolic process	GO:0016070	0.000022273303788394676	4470	15	ST18,SCRT2,LHX6,IL11,MAML3,CELF6,CACNA1D,HIVEP3,NPAS2,ASXL3,FOSL1,FGF2,ARID3A,NFATC2,TBR1
GO:BP	cellular component organization	GO:0016043	0.000022997427632458344	6090	20	SEMA3E,ALDH1A3,CELF6,NEFL,CNTN2,PARD6B,NEFM,ZFP804A,FOSL1,RIN3,NFATC2,XIRP1,TBR1,LZTS1,TTBK1,HBEGF,SMARCA1,TNXB,MAST1,TGFB1
GO:BP	forebrain development	GO:0030900	0.000024964292942739223	424	6	ALDH1A3,LHX6,NEFL,CNTN2,FGF2,TBR1
GO:BP	cellular developmental process	GO:0048869	0.000025364093325561546	4454	17	CLCF1,SEMA3E,SCRT2,LHX6,NEFL,IL6RA,CNTN2,HIVEP3,TGM1,ZFP804A,DLK2,FGF2,NFATC2,TBR1,LZTS1,SMARCA1,TGFB1
GO:BP	hormone secretion	GO:0046879	0.000026136436557359695	356	4	CLCF1,IL11,CACNA1D,VGF
GO:BP	cerebral cortex GABAergic interneuron migration	GO:0021853	0.000026483687616564897	6	2	LHX6,CNTN2
GO:BP	telencephalon development	GO:0021537	0.000026497192525616083	285	4	ALDH1A3,LHX6,NEFL,CNTN2
GO:BP	nucleobase-containing compound biosynthetic process	GO:0034654	0.000026497192525616083	3963	16	ST18,SCRT2,LHX6,IL11,MAML3,CACNA1D,HIVEP3,NPAS2,ASXL3,FOSL1,FGF2,ARID3A,NFATC2,TBR1,SMARCA1,TGFB1
GO:BP	signal transduction	GO:0007165	0.000026621448427976356	6780	21	CLCF1,ST18,SEMA3E,ALDH1A3,IL11,MAML3,CACNA1D,VGF,IL6RA,CNTN2,RGS11,ECEL1,VIPR1,DLK2,FGF2,RIN3,NFATC2,HBEGF,PRKAR1B,MAST1,TGFB1
GO:BP	regulation of cell population proliferation	GO:0042127	0.00002682158511879817	1753	11	CLCF1,ST18,IL11,IL6RA,TGM1,FOSL1,FGF2,NFATC2,HBEGF,SMARCA1,TGFB1
GO:BP	hormone transport	GO:0009914	0.000027406494951538605	366	4	CLCF1,IL11,CACNA1D,VGF
GO:BP	glycosaminoglycan catabolic process	GO:0006027	0.0000312392933376781	22	3	FGF2,CEMIP,TGFB1
GO:BP	heterocycle biosynthetic process	GO:0018130	0.0000312392933376781	4028	16	ST18,SCRT2,LHX6,IL11,MAML3,CACNA1D,HIVEP3,NPAS2,ASXL3,FOSL1,FGF2,ARID3A,NFATC2,TBR1,SMARCA1,TGFB1
GO:BP	aromatic compound biosynthetic process	GO:0019438	0.00003201358435822346	4042	16	ST18,SCRT2,LHX6,IL11,MAML3,CACNA1D,HIVEP3,NPAS2,ASXL3,FOSL1,FGF2,ARID3A,NFATC2,TBR1,SMARCA1,TGFB1
GO:BP	cellular component organization or biogenesis	GO:0071840	0.00003201358435822346	6270	20	SEMA3E,ALDH1A3,CELF6,NEFL,CNTN2,PARD6B,NEFM,ZFP804A,FOSL1,RIN3,NFATC2,XIRP1,TBR1,LZTS1,TTBK1,HBEGF,SMARCA1,TNXB,MAST1,TGFB1
GO:BP	epithelial tube morphogenesis	GO:0060562	0.000034887896912652086	358	6	SEMA3E,CSMD1,FGF2,KIF26B,TBR1,TGFB1
GO:BP	positive regulation of cellular protein metabolic process	GO:0032270	0.000034887896912652086	1448	10	CLCF1,ST18,IL11,IL6RA,CNTN2,FGF2,CEMIP,TTBK1,HBEGF,TGFB1
GO:BP	positive regulation of peptidyl-tyrosine phosphorylation	GO:0050731	0.00003565949341855243	197	5	CLCF1,IL11,IL6RA,HBEGF,TGFB1
GO:BP	positive regulation of protein phosphorylation	GO:0001934	0.000036489784649894655	830	8	CLCF1,IL11,IL6RA,FGF2,CEMIP,TTBK1,HBEGF,TGFB1
GO:BP	intermediate filament bundle assembly	GO:0045110	0.000036489784649894655	6	2	NEFL,NEFM
GO:BP	nucleobase-containing compound metabolic process	GO:0006139	0.00003782262216322665	5416	16	CLCF1,ST18,SCRT2,LHX6,IL11,MAML3,CELF6,CACNA1D,HIVEP3,NPAS2,ASXL3,FOSL1,FGF2,ARID3A,NFATC2,TBR1
GO:BP	regulation of kinase activity	GO:0043549	0.000040664833936635644	845	8	IL6RA,FGF2,CEMIP,TTBK1,HBEGF,TNXB,PRKAR1B,TGFB1
GO:BP	interneuron migration	GO:1904936	0.000041477135624021775	8	2	LHX6,CNTN2
GO:BP	cerebral cortex GABAergic interneuron development	GO:0021894	0.000041477135624021775	8	2	LHX6,CNTN2
GO:BP	cell migration	GO:0016477	0.00004190574778810891	1491	10	SEMA3E,SCRT2,LHX6,CNTN2,FGF2,CEMIP,RIN3,NFATC2,HBEGF,TGFB1
GO:BP	cell-cell signaling	GO:0007267	0.000044595947380268584	1504	10	CLCF1,IL11,CELF6,CACNA1D,VGF,CNTN2,FGF2,LZTS1,PRKAR1B,TGFB1
GO:BP	organic cyclic compound biosynthetic process	GO:1901362	0.000044595947380268584	4181	16	ST18,SCRT2,LHX6,IL11,MAML3,CACNA1D,HIVEP3,NPAS2,ASXL3,FOSL1,FGF2,ARID3A,NFATC2,TBR1,SMARCA1,TGFB1
GO:BP	biosynthetic process	GO:0009058	0.00004476275002238045	5882	18	ST18,SCRT2,ALDH1A3,LHX6,IL11,MAML3,CACNA1D,IL6RA,HIVEP3,NPAS2,ASXL3,FOSL1,FGF2,ARID3A,NFATC2,TBR1,HBEGF,SMARCA1
GO:BP	chemotaxis	GO:0006935	0.00004476275002238045	600	7	SEMA3E,CNTN2,FGF2,RIN3,TBR1,HBEGF,TGFB1
GO:BP	heterocycle metabolic process	GO:0046483	0.00004476275002238045	5535	12	CLCF1,ST18,SCRT2,LHX6,IL11,MAML3,CELF6,CACNA1D,HIVEP3,NPAS2,ASXL3,FOSL1
GO:BP	epithelium development	GO:0060429	0.00004520409721568428	1171	9	SEMA3E,ALDH1A3,TGM1,CSMD1,FGF2,KIF26B,TBR1,HBEGF,TGFB1
GO:BP	peptidyl-tyrosine phosphorylation	GO:0018108	0.00004554576021213464	384	6	CLCF1,IL11,IL6RA,TTBK1,HBEGF,TGFB1
GO:BP	taxis	GO:0042330	0.00004554576021213464	605	7	SEMA3E,CNTN2,FGF2,RIN3,TBR1,HBEGF,TGFB1
GO:BP	cellular macromolecule biosynthetic process	GO:0034645	0.00004554576021213464	4744	17	ST18,SCRT2,LHX6,IL11,MAML3,CACNA1D,HIVEP3,NPAS2,ASXL3,FOSL1,FGF2,ARID3A,NFATC2,TBR1,HBEGF,SMARCA1,TGFB1
GO:BP	peptidyl-tyrosine modification	GO:0018212	0.000046618899875517865	387	6	CLCF1,IL11,IL6RA,TTBK1,HBEGF,TGFB1
GO:BP	positive regulation of protein metabolic process	GO:0051247	0.00004774357665856233	1529	10	CLCF1,ST18,IL11,IL6RA,CNTN2,FGF2,CEMIP,TTBK1,HBEGF,TGFB1
GO:BP	cellular aromatic compound metabolic process	GO:0006725	0.00004880543084083098	5618	12	CLCF1,ST18,SCRT2,LHX6,IL11,MAML3,CELF6,CACNA1D,HIVEP3,NPAS2,ASXL3,FOSL1
GO:BP	macromolecule biosynthetic process	GO:0009059	0.000049164879004212786	4782	17	ST18,SCRT2,LHX6,IL11,MAML3,CACNA1D,HIVEP3,NPAS2,ASXL3,FOSL1,FGF2,ARID3A,NFATC2,TBR1,HBEGF,SMARCA1,TGFB1
GO:BP	tissue development	GO:0009888	0.000050489151405762524	1923	11	SEMA3E,ALDH1A3,IL6RA,HIVEP3,TGM1,CSMD1,FGF2,KIF26B,TBR1,HBEGF,TGFB1
GO:BP	regulation of phosphate metabolic process	GO:0019220	0.0000530030188046402	1555	10	CLCF1,IL11,IL6RA,FGF2,CEMIP,TTBK1,HBEGF,TNXB,PRKAR1B,TGFB1
GO:BP	regulation of cell communication	GO:0010646	0.0000530030188046402	3265	14	CLCF1,ALDH1A3,IL11,CACNA1D,VGF,IL6RA,CNTN2,RGS11,DLK2,FGF2,LZTS1,HBEGF,PRKAR1B,TGFB1
GO:BP	phosphorylation	GO:0016310	0.0000530030188046402	1938	11	CLCF1,IL11,IL6RA,FGF2,CEMIP,TTBK1,HBEGF,TNXB,PRKAR1B,MAST1,TGFB1
GO:BP	regulation of phosphorus metabolic process	GO:0051174	0.0000530030188046402	1556	10	CLCF1,IL11,IL6RA,FGF2,CEMIP,TTBK1,HBEGF,TNXB,PRKAR1B,TGFB1
GO:BP	positive regulation of phosphorylation	GO:0042327	0.00005439781209809953	903	8	CLCF1,IL11,IL6RA,FGF2,CEMIP,TTBK1,HBEGF,TGFB1
GO:BP	regulation of signaling	GO:0023051	0.00005439781209809953	3276	14	CLCF1,ALDH1A3,IL11,CACNA1D,VGF,IL6RA,CNTN2,RGS11,DLK2,FGF2,LZTS1,HBEGF,PRKAR1B,TGFB1
GO:BP	regulation of chemotaxis	GO:0050920	0.00005439781209809953	225	5	SEMA3E,FGF2,RIN3,TBR1,TGFB1
GO:BP	interneuron migration from the subpallium to the cortex	GO:0021830	0.00005528422075497025	10	2	LHX6,CNTN2
GO:BP	aminoglycan catabolic process	GO:0006026	0.0000653583137794799	31	3	FGF2,CEMIP,TGFB1
GO:BP	substrate-independent telencephalic tangential migration	GO:0021826	0.0000653583137794799	11	2	LHX6,CNTN2
GO:BP	regulation of neuron projection development	GO:0010975	0.0000653583137794799	526	6	SEMA3E,NEFL,CNTN2,ZFP804A,TBR1,LZTS1
GO:BP	substrate-independent telencephalic tangential interneuron migration	GO:0021843	0.0000653583137794799	11	2	LHX6,CNTN2
GO:BP	organic cyclic compound metabolic process	GO:1901360	0.0000653583137794799	5829	12	CLCF1,ST18,SCRT2,LHX6,IL11,MAML3,CELF6,CACNA1D,HIVEP3,NPAS2,ASXL3,FOSL1
GO:BP	positive regulation of catalytic activity	GO:0043085	0.00007262872100265044	1268	9	ST18,CACNA1D,IL6RA,FGF2,CEMIP,RIN3,TTBK1,HBEGF,TGFB1
GO:BP	regulation of transferase activity	GO:0051338	0.00007496840709607693	951	8	IL6RA,FGF2,CEMIP,TTBK1,HBEGF,TNXB,PRKAR1B,TGFB1
GO:BP	regulation of cell projection size	GO:0032536	0.00007544552835233143	12	2	NEFL,CNTN2
GO:BP	hyaluronan metabolic process	GO:0030212	0.00007544552835233143	33	3	FGF2,CEMIP,TGFB1
GO:BP	cerebral cortex GABAergic interneuron differentiation	GO:0021892	0.00007544552835233143	12	2	LHX6,CNTN2
GO:BP	response to external stimulus	GO:0009605	0.00007544552835233143	2912	13	CLCF1,SEMA3E,ALDH1A3,VGF,CNTN2,FOSL1,CSMD1,FGF2,RIN3,TBR1,TTBK1,HBEGF,TGFB1
GO:BP	regulation of protein modification process	GO:0031399	0.00007544552835233143	1641	10	CLCF1,IL11,IL6RA,FGF2,CEMIP,TTBK1,HBEGF,TNXB,PRKAR1B,TGFB1
GO:BP	positive regulation of cell communication	GO:0010647	0.00007844820089702835	1725	6	CLCF1,ALDH1A3,IL11,CACNA1D,IL6RA,CNTN2
GO:BP	cell motility	GO:0048870	0.00007844820089702835	1653	10	SEMA3E,SCRT2,LHX6,CNTN2,FGF2,CEMIP,RIN3,NFATC2,HBEGF,TGFB1
GO:BP	localization of cell	GO:0051674	0.00007844820089702835	1653	10	SEMA3E,SCRT2,LHX6,CNTN2,FGF2,CEMIP,RIN3,NFATC2,HBEGF,TGFB1
GO:BP	positive regulation of signaling	GO:0023056	0.00007900215624360089	1732	6	CLCF1,ALDH1A3,IL11,CACNA1D,IL6RA,CNTN2
GO:BP	regulation of cellular protein metabolic process	GO:0032268	0.00007900215624360089	2482	12	CLCF1,ST18,IL11,IL6RA,CNTN2,FGF2,CEMIP,TTBK1,HBEGF,TNXB,PRKAR1B,TGFB1
GO:BP	intracellular signal transduction	GO:0035556	0.00008129375983058507	2491	12	CLCF1,IL11,CACNA1D,IL6RA,RGS11,ECEL1,FGF2,NFATC2,HBEGF,PRKAR1B,MAST1,TGFB1
GO:BP	cell population proliferation	GO:0008283	0.00008465510694685217	2072	11	CLCF1,ST18,IL11,IL6RA,TGM1,FOSL1,FGF2,NFATC2,HBEGF,SMARCA1,TGFB1
GO:BP	positive regulation of phosphorus metabolic process	GO:0010562	0.00008564290406164207	982	8	CLCF1,IL11,IL6RA,FGF2,CEMIP,TTBK1,HBEGF,TGFB1
GO:BP	positive regulation of phosphate metabolic process	GO:0045937	0.00008564290406164207	982	8	CLCF1,IL11,IL6RA,FGF2,CEMIP,TTBK1,HBEGF,TGFB1
GO:BP	positive regulation of molecular function	GO:0044093	0.00008564290406164207	1678	10	ST18,CACNA1D,IL6RA,FOSL1,FGF2,CEMIP,RIN3,TTBK1,HBEGF,TGFB1
GO:BP	signal release	GO:0023061	0.00008782716883958488	553	4	CLCF1,IL11,CACNA1D,VGF
GO:BP	system process	GO:0003008	0.00009479118903274396	3002	13	ALDH1A3,CACNA1D,NEFL,CNTN2,ECEL1,FOSL1,CSMD1,CEMIP,TBR1,TTBK1,HBEGF,PRKAR1B,TGFB1
GO:BP	cellular biosynthetic process	GO:0044249	0.00009991787306304415	5715	18	ST18,SCRT2,ALDH1A3,LHX6,IL11,MAML3,CACNA1D,HIVEP3,NPAS2,ASXL3,FOSL1,FGF2,ARID3A,NFATC2,TBR1,HBEGF,SMARCA1,TGFB1
GO:BP	regulation of molecular function	GO:0065009	0.0001025083976105438	3029	13	ST18,CACNA1D,IL6RA,FOSL1,FGF2,CEMIP,RIN3,XIRP1,TTBK1,HBEGF,TNXB,PRKAR1B,TGFB1
GO:BP	regulation of peptidyl-tyrosine phosphorylation	GO:0050730	0.0001025083976105438	267	5	CLCF1,IL11,IL6RA,HBEGF,TGFB1
GO:BP	cellular nitrogen compound metabolic process	GO:0034641	0.00010405513058604672	6201	8	CLCF1,ST18,SCRT2,LHX6,IL11,MAML3,CELF6,CACNA1D
GO:BP	transport	GO:0006810	0.00010429680970358141	4502	16	CLCF1,IL11,CACNA1D,VGF,NEFL,CNTN2,KCNJ9,KCNK3,FGF2,ICAM5,CEMIP,RIN3,RAB3C,PRKAR1B,TGFB1,APOL8
GO:BP	cell fate commitment	GO:0045165	0.00011008244607604694	272	5	LHX6,IL6RA,FGF2,TBR1,TGFB1
GO:BP	organic substance biosynthetic process	GO:1901576	0.00011248841699354886	5779	18	ST18,SCRT2,ALDH1A3,LHX6,IL11,MAML3,CACNA1D,HIVEP3,NPAS2,ASXL3,FOSL1,FGF2,ARID3A,NFATC2,TBR1,HBEGF,SMARCA1,TGFB1
GO:BP	regulation of locomotion	GO:0040012	0.00011784431755679376	1035	8	SEMA3E,SCRT2,FGF2,CEMIP,RIN3,TBR1,HBEGF,TGFB1
GO:BP	GABAergic neuron differentiation	GO:0097154	0.00011834652823035917	16	2	LHX6,CNTN2
GO:BP	cellular nitrogen compound biosynthetic process	GO:0044271	0.00012263649727215967	4705	14	ST18,SCRT2,LHX6,IL11,MAML3,CACNA1D,HIVEP3,NPAS2,ASXL3,FOSL1,FGF2,ARID3A,NFATC2,TBR1
GO:BP	positive regulation of protein kinase activity	GO:0045860	0.00012263649727215967	485	6	IL6RA,FGF2,CEMIP,TTBK1,HBEGF,TGFB1
GO:BP	positive regulation of cell population proliferation	GO:0008284	0.00012336275782459584	1045	8	CLCF1,IL11,IL6RA,TGM1,FGF2,NFATC2,HBEGF,TGFB1
GO:BP	animal organ morphogenesis	GO:0009887	0.0001260734624976571	1049	8	ALDH1A3,ASXL3,CSMD1,FGF2,KIF26B,TBR1,PRKAR1B,TGFB1
GO:BP	interleukin-6-mediated signaling pathway	GO:0070102	0.00012819593098288413	18	2	ST18,IL6RA
GO:BP	positive regulation of response to stimulus	GO:0048584	0.00013049963547867967	2198	11	CLCF1,ALDH1A3,IL11,IL6RA,CNTN2,NPAS2,FGF2,NFATC2,TTBK1,HBEGF,TGFB1
GO:BP	regulation of protein metabolic process	GO:0051246	0.00013264257282649854	2650	12	CLCF1,ST18,IL11,IL6RA,CNTN2,FGF2,CEMIP,TTBK1,HBEGF,TNXB,PRKAR1B,TGFB1
GO:BP	positive regulation of protein modification process	GO:0031401	0.00014219192199267514	1071	8	CLCF1,IL11,IL6RA,FGF2,CEMIP,TTBK1,HBEGF,TGFB1
GO:BP	cell surface receptor signaling pathway	GO:0007166	0.00014219192199267514	2673	12	CLCF1,ST18,SEMA3E,MAML3,IL6RA,CNTN2,VIPR1,DLK2,FGF2,NFATC2,HBEGF,TGFB1
GO:BP	learning	GO:0007612	0.00014219192199267514	175	4	CNTN2,FOSL1,CSMD1,TBR1
GO:BP	regulation of cellular component movement	GO:0051270	0.00014354434951214533	1074	8	SEMA3E,SCRT2,FGF2,CEMIP,RIN3,TBR1,HBEGF,TGFB1
GO:BP	establishment of localization	GO:0051234	0.0001460585004869803	4658	16	CLCF1,IL11,CACNA1D,VGF,NEFL,CNTN2,KCNJ9,KCNK3,FGF2,ICAM5,CEMIP,RIN3,RAB3C,PRKAR1B,TGFB1,APOL8
GO:BP	vasculature development	GO:0001944	0.00015042788070412355	773	7	SEMA3E,IL6RA,FOSL1,FGF2,NFATC2,HBEGF,TGFB1
GO:BP	cell development	GO:0048468	0.00016976282399570354	2340	10	CLCF1,SEMA3E,LHX6,NEFL,CNTN2,ZFP804A,FGF2,NFATC2,TBR1,LZTS1
GO:BP	regulation of axonogenesis	GO:0050770	0.0001944045276404595	175	3	SEMA3E,NEFL,CNTN2
GO:BP	regulation of catalytic activity	GO:0050790	0.0001944045276404595	2308	11	ST18,CACNA1D,IL6RA,FGF2,CEMIP,RIN3,TTBK1,HBEGF,TNXB,PRKAR1B,TGFB1
GO:BP	cell junction organization	GO:0034330	0.00020618379223543115	741	5	SEMA3E,NEFL,CNTN2,PARD6B,ZFP804A
GO:BP	neuron migration	GO:0001764	0.00020901034475252262	180	3	SCRT2,LHX6,CNTN2
GO:BP	nephron development	GO:0072006	0.0002138953437294635	154	4	IL6RA,FGF2,KIF26B,TGFB1
GO:BP	positive regulation of kinase activity	GO:0033674	0.0002264238079522961	551	6	IL6RA,FGF2,CEMIP,TTBK1,HBEGF,TGFB1
GO:BP	anatomical structure formation involved in morphogenesis	GO:0048646	0.00024333350466708038	1165	8	SEMA3E,ALDH1A3,FGF2,KIF26B,NFATC2,TBR1,HBEGF,TGFB1
GO:BP	positive regulation of gene expression	GO:0010628	0.0002497533645445764	1171	8	CLCF1,IL6RA,CNTN2,ZFP804A,FGF2,NFATC2,TTBK1,TGFB1
GO:BP	regulation of plasma membrane bounded cell projection organization	GO:0120035	0.0002497533645445764	706	6	SEMA3E,NEFL,CNTN2,ZFP804A,TBR1,LZTS1
GO:BP	protein metabolic process	GO:0019538	0.0002524318319961698	5474	17	CLCF1,ST18,IL11,IL6RA,CNTN2,TGM1,ECEL1,FGF2,SPSB1,CEMIP,TTBK1,HBEGF,TNXB,PRKAR1B,MAST1,TGFB1,APOL8
GO:BP	circulatory system development	GO:0072359	0.0002524318319961698	1174	8	SEMA3E,IL6RA,FOSL1,FGF2,NFATC2,TBR1,HBEGF,TGFB1
GO:BP	regulation of cell projection organization	GO:0031344	0.00028171267336965424	724	6	SEMA3E,NEFL,CNTN2,ZFP804A,TBR1,LZTS1
GO:BP	regulation of cellular component organization	GO:0051128	0.00029264673048880256	2428	11	SEMA3E,NEFL,CNTN2,ZFP804A,RIN3,NFATC2,TBR1,LZTS1,TTBK1,HBEGF,TGFB1
GO:BP	branching morphogenesis of an epithelial tube	GO:0048754	0.000293694070711454	169	4	SEMA3E,CSMD1,FGF2,TGFB1
GO:BP	forebrain neuron fate commitment	GO:0021877	0.0002978572360109943	10	2	LHX6,TBR1
GO:BP	cerebral cortex neuron differentiation	GO:0021895	0.0003389951949470936	29	2	LHX6,CNTN2
GO:BP	regulation of hormone secretion	GO:0046883	0.00034889066521977903	298	3	CLCF1,IL11,CACNA1D
GO:BP	regulation of response to external stimulus	GO:0032101	0.00036938259544015825	904	7	CLCF1,SEMA3E,FGF2,RIN3,TBR1,TTBK1,TGFB1
GO:BP	peptide hormone secretion	GO:0030072	0.00038363370850008784	283	3	CLCF1,CACNA1D,VGF
GO:BP	tube morphogenesis	GO:0035239	0.00038399324345308013	911	7	SEMA3E,CSMD1,FGF2,KIF26B,TBR1,HBEGF,TGFB1
GO:BP	secretion by cell	GO:0032940	0.00038559317445972894	860	4	CLCF1,IL11,CACNA1D,VGF
GO:BP	peptidyl-amino acid modification	GO:0018193	0.00040167882789207216	1264	8	CLCF1,IL11,IL6RA,CEMIP,TTBK1,HBEGF,MAST1,TGFB1
GO:BP	peptide secretion	GO:0002790	0.0004044765118061358	290	3	CLCF1,CACNA1D,VGF
GO:BP	regulation of protein kinase B signaling	GO:0051896	0.00040615187786710913	186	4	CLCF1,FGF2,HBEGF,TGFB1
GO:BP	intermediate filament organization	GO:0045109	0.00041071069127106746	26	2	NEFL,NEFM
GO:BP	chemical synaptic transmission	GO:0007268	0.00041624660149777173	701	4	CELF6,CACNA1D,VGF,CNTN2
GO:BP	anterograde trans-synaptic signaling	GO:0098916	0.00041624660149777173	701	4	CELF6,CACNA1D,VGF,CNTN2
GO:BP	positive regulation of transferase activity	GO:0051347	0.00042006108117645	628	6	IL6RA,FGF2,CEMIP,TTBK1,HBEGF,TGFB1
GO:BP	cellular response to interleukin-6	GO:0071354	0.00042753072383673287	36	2	ST18,IL6RA
GO:BP	trans-synaptic signaling	GO:0099537	0.00042753072383673287	709	4	CELF6,CACNA1D,VGF,CNTN2
GO:BP	regulation of cell migration	GO:0030334	0.00042753072383673287	934	7	SEMA3E,SCRT2,FGF2,CEMIP,RIN3,HBEGF,TGFB1
GO:BP	response to chemical	GO:0042221	0.00043012256689574287	5544	15	ST18,SEMA3E,CACNA1D,VGF,NEFL,IL6RA,CNTN2,FOSL1,KCNK3,FGF2,SRXN1,RIN3,NFATC2,TBR1,HBEGF
GO:BP	ureteric bud morphogenesis	GO:0060675	0.0004420174335327874	67	3	FGF2,KIF26B,TGFB1
GO:BP	export from cell	GO:0140352	0.0004476619351986036	908	4	CLCF1,IL11,CACNA1D,VGF
GO:BP	mesonephric tubule morphogenesis	GO:0072171	0.0004578283748330462	68	3	FGF2,KIF26B,TGFB1
GO:BP	regulation of cytosolic calcium ion concentration	GO:0051480	0.0004665222589081983	390	5	CACNA1D,KCNK3,FGF2,CEMIP,TGFB1
GO:BP	peptide transport	GO:0015833	0.00047043116706275463	312	3	CLCF1,CACNA1D,VGF
GO:BP	synaptic signaling	GO:0099536	0.0004866778396473896	740	4	CELF6,CACNA1D,VGF,CNTN2
GO:BP	neuron development	GO:0048666	0.0004866778396473896	1208	7	SEMA3E,LHX6,NEFL,CNTN2,ZFP804A,TBR1,LZTS1
GO:BP	regulation of astrocyte differentiation	GO:0048710	0.0004953006026713093	37	2	CLCF1,CNTN2
GO:BP	cellular protein modification process	GO:0006464	0.0005182785388163743	3644	13	CLCF1,IL11,IL6RA,TGM1,FGF2,SPSB1,CEMIP,TTBK1,HBEGF,TNXB,PRKAR1B,MAST1,TGFB1
GO:BP	protein modification process	GO:0036211	0.0005182785388163743	3644	13	CLCF1,IL11,IL6RA,TGM1,FGF2,SPSB1,CEMIP,TTBK1,HBEGF,TNXB,PRKAR1B,MAST1,TGFB1
GO:BP	morphogenesis of a branching epithelium	GO:0061138	0.0005216406645446296	203	4	SEMA3E,CSMD1,FGF2,TGFB1
GO:BP	mucopolysaccharide metabolic process	GO:1903510	0.0005216406645446296	72	3	FGF2,CEMIP,TGFB1
GO:BP	response to interleukin-6	GO:0070741	0.0005217408142030711	41	2	ST18,IL6RA
GO:BP	neuron differentiation	GO:0030182	0.0005230400917698855	1472	8	SEMA3E,LHX6,NEFL,CNTN2,ZFP804A,TBR1,LZTS1,SMARCA1
GO:BP	synapse organization	GO:0050808	0.0005356780432143782	474	4	SEMA3E,NEFL,CNTN2,ZFP804A
GO:BP	mammary gland epithelium development	GO:0061180	0.0005356780432143782	73	3	CSMD1,FGF2,TGFB1
GO:BP	regulation of cell motility	GO:2000145	0.0005521553895470171	986	7	SEMA3E,SCRT2,FGF2,CEMIP,RIN3,HBEGF,TGFB1
GO:BP	cellular protein metabolic process	GO:0044267	0.00056490358262322	4815	15	CLCF1,ST18,IL11,IL6RA,CNTN2,TGM1,FGF2,SPSB1,CEMIP,TTBK1,HBEGF,TNXB,PRKAR1B,MAST1,TGFB1
GO:BP	nervous system process	GO:0050877	0.0005668607022855104	2326	10	ALDH1A3,CACNA1D,NEFL,CNTN2,FOSL1,CSMD1,CEMIP,TBR1,TTBK1,PRKAR1B
GO:BP	nephron tubule morphogenesis	GO:0072078	0.0005691912890217761	75	3	FGF2,KIF26B,TGFB1
GO:BP	amide transport	GO:0042886	0.0006059831547649592	348	3	CLCF1,CACNA1D,VGF
GO:BP	protein kinase B signaling	GO:0043491	0.0006109412776053907	214	4	CLCF1,FGF2,HBEGF,TGFB1
GO:BP	renal tubule morphogenesis	GO:0061333	0.0006291404139648689	78	3	FGF2,KIF26B,TGFB1
GO:BP	nephron epithelium morphogenesis	GO:0072088	0.0006291404139648689	78	3	FGF2,KIF26B,TGFB1
GO:BP	positive regulation of corticotropin-releasing hormone secretion	GO:0051466	0.0006364535430843451	4	1	CLCF1
GO:BP	positive regulation of DNA metabolic process	GO:0051054	0.0006364535430843451	217	4	CLCF1,NPAS2,FGF2,TGFB1
GO:BP	positive regulation of isotype switching to IgE isotypes	GO:0048295	0.0006364535430843451	4	1	CLCF1
GO:BP	cytoskeleton organization	GO:0007010	0.0006575716289693933	1390	8	SEMA3E,NEFL,CNTN2,PARD6B,NEFM,XIRP1,MAST1,TGFB1
GO:BP	secretion	GO:0046903	0.0006575716289693933	1034	4	CLCF1,IL11,CACNA1D,VGF
GO:BP	morphogenesis of a branching structure	GO:0001763	0.0006575716289693933	220	4	SEMA3E,CSMD1,FGF2,TGFB1
GO:BP	nephron morphogenesis	GO:0072028	0.0006590972682800517	80	3	FGF2,KIF26B,TGFB1
GO:BP	T-helper 17 cell lineage commitment	GO:0072540	0.0006709700254910796	13	2	IL6RA,TGFB1
GO:BP	negative regulation of metabolic process	GO:0009892	0.000671240358112728	3239	12	ST18,SCRT2,IL6RA,ASXL3,RIN3,NFATC2,TBR1,LZTS1,TTBK1,HBEGF,PRKAR1B,TGFB1
GO:BP	neural nucleus development	GO:0048857	0.0006755875701091151	22	2	ALDH1A3,FGF2
GO:BP	macromolecule modification	GO:0043412	0.0007604794373323038	3823	13	CLCF1,IL11,IL6RA,TGM1,FGF2,SPSB1,CEMIP,TTBK1,HBEGF,TNXB,PRKAR1B,MAST1,TGFB1
GO:BP	developmental maturation	GO:0021700	0.0007609517254816951	308	3	LHX6,NEFL,CNTN2
GO:BP	corticotropin-releasing hormone secretion	GO:0043396	0.0007609517254816951	5	1	CLCF1
GO:BP	regulation of corticotropin-releasing hormone secretion	GO:0043397	0.0007609517254816951	5	1	CLCF1
GO:BP	response to corticosterone	GO:0051412	0.0007671282609327259	30	2	NEFL,FOSL1
GO:BP	phosphate-containing compound metabolic process	GO:0006796	0.0008366587736013017	2809	11	CLCF1,IL11,IL6RA,FGF2,CEMIP,TTBK1,HBEGF,TNXB,PRKAR1B,MAST1,TGFB1
GO:BP	positive regulation of tyrosine phosphorylation of STAT protein	GO:0042531	0.0008392712671229557	55	2	CLCF1,IL6RA
GO:BP	developmental growth	GO:0048589	0.0008394810584115392	739	6	SEMA3E,IL6RA,FGF2,KIF26B,HBEGF,TGFB1
GO:BP	regulation of transport	GO:0051049	0.0008394810584115392	1871	9	CLCF1,IL11,CACNA1D,KCNJ9,CEMIP,RIN3,RAB3C,PRKAR1B,TGFB1
GO:BP	regulation of protein serine/threonine kinase activity	GO:0071900	0.0008563061255696361	460	5	FGF2,CEMIP,TNXB,PRKAR1B,TGFB1
GO:BP	blood vessel development	GO:0001568	0.000857858393549229	743	6	SEMA3E,IL6RA,FOSL1,FGF2,HBEGF,TGFB1
GO:BP	nucleus accumbens development	GO:0021768	0.0008781601367397575	1	1	ALDH1A3
GO:BP	phosphorus metabolic process	GO:0006793	0.0008781601367397575	2832	11	CLCF1,IL11,IL6RA,FGF2,CEMIP,TTBK1,HBEGF,TNXB,PRKAR1B,MAST1,TGFB1
GO:BP	negative regulation of motor neuron apoptotic process	GO:2000672	0.0008781601367397575	6	1	CLCF1
GO:BP	glycosaminoglycan metabolic process	GO:0030203	0.0008939502133717247	91	3	FGF2,CEMIP,TGFB1
GO:BP	modulation of chemical synaptic transmission	GO:0050804	0.0008939502133717247	494	5	CACNA1D,VGF,CNTN2,LZTS1,PRKAR1B
GO:BP	regulation of glial cell differentiation	GO:0045685	0.0008939502133717247	91	3	CLCF1,CNTN2,TGFB1
GO:BP	regulation of trans-synaptic signaling	GO:0099177	0.0008973999038328209	495	5	CACNA1D,VGF,CNTN2,LZTS1,PRKAR1B
GO:BP	regulation of signal transduction	GO:0009966	0.0009132620775225544	2853	11	CLCF1,ALDH1A3,IL11,IL6RA,CNTN2,RGS11,DLK2,FGF2,HBEGF,PRKAR1B,TGFB1
GO:BP	neuromuscular process controlling balance	GO:0050885	0.0009389371351015569	64	2	ALDH1A3,NEFL
GO:BP	neuromuscular process	GO:0050905	0.000944716809557896	176	3	ALDH1A3,NEFL,CSMD1
GO:BP	positive regulation of smooth muscle cell proliferation	GO:0048661	0.000944716809557896	109	3	IL6RA,FGF2,HBEGF
GO:BP	nephron tubule development	GO:0072080	0.0009624596053721489	94	3	FGF2,KIF26B,TGFB1
GO:BP	regulation of isotype switching to IgE isotypes	GO:0048293	0.0009796506634886187	7	1	CLCF1
GO:BP	isotype switching to IgE isotypes	GO:0048289	0.0009796506634886187	7	1	CLCF1
GO:BP	glial cell differentiation	GO:0010001	0.0009796506634886187	251	4	CLCF1,CNTN2,FGF2,TGFB1
GO:BP	cell morphogenesis involved in neuron differentiation	GO:0048667	0.0009888068247488665	603	5	SEMA3E,NEFL,CNTN2,TBR1,LZTS1
GO:BP	inorganic cation transmembrane transport	GO:0098662	0.0009982131495792689	773	6	CACNA1D,KCNJ9,KCNK3,FGF2,CEMIP,TGFB1
GO:BP	kidney morphogenesis	GO:0060993	0.0010022469240194695	96	3	FGF2,KIF26B,TGFB1
GO:BP	cellular calcium ion homeostasis	GO:0006874	0.0010169791648132762	485	5	CACNA1D,KCNK3,FGF2,CEMIP,TGFB1
GO:BP	T-helper cell lineage commitment	GO:0002295	0.0010288459501866952	17	2	IL6RA,TGFB1
GO:BP	intermediate filament cytoskeleton organization	GO:0045104	0.0010488316095666448	48	2	NEFL,NEFM
GO:BP	renal tubule development	GO:0061326	0.001050202896712327	98	3	FGF2,KIF26B,TGFB1
GO:BP	organonitrogen compound metabolic process	GO:1901564	0.0010753658567901304	6326	17	CLCF1,ST18,IL11,IL6RA,CNTN2,TGM1,ECEL1,FGF2,SPSB1,CEMIP,TTBK1,HBEGF,TNXB,PRKAR1B,MAST1,TGFB1,APOL8
GO:BP	intermediate filament-based process	GO:0045103	0.0010816371294711442	49	2	NEFL,NEFM
GO:BP	cerebral cortex development	GO:0021987	0.0010836404362918773	127	3	LHX6,NEFL,TBR1
GO:BP	tube development	GO:0035295	0.0010836404362918773	1137	7	SEMA3E,CSMD1,FGF2,KIF26B,TBR1,HBEGF,TGFB1
GO:BP	ureteric bud development	GO:0001657	0.0010954295405704057	100	3	FGF2,KIF26B,TGFB1
GO:BP	limbic system development	GO:0021761	0.0011013053344160935	128	3	ALDH1A3,NEFL,TBR1
GO:BP	regulation of neurogenesis	GO:0050767	0.0011050270983835203	422	3	CLCF1,SEMA3E,NEFL
GO:BP	mesonephric epithelium development	GO:0072163	0.0011050270983835203	101	3	FGF2,KIF26B,TGFB1
GO:BP	mesonephric tubule development	GO:0072164	0.0011050270983835203	101	3	FGF2,KIF26B,TGFB1
GO:BP	regulation of neuronal synaptic plasticity	GO:0048168	0.0011050270983835203	63	2	VGF,CNTN2
GO:BP	calcium ion homeostasis	GO:0055074	0.0011050270983835203	499	5	CACNA1D,KCNK3,FGF2,CEMIP,TGFB1
GO:BP	chemical homeostasis	GO:0048878	0.0011763525449963186	1245	6	CACNA1D,VGF,KCNK3,CSMD1,FGF2,CEMIP
GO:BP	regulation of motor neuron apoptotic process	GO:2000671	0.0011763525449963186	9	1	CLCF1
GO:BP	telencephalon cell migration	GO:0022029	0.0011946266595262377	66	2	LHX6,CNTN2
GO:BP	regulation of tyrosine phosphorylation of STAT protein	GO:0042509	0.0012068806090027634	71	2	CLCF1,IL6RA
GO:BP	response to salt	GO:1902074	0.0012136443413773615	19	2	NEFL,TGFB1
GO:BP	mesonephros development	GO:0001823	0.0012144504623317926	105	3	FGF2,KIF26B,TGFB1
GO:BP	cellular divalent inorganic cation homeostasis	GO:0072503	0.0012157341140677496	512	5	CACNA1D,KCNK3,FGF2,CEMIP,TGFB1
GO:BP	potassium ion transmembrane transport	GO:0071805	0.0012269982093161289	214	3	CACNA1D,KCNJ9,KCNK3
GO:BP	tyrosine phosphorylation of STAT protein	GO:0007260	0.0012547369674119379	73	2	CLCF1,IL6RA
GO:BP	forebrain cell migration	GO:0021885	0.0012756414797632431	69	2	LHX6,CNTN2
GO:BP	collagen metabolic process	GO:0032963	0.001298001819126104	108	3	IL6RA,TNXB,TGFB1
GO:BP	CD4-positive, alpha-beta T cell lineage commitment	GO:0043373	0.0013165879740633232	20	2	IL6RA,TGFB1
GO:BP	neuron projection morphogenesis	GO:0048812	0.0013177535490357236	656	5	SEMA3E,NEFL,CNTN2,TBR1,LZTS1
GO:BP	synaptic transmission, serotonergic	GO:0099153	0.0013784626982980676	1	1	CELF6
GO:BP	regulation of cellular component size	GO:0032535	0.0014032709737816394	406	3	SEMA3E,NEFL,CNTN2
GO:BP	peptidyl-threonine phosphorylation	GO:0018107	0.0014032709737816394	112	3	CEMIP,TTBK1,TGFB1
GO:BP	inorganic ion transmembrane transport	GO:0098660	0.0014032709737816394	841	6	CACNA1D,KCNJ9,KCNK3,FGF2,CEMIP,TGFB1
GO:BP	divalent inorganic cation homeostasis	GO:0072507	0.0014032709737816394	533	5	CACNA1D,KCNK3,FGF2,CEMIP,TGFB1
GO:BP	regulation of neural precursor cell proliferation	GO:2000177	0.0014032709737816394	112	3	FGF2,SMARCA1,TGFB1
GO:BP	aminoglycan metabolic process	GO:0006022	0.0014032709737816394	112	3	FGF2,CEMIP,TGFB1
GO:BP	response to mineralocorticoid	GO:0051385	0.0014051101731193862	45	2	NEFL,FOSL1
GO:BP	plasma membrane bounded cell projection morphogenesis	GO:0120039	0.001411062005006188	670	5	SEMA3E,NEFL,CNTN2,TBR1,LZTS1
GO:BP	neuron projection development	GO:0031175	0.001447083827971122	1066	6	SEMA3E,NEFL,CNTN2,ZFP804A,TBR1,LZTS1
GO:BP	cell projection morphogenesis	GO:0048858	0.0014510336412542168	675	5	SEMA3E,NEFL,CNTN2,TBR1,LZTS1
GO:BP	regulation of cell differentiation	GO:0045595	0.0014813138709483071	1649	7	CLCF1,SEMA3E,NEFL,CNTN2,DLK2,FGF2,NFATC2
GO:BP	nephron epithelium development	GO:0072009	0.001488281271182969	115	3	FGF2,KIF26B,TGFB1
GO:BP	alpha-beta T cell lineage commitment	GO:0002363	0.0015234471947634923	22	2	IL6RA,TGFB1
GO:BP	motor neuron apoptotic process	GO:0097049	0.0016672315639495747	14	1	CLCF1
GO:BP	potassium ion transport	GO:0006813	0.0016672315639495747	243	3	CACNA1D,KCNJ9,KCNK3
GO:BP	positive regulation of cell migration	GO:0030335	0.0016672315639495747	557	5	SEMA3E,FGF2,CEMIP,HBEGF,TGFB1
GO:BP	regulation of nervous system development	GO:0051960	0.0016973764651134024	516	2	CLCF1,SEMA3E
GO:BP	cell part morphogenesis	GO:0032990	0.001717378247439495	704	5	SEMA3E,NEFL,CNTN2,TBR1,LZTS1
GO:BP	peptidyl-threonine modification	GO:0018210	0.0017326110758949882	122	3	CEMIP,TTBK1,TGFB1
GO:BP	axonogenesis	GO:0007409	0.0017369870470409206	445	3	SEMA3E,NEFL,CNTN2
GO:BP	positive regulation of astrocyte differentiation	GO:0048711	0.0017584259470646093	15	1	CLCF1
GO:BP	release of sequestered calcium ion into cytosol	GO:0051209	0.0017584259470646093	123	3	FGF2,CEMIP,TGFB1
GO:BP	cation transmembrane transport	GO:0098655	0.001760055378040521	888	6	CACNA1D,KCNJ9,KCNK3,FGF2,CEMIP,TGFB1
GO:BP	CD4-positive or CD8-positive, alpha-beta T cell lineage commitment	GO:0043369	0.001760055378040521	24	2	IL6RA,TGFB1
GO:BP	negative regulation of sequestering of calcium ion	GO:0051283	0.001784415034107422	124	3	FGF2,CEMIP,TGFB1
GO:BP	establishment of protein localization to juxtaparanode region of axon	GO:0071206	0.0018480157094376767	1	1	CNTN2
GO:BP	regulation of sequestering of calcium ion	GO:0051282	0.0018589792107321624	126	3	FGF2,CEMIP,TGFB1
GO:BP	astrocyte differentiation	GO:0048708	0.001876047824999843	88	2	CLCF1,CNTN2
GO:BP	positive regulation of protein kinase B signaling	GO:0051897	0.0018912356817786652	127	3	FGF2,HBEGF,TGFB1
GO:BP	regulation of cell development	GO:0060284	0.001900635654658958	557	2	CLCF1,SEMA3E
GO:BP	positive regulation of cell motility	GO:2000147	0.0019173162985407222	581	5	SEMA3E,FGF2,CEMIP,HBEGF,TGFB1
GO:BP	sequestering of calcium ion	GO:0051208	0.0019173162985407222	128	3	FGF2,CEMIP,TGFB1
GO:BP	positive regulation of type 2 immune response	GO:0002830	0.0019173162985407222	17	1	CLCF1
GO:BP	calcium ion transmembrane transport	GO:0070588	0.0019173162985407222	317	4	CACNA1D,FGF2,CEMIP,TGFB1
GO:BP	regulation of vesicle-mediated transport	GO:0060627	0.0019222885097891374	582	5	CACNA1D,RIN3,RAB3C,PRKAR1B,TGFB1
GO:BP	regulation of secretion by cell	GO:1903530	0.0019748091200427844	644	3	CLCF1,IL11,CACNA1D
GO:BP	positive regulation of peptidyl-threonine phosphorylation	GO:0010800	0.001982456842823779	26	2	CEMIP,TGFB1
GO:BP	branching involved in mammary gland duct morphogenesis	GO:0060444	0.001982456842823779	26	2	CSMD1,TGFB1
GO:BP	olfactory pit development	GO:0060166	0.0019947515739447627	3	1	ALDH1A3
GO:BP	positive regulation of cysteine-type endopeptidase activity involved in apoptotic signaling pathway	GO:2001269	0.0019947515739447627	9	1	ST18
GO:BP	positive regulation of peptide hormone secretion	GO:0090277	0.0020100934047609345	125	2	CLCF1,CACNA1D
GO:BP	central nervous system neuron development	GO:0021954	0.002053909845474992	94	2	LHX6,CNTN2
GO:BP	response to stress	GO:0006950	0.0020720080079696416	3817	11	CLCF1,VGF,NEFL,NPAS2,FOSL1,KCNK3,FGF2,SRXN1,NFATC2,TTBK1,HBEGF
GO:BP	kidney development	GO:0001822	0.0020782544351255713	327	4	IL6RA,FGF2,KIF26B,TGFB1
GO:BP	peptidyl-serine phosphorylation	GO:0018105	0.0020782544351255713	327	4	IL11,TTBK1,MAST1,TGFB1
GO:BP	positive regulation of locomotion	GO:0040017	0.002097980597557697	598	5	SEMA3E,FGF2,CEMIP,HBEGF,TGFB1
GO:BP	positive regulation of peptide secretion	GO:0002793	0.002097980597557697	129	2	CLCF1,CACNA1D
GO:BP	positive regulation of cellular component movement	GO:0051272	0.002097980597557697	598	5	SEMA3E,FGF2,CEMIP,HBEGF,TGFB1
GO:BP	axon development	GO:0061564	0.002101504485358896	489	3	SEMA3E,NEFL,CNTN2
GO:BP	negative regulation of biosynthetic process	GO:0009890	0.0021113687419488996	1746	8	ST18,SCRT2,IL6RA,ASXL3,NFATC2,TBR1,HBEGF,TGFB1
GO:BP	cellular metal ion homeostasis	GO:0006875	0.0022350641195996324	608	5	CACNA1D,KCNK3,FGF2,CEMIP,TGFB1
GO:BP	cell morphogenesis involved in differentiation	GO:0000904	0.0022350641195996324	762	5	SEMA3E,NEFL,CNTN2,TBR1,LZTS1
GO:BP	negative regulation of locomotion	GO:0040013	0.0022509907060256603	336	4	SEMA3E,FGF2,RIN3,TGFB1
GO:BP	specification of animal organ identity	GO:0010092	0.002252157539316443	36	2	FGF2,TBR1
GO:BP	renal system development	GO:0072001	0.0022891186661726146	338	4	IL6RA,FGF2,KIF26B,TGFB1
GO:BP	T-helper 17 cell differentiation	GO:0072539	0.002348826965616617	29	2	IL6RA,TGFB1
GO:BP	gliogenesis	GO:0042063	0.0023730425618705923	342	4	CLCF1,CNTN2,FGF2,TGFB1
GO:BP	positive regulation of cytosolic calcium ion concentration	GO:0007204	0.0023730425618705923	342	4	CACNA1D,FGF2,CEMIP,TGFB1
GO:BP	regulation of anatomical structure morphogenesis	GO:0022603	0.002445919711067729	963	6	SEMA3E,NEFL,CNTN2,FGF2,LZTS1,TGFB1
GO:BP	Harderian gland development	GO:0070384	0.0025141728745042	4	1	ALDH1A3
GO:BP	cellular component morphogenesis	GO:0032989	0.0026255280217781294	794	5	SEMA3E,NEFL,CNTN2,TBR1,LZTS1
GO:BP	regulation of smooth muscle cell proliferation	GO:0048660	0.002626673030560594	172	3	IL6RA,FGF2,HBEGF
GO:BP	peptidyl-serine modification	GO:0018209	0.002626673030560594	353	4	IL11,TTBK1,MAST1,TGFB1
GO:BP	T cell lineage commitment	GO:0002360	0.002626673030560594	31	2	IL6RA,TGFB1
GO:BP	regulation of secretion	GO:0051046	0.002626673030560594	730	3	CLCF1,IL11,CACNA1D
GO:BP	calcium ion transmembrane import into cytosol	GO:0097553	0.002702558572897743	149	3	FGF2,CEMIP,TGFB1
GO:BP	kidney epithelium development	GO:0072073	0.002702558572897743	149	3	FGF2,KIF26B,TGFB1
GO:BP	positive regulation of B cell proliferation	GO:0030890	0.002702558572897743	42	2	CLCF1,NFATC2
GO:BP	positive regulation of isotype switching	GO:0045830	0.0027572890976788624	32	2	CLCF1,TGFB1
GO:BP	positive regulation of phosphatidylinositol 3-kinase activity	GO:0043552	0.0027572890976788624	32	2	FGF2,TGFB1
GO:BP	smooth muscle cell proliferation	GO:0048659	0.002809779211802119	177	3	IL6RA,FGF2,HBEGF
GO:BP	regulation of anatomical structure size	GO:0090066	0.002825187331549737	554	3	SEMA3E,NEFL,CNTN2
GO:BP	response to acrylamide	GO:1903937	0.002825187331549737	2	1	NEFL
GO:BP	intermediate filament polymerization or depolymerization	GO:0045105	0.002825187331549737	2	1	NEFL
GO:BP	regulation of cell death	GO:0010941	0.002833257621841299	1740	6	CLCF1,ALDH1A3,NEFL,NPAS2,FOSL1,FGF2
GO:BP	positive regulation of epithelial cell migration	GO:0010634	0.0028581808071872165	153	3	FGF2,HBEGF,TGFB1
GO:BP	pallium development	GO:0021543	0.002877176968807031	196	3	LHX6,NEFL,TBR1
GO:BP	regulation of DNA metabolic process	GO:0051052	0.002901472962856364	366	4	CLCF1,NPAS2,FGF2,TGFB1
GO:BP	carbohydrate homeostasis	GO:0033500	0.002941668513659606	293	3	CACNA1D,VGF,CSMD1
GO:BP	glucose homeostasis	GO:0042593	0.002941668513659606	293	3	CACNA1D,VGF,CSMD1
GO:BP	optic cup morphogenesis involved in camera-type eye development	GO:0002072	0.002964547583404939	5	1	ALDH1A3
GO:BP	regulation of cysteine-type endopeptidase activity involved in apoptotic signaling pathway	GO:2001267	0.002964547583404939	15	1	ST18
GO:BP	carbohydrate derivative catabolic process	GO:1901136	0.002969876559090366	156	3	FGF2,CEMIP,TGFB1
GO:BP	T-helper 17 type immune response	GO:0072538	0.002979857433650375	34	2	IL6RA,TGFB1
GO:BP	mammary gland duct morphogenesis	GO:0060603	0.002979857433650375	34	2	CSMD1,TGFB1
GO:BP	positive regulation of hormone secretion	GO:0046887	0.002979857433650375	162	2	CLCF1,CACNA1D
GO:BP	growth	GO:0040007	0.002979857433650375	1013	6	SEMA3E,IL6RA,FGF2,KIF26B,HBEGF,TGFB1
GO:BP	protein secretion	GO:0009306	0.003066029317362085	374	4	CACNA1D,VGF,RAB3C,TGFB1
GO:BP	establishment of protein localization to extracellular region	GO:0035592	0.00308893483443494	375	4	CACNA1D,VGF,RAB3C,TGFB1
GO:BP	regulation of type 2 immune response	GO:0002828	0.0030986930077427917	32	1	CLCF1
GO:BP	lens fiber cell differentiation	GO:0070306	0.0031265833816492036	35	2	FGF2,TGFB1
GO:BP	cellular cation homeostasis	GO:0030003	0.0031628868707836493	672	5	CACNA1D,KCNK3,FGF2,CEMIP,TGFB1
GO:BP	substantia nigra development	GO:0021762	0.003163571892594655	1	1	FGF2
GO:BP	growth factor dependent regulation of skeletal muscle satellite cell proliferation	GO:0014843	0.003163571892594655	1	1	FGF2
GO:BP	central nervous system neuron differentiation	GO:0021953	0.0032430039853794004	208	3	LHX6,CNTN2,TBR1
GO:BP	positive regulation of lipid kinase activity	GO:0090218	0.0032430039853794004	36	2	FGF2,TGFB1
GO:BP	protein localization to extracellular region	GO:0071692	0.0032430039853794004	382	4	CACNA1D,VGF,RAB3C,TGFB1
GO:BP	regulation of smooth muscle cell differentiation	GO:0051150	0.0032430039853794004	36	2	NFATC2,TGFB1
GO:BP	urogenital system development	GO:0001655	0.0032430039853794004	382	4	IL6RA,FGF2,KIF26B,TGFB1
GO:BP	regulation of multicellular organismal process	GO:0051239	0.003300582494274905	2788	5	CLCF1,SEMA3E,CACNA1D,NEFL,IL6RA
GO:BP	cellular ion homeostasis	GO:0006873	0.0033630081339066135	685	5	CACNA1D,KCNK3,FGF2,CEMIP,TGFB1
GO:BP	metal ion homeostasis	GO:0055065	0.0033630081339066135	685	5	CACNA1D,KCNK3,FGF2,CEMIP,TGFB1
GO:BP	positive regulation of retinoic acid receptor signaling pathway	GO:0048386	0.003374465456857441	6	1	ALDH1A3
GO:BP	positive regulation of animal organ morphogenesis	GO:0110110	0.0033843147579270985	37	2	FGF2,TGFB1
GO:BP	cell morphogenesis	GO:0000902	0.003519896921155485	1056	6	SEMA3E,NEFL,CNTN2,TBR1,LZTS1,TGFB1
GO:BP	negative regulation of blood vessel endothelial cell migration	GO:0043537	0.0035440846558681084	38	2	FGF2,TGFB1
GO:BP	response to progesterone	GO:0032570	0.0035440846558681084	38	2	FOSL1,TGFB1
GO:BP	mammary gland development	GO:0030879	0.003572469819002565	170	3	CSMD1,FGF2,TGFB1
GO:BP	calcium ion transport into cytosol	GO:0060402	0.003572469819002565	170	3	FGF2,CEMIP,TGFB1
GO:BP	type 2 immune response	GO:0042092	0.003594968059765055	39	1	CLCF1
GO:BP	regulation of calcium ion transmembrane transport	GO:1903169	0.0036162427539351166	171	3	CACNA1D,CEMIP,TGFB1
GO:BP	regulation of synaptic plasticity	GO:0048167	0.003634438707766181	214	3	VGF,CNTN2,LZTS1
GO:BP	negative regulation of mast cell chemotaxis	GO:0060755	0.0036607471093878462	1	1	RIN3
GO:BP	positive T cell selection	GO:0043368	0.0036710152535639746	39	2	IL6RA,TGFB1
GO:BP	Notch signaling pathway	GO:0007219	0.0037045099679098425	173	3	MAML3,DLK2,TGFB1
GO:BP	regulation of isotype switching	GO:0045191	0.003725590911857925	41	1	CLCF1
GO:BP	regulation of MAPK cascade	GO:0043408	0.003761377489131929	708	5	CLCF1,IL11,IL6RA,FGF2,TGFB1
GO:BP	postsynaptic intermediate filament cytoskeleton organization	GO:0099185	0.0037895407555243923	3	1	NEFL
GO:BP	regulation of actin cytoskeleton reorganization	GO:2000249	0.0037895407555243923	40	2	SEMA3E,TGFB1
GO:BP	positive regulation of signal transduction	GO:0009967	0.0037895407555243923	1506	4	ALDH1A3,IL11,IL6RA,CNTN2
GO:BP	negative regulation of chemotaxis	GO:0050922	0.0037895407555243923	56	2	SEMA3E,RIN3
GO:BP	positive regulation of morphogenesis of an epithelium	GO:1905332	0.0037895407555243923	40	2	FGF2,TGFB1
GO:BP	response to glucocorticoid	GO:0051384	0.0038208098104818445	176	3	NEFL,FOSL1,TGFB1
GO:BP	ion transmembrane transport	GO:0034220	0.003930500414668834	1103	5	CACNA1D,KCNJ9,KCNK3,FGF2,CEMIP
GO:BP	positive regulation of pri-miRNA transcription by RNA polymerase II	GO:1902895	0.003953582693526118	41	2	FOSL1,TGFB1
GO:BP	microtubule cytoskeleton organization	GO:0000226	0.004104687414457847	618	3	NEFL,CNTN2,PARD6B
GO:BP	receptor metabolic process	GO:0043112	0.004104687414457847	181	3	CNTN2,RIN3,TGFB1
GO:BP	positive regulation of B cell mediated immunity	GO:0002714	0.00414180942815045	47	1	CLCF1
GO:BP	positive regulation of immunoglobulin mediated immune response	GO:0002891	0.00414180942815045	47	1	CLCF1
GO:BP	neural precursor cell proliferation	GO:0061351	0.00414180942815045	182	3	FGF2,SMARCA1,TGFB1
GO:BP	regulation of elastin biosynthetic process	GO:0051543	0.004164306892758413	1	1	HBEGF
GO:BP	positive regulation of calcium ion transmembrane transport via high voltage-gated calcium channel	GO:1904879	0.004164306892758413	4	1	CACNA1D
GO:BP	negative regulation of elastin biosynthetic process	GO:0051545	0.004164306892758413	1	1	HBEGF
GO:BP	positive regulation of adenosine receptor signaling pathway	GO:0060168	0.004164306892758413	3	1	CNTN2
GO:BP	membrane depolarization during SA node cell action potential	GO:0086046	0.004164306892758413	4	1	CACNA1D
GO:BP	interleukin-1-mediated signaling pathway	GO:0070498	0.004164306892758413	24	1	ST18
GO:BP	protein-containing complex assembly	GO:0065003	0.004183945754103102	1462	4	ALDH1A3,CELF6,NEFL,PARD6B
GO:BP	axon guidance	GO:0007411	0.0041973428816801375	235	3	SEMA3E,CNTN2,TBR1
GO:BP	regulation of peptidyl-threonine phosphorylation	GO:0010799	0.0042113276767884265	43	2	CEMIP,TGFB1
GO:BP	cerebral cortex tangential migration	GO:0021800	0.004211568910180435	7	1	LHX6
GO:BP	neuron projection guidance	GO:0097485	0.004220522476534778	236	3	SEMA3E,CNTN2,TBR1
GO:BP	negative regulation of neuron apoptotic process	GO:0043524	0.004221867326735562	176	2	CLCF1,NEFL
GO:BP	positive regulation of DNA recombination	GO:0045911	0.0042701922016519095	50	1	CLCF1
GO:BP	positive regulation of glial cell differentiation	GO:0045687	0.004345916943361067	51	1	CLCF1
GO:BP	regulation of fibroblast migration	GO:0010762	0.004350352454845704	44	2	FGF2,TGFB1
GO:BP	calcium ion transport	GO:0006816	0.004450023637664565	429	4	CACNA1D,FGF2,CEMIP,TGFB1
GO:BP	extracellular matrix assembly	GO:0085029	0.00452965802485882	45	2	TNXB,TGFB1
GO:BP	embryonic camera-type eye formation	GO:0060900	0.004549350296558761	9	1	ALDH1A3
GO:BP	positive regulation of transcription of Notch receptor target	GO:0007221	0.004549350296558761	6	1	MAML3
GO:BP	cytosolic calcium ion transport	GO:0060401	0.004551461635103445	191	3	FGF2,CEMIP,TGFB1
GO:BP	forebrain neuron differentiation	GO:0021879	0.004603616259577453	58	2	LHX6,TBR1
GO:BP	cation homeostasis	GO:0055080	0.004608142176753331	755	5	CACNA1D,KCNK3,FGF2,CEMIP,TGFB1
GO:BP	somatic recombination of immunoglobulin genes involved in immune response	GO:0002204	0.004608142176753331	56	1	CLCF1
GO:BP	ameboidal-type cell migration	GO:0001667	0.004608142176753331	436	4	SEMA3E,FGF2,HBEGF,TGFB1
GO:BP	isotype switching	GO:0045190	0.004608142176753331	56	1	CLCF1
GO:BP	regulation of microglia differentiation	GO:0014006	0.004608142176753331	1	1	TGFB1
GO:BP	positive regulation of microglia differentiation	GO:0014008	0.004608142176753331	1	1	TGFB1
GO:BP	somatic diversification of immunoglobulins involved in immune response	GO:0002208	0.004608142176753331	56	1	CLCF1
GO:BP	transforming growth factor beta receptor signaling pathway involved in heart development	GO:1905313	0.004608142176753331	1	1	TGFB1
GO:BP	negative regulation of cytolysis	GO:0045918	0.004608142176753331	1	1	TGFB1
GO:BP	response to corticosteroid	GO:0031960	0.004648164435454957	194	3	NEFL,FOSL1,TGFB1
GO:BP	regulation of developmental process	GO:0050793	0.0046981678904060905	2591	8	CLCF1,SEMA3E,NEFL,CNTN2,DLK2,FGF2,NFATC2,LZTS1
GO:BP	vesicle-mediated transport	GO:0016192	0.00472481415740573	1582	7	CACNA1D,CNTN2,ICAM5,RIN3,RAB3C,PRKAR1B,TGFB1
GO:BP	positive regulation of immunoglobulin production	GO:0002639	0.004732099800655587	58	1	CLCF1
GO:BP	regulation of B cell proliferation	GO:0030888	0.0047981865793972345	63	2	CLCF1,NFATC2
GO:BP	regulation of B cell mediated immunity	GO:0002712	0.0048133463561718486	60	1	CLCF1
GO:BP	inorganic ion homeostasis	GO:0098771	0.0048133463561718486	768	5	CACNA1D,KCNK3,FGF2,CEMIP,TGFB1
GO:BP	regulation of immunoglobulin mediated immune response	GO:0002889	0.0048133463561718486	60	1	CLCF1
GO:BP	response to cAMP	GO:0051591	0.0048133463561718486	103	2	VGF,FOSL1
GO:BP	regulation of intracellular signal transduction	GO:1902531	0.0048133463561718486	1589	7	CLCF1,IL11,IL6RA,FGF2,HBEGF,PRKAR1B,TGFB1
GO:BP	MAPK cascade	GO:0000165	0.0048133463561718486	771	3	CLCF1,IL11,IL6RA
GO:BP	positive regulation of activation of Janus kinase activity	GO:0010536	0.0048133463561718486	4	1	IL6RA
GO:BP	cell-matrix adhesion	GO:0007160	0.004842437288519438	214	3	SEMA3E,CNTN2,TNXB
GO:BP	oligodendrocyte development	GO:0014003	0.004861296621989095	48	2	CNTN2,TGFB1
GO:BP	immunoglobulin production involved in immunoglobulin-mediated immune response	GO:0002381	0.004863047576342861	61	1	CLCF1
GO:BP	somatic recombination of immunoglobulin gene segments	GO:0016447	0.004923244275920807	62	1	CLCF1
GO:BP	receptor signaling pathway via JAK-STAT	GO:0007259	0.004923244275920807	184	2	CLCF1,IL6RA
GO:BP	cation transport	GO:0006812	0.004934606673822549	1192	5	CACNA1D,KCNJ9,KCNK3,FGF2,CEMIP
GO:BP	positive regulation of leukocyte activation	GO:0002696	0.004946164439793146	450	4	CLCF1,NFATC2,TTBK1,TGFB1
GO:BP	regulation of peptide hormone secretion	GO:0090276	0.004982596338990994	234	2	CLCF1,CACNA1D
GO:BP	regulation of adenosine receptor signaling pathway	GO:0060167	0.005026984778995873	4	1	CNTN2
GO:BP	clustering of voltage-gated potassium channels	GO:0045163	0.005026984778995873	4	1	CNTN2
GO:BP	embryo development	GO:0009790	0.0050405812302315575	1171	6	ALDH1A3,FOSL1,FGF2,TBR1,HBEGF,TGFB1
GO:BP	righting reflex	GO:0060013	0.0051072115925879435	11	1	ALDH1A3
GO:BP	receptor signaling pathway via STAT	GO:0097696	0.0051072115925879435	189	2	CLCF1,IL6RA
GO:BP	lymphocyte activation involved in immune response	GO:0002285	0.0051072115925879435	205	3	CLCF1,IL6RA,TGFB1
GO:BP	positive regulation of B cell activation	GO:0050871	0.0051072115925879435	205	3	CLCF1,NFATC2,TGFB1
GO:BP	diterpenoid biosynthetic process	GO:0016102	0.0051072115925879435	11	1	ALDH1A3
GO:BP	retinoic acid biosynthetic process	GO:0002138	0.0051072115925879435	11	1	ALDH1A3
GO:BP	regulation of peptide secretion	GO:0002791	0.0051072115925879435	239	2	CLCF1,CACNA1D
GO:BP	positive regulation of lens fiber cell differentiation	GO:1902748	0.0051072115925879435	2	1	FGF2
GO:BP	positive regulation of epithelial cell proliferation	GO:0050679	0.0051072115925879435	205	3	TGM1,FGF2,TGFB1
GO:BP	regulation of peptide transport	GO:0090087	0.005143779127877252	241	2	CLCF1,CACNA1D
GO:BP	response to drug	GO:0042493	0.005159923334688778	459	4	FOSL1,KCNK3,NFATC2,TGFB1
GO:BP	regulation of collagen biosynthetic process	GO:0032965	0.005254274136753037	51	2	IL6RA,TGFB1
GO:BP	positive regulation of cell activation	GO:0050867	0.00526372565954355	462	4	CLCF1,NFATC2,TTBK1,TGFB1
GO:BP	somatic diversification of immunoglobulins	GO:0016445	0.0053329426763603005	70	1	CLCF1
GO:BP	insulin secretion	GO:0030073	0.0053329426763603005	227	2	CACNA1D,VGF
GO:BP	face development	GO:0060324	0.005343582769730964	52	2	ALDH1A3,TGFB1
GO:BP	forebrain generation of neurons	GO:0021872	0.005343582769730964	66	2	LHX6,TBR1
GO:BP	somatic cell DNA recombination	GO:0016444	0.005343582769730964	71	1	CLCF1
GO:BP	somatic diversification of immune receptors via germline recombination within a single locus	GO:0002562	0.005343582769730964	71	1	CLCF1
GO:BP	mammary gland morphogenesis	GO:0060443	0.005343582769730964	52	2	CSMD1,TGFB1
GO:BP	stem cell development	GO:0048864	0.005343582769730964	88	2	SEMA3E,FGF2
GO:BP	regulation of pri-miRNA transcription by RNA polymerase II	GO:1902893	0.005343582769730964	52	2	FOSL1,TGFB1
GO:BP	animal organ formation	GO:0048645	0.005343582769730964	66	2	FGF2,TBR1
GO:BP	response to axon injury	GO:0048678	0.005400224188389165	89	2	NEFL,FGF2
GO:BP	protein-containing complex subunit organization	GO:0043933	0.005473010698376742	1636	4	ALDH1A3,CELF6,NEFL,PARD6B
GO:BP	muscle cell proliferation	GO:0033002	0.005506520009179125	249	3	IL6RA,FGF2,HBEGF
GO:BP	pri-miRNA transcription by RNA polymerase II	GO:0061614	0.005506520009179125	53	2	FOSL1,TGFB1
GO:BP	ciliary neurotrophic factor-mediated signaling pathway	GO:0070120	0.005538976970870337	5	1	IL6RA
GO:BP	interleukin-11-mediated signaling pathway	GO:0038154	0.005538976970870337	5	1	IL6RA
GO:BP	negative regulation of axon extension involved in axon guidance	GO:0048843	0.005538976970870337	25	1	SEMA3E
GO:BP	cell cycle	GO:0007049	0.005563443412220048	1657	7	PARD6B,TGM1,FOSL1,FGF2,LZTS1,TTBK1,TGFB1
GO:BP	positive regulation of gliogenesis	GO:0014015	0.005667307293194742	77	1	CLCF1
GO:BP	nose development	GO:0043584	0.00572680959828168	13	1	ALDH1A3
GO:BP	ion homeostasis	GO:0050801	0.005770189975296349	818	5	CACNA1D,KCNK3,FGF2,CEMIP,TGFB1
GO:BP	protein localization to juxtaparanode region of axon	GO:0071205	0.00583214083206612	5	1	CNTN2
GO:BP	T cell selection	GO:0045058	0.00583214083206612	55	2	IL6RA,TGFB1
GO:BP	somatic diversification of immune receptors	GO:0002200	0.00583214083206612	80	1	CLCF1
GO:BP	plasma membrane bounded cell projection organization	GO:0120036	0.005850658459018165	1536	6	SEMA3E,NEFL,CNTN2,ZFP804A,TBR1,LZTS1
GO:BP	ureteric bud invasion	GO:0072092	0.005921654858019888	2	1	KIF26B
GO:BP	cell death	GO:0008219	0.005921654858019888	2136	6	CLCF1,ALDH1A3,NEFL,NPAS2,FOSL1,FGF2
GO:BP	cell maturation	GO:0048469	0.005921654858019888	198	2	LHX6,CNTN2
GO:BP	regulation of immunoglobulin production	GO:0002637	0.005921654858019888	82	1	CLCF1
GO:BP	regulation of lymphocyte proliferation	GO:0050670	0.005928301465913705	221	3	CLCF1,NFATC2,TGFB1
GO:BP	regulation of collagen metabolic process	GO:0010712	0.005946035771692339	56	2	IL6RA,TGFB1
GO:BP	positive regulation of presynaptic cytosolic calcium concentration	GO:0099533	0.006017147246919444	7	1	CACNA1D
GO:BP	induction of synaptic vesicle exocytosis by positive regulation of presynaptic cytosolic calcium ion concentration	GO:0099703	0.006017147246919444	7	1	CACNA1D
GO:BP	neuron fate commitment	GO:0048663	0.006026638416368969	72	2	LHX6,TBR1
GO:BP	regulation of mononuclear cell proliferation	GO:0032944	0.006101033681134452	224	3	CLCF1,NFATC2,TGFB1
GO:BP	regulation of phosphatidylinositol 3-kinase activity	GO:0043551	0.006101033681134452	57	2	FGF2,TGFB1
GO:BP	negative regulation of cellular metabolic process	GO:0031324	0.006191751406955165	2731	9	ST18,SCRT2,RIN3,NFATC2,TBR1,LZTS1,HBEGF,PRKAR1B,TGFB1
GO:BP	regulation of ion transmembrane transport	GO:0034765	0.006205177980171708	493	4	CACNA1D,KCNJ9,CEMIP,TGFB1
GO:BP	maintenance of location in cell	GO:0051651	0.006211984565831552	226	3	FGF2,CEMIP,TGFB1
GO:BP	response to organic substance	GO:0010033	0.006211984565831552	3418	5	ST18,CACNA1D,VGF,NEFL,IL6RA
GO:BP	homeostatic process	GO:0042592	0.006242580149019028	1922	6	CACNA1D,VGF,KCNK3,CSMD1,FGF2,CEMIP
GO:BP	positive regulation of blood vessel endothelial cell migration	GO:0043536	0.006245189053662534	58	2	FGF2,TGFB1
GO:BP	response to ketone	GO:1901654	0.006246655189707561	227	3	NEFL,FOSL1,TGFB1
GO:BP	B cell activation involved in immune response	GO:0002312	0.0062505915959784	89	1	CLCF1
GO:BP	oviduct epithelium development	GO:0035846	0.006294459054372129	3	1	CSMD1
GO:BP	retinal metabolic process	GO:0042574	0.006294459054372129	15	1	ALDH1A3
GO:BP	fibroblast migration	GO:0010761	0.0063896607439337325	59	2	FGF2,TGFB1
GO:BP	cell projection organization	GO:0030030	0.0063896607439337325	1576	6	SEMA3E,NEFL,CNTN2,ZFP804A,TBR1,LZTS1
GO:BP	positive regulation of calcium ion transmembrane transport	GO:1904427	0.00645629255112462	90	2	CACNA1D,CEMIP
GO:BP	regulation of axon extension involved in axon guidance	GO:0048841	0.006457025389628096	31	1	SEMA3E
GO:BP	female pregnancy	GO:0007565	0.006470540070510139	231	3	FOSL1,CSMD1,TGFB1
GO:BP	negative regulation of endothelial cell migration	GO:0010596	0.006534431630474573	60	2	FGF2,TGFB1
GO:BP	collagen biosynthetic process	GO:0032964	0.006534431630474573	60	2	IL6RA,TGFB1
GO:BP	branching involved in ureteric bud morphogenesis	GO:0001658	0.006534431630474573	60	2	FGF2,TGFB1
GO:BP	elastin biosynthetic process	GO:0051542	0.006594419670193136	2	1	HBEGF
GO:BP	regulation of atrial cardiac muscle cell membrane repolarization	GO:0060372	0.006594419670193136	8	1	CACNA1D
GO:BP	negative regulation of neuron death	GO:1901215	0.006607003997371058	247	2	CLCF1,NEFL
GO:BP	cellular localization	GO:0051641	0.006682021591466155	2777	9	CACNA1D,NEFL,CNTN2,PARD6B,FGF2,CEMIP,RAB3C,PRKAR1B,TGFB1
GO:BP	response to sodium arsenite	GO:1903935	0.006682021591466155	7	1	NEFL
GO:BP	peripheral nervous system axon regeneration	GO:0014012	0.006682021591466155	7	1	NEFL
GO:BP	corticotropin hormone secreting cell differentiation	GO:0060128	0.006727117859448691	3	1	FGF2
GO:BP	metal ion transport	GO:0030001	0.006727117859448691	510	4	CACNA1D,FGF2,CEMIP,TGFB1
GO:BP	gland development	GO:0048732	0.006853680092185523	513	4	ALDH1A3,CSMD1,FGF2,TGFB1
GO:BP	respiratory system development	GO:0060541	0.006861974121097249	238	3	ALDH1A3,FGF2,TGFB1
GO:BP	regulation of DNA recombination	GO:0000018	0.006861974121097249	102	1	CLCF1
GO:BP	regulation of retinoic acid receptor signaling pathway	GO:0048385	0.006861974121097249	17	1	ALDH1A3
GO:BP	regulation of epithelial cell migration	GO:0010632	0.006861974121097249	238	3	FGF2,HBEGF,TGFB1
GO:BP	terpenoid biosynthetic process	GO:0016114	0.006861974121097249	17	1	ALDH1A3
GO:BP	cellular chemical homeostasis	GO:0055082	0.006914579990338719	870	5	CACNA1D,KCNK3,FGF2,CEMIP,TGFB1
GO:BP	positive regulation of MAPK cascade	GO:0043410	0.006914579990338719	516	4	IL11,IL6RA,FGF2,TGFB1
GO:BP	vitellogenesis	GO:0007296	0.006943066097935185	4	1	FOSL1
GO:BP	response to wounding	GO:0009611	0.006943066097935185	517	4	NEFL,FGF2,HBEGF,TGFB1
GO:BP	regulation of activation of Janus kinase activity	GO:0010533	0.006990215671766519	7	1	IL6RA
GO:BP	positive regulation of adaptive immune response based on somatic recombination of immune receptors built from immunoglobulin superfamily domains	GO:0002824	0.006990215671766519	105	1	CLCF1
GO:BP	regulation of neuron apoptotic process	GO:0043523	0.007027104687715008	259	2	CLCF1,NEFL
GO:BP	negative regulation of cell-matrix adhesion	GO:0001953	0.007123559445907477	36	1	SEMA3E
GO:BP	regulation of leukocyte proliferation	GO:0070663	0.007123559445907477	243	3	CLCF1,NFATC2,TGFB1
GO:BP	axon extension involved in axon guidance	GO:0048846	0.007123559445907477	36	1	SEMA3E
GO:BP	neuron projection extension involved in neuron projection guidance	GO:1902284	0.007123559445907477	36	1	SEMA3E
GO:BP	positive regulation of lymphocyte mediated immunity	GO:0002708	0.00718170022477889	109	1	CLCF1
GO:BP	B cell proliferation	GO:0042100	0.0072351558435537755	110	1	CLCF1
GO:BP	positive regulation of adaptive immune response	GO:0002821	0.007263553212905903	111	1	CLCF1
GO:BP	immunoglobulin production	GO:0002377	0.007263553212905903	111	1	CLCF1
GO:BP	regulation of multicellular organismal development	GO:2000026	0.007263553212905903	1444	2	CLCF1,SEMA3E
GO:BP	embryonic liver development	GO:1990402	0.0073004374085067865	2	1	TGFB1
GO:BP	neurofilament cytoskeleton organization	GO:0060052	0.0073004374085067865	8	1	NEFL
GO:BP	positive regulation of DNA-binding transcription factor activity	GO:0051091	0.007336532708909958	247	3	CACNA1D,FOSL1,TGFB1
GO:BP	response to organophosphorus	GO:0046683	0.007336532708909958	142	2	VGF,FOSL1
GO:BP	female gonad development	GO:0008585	0.007338190315322918	123	2	VGF,CSMD1
GO:BP	branching involved in blood vessel morphogenesis	GO:0001569	0.007366885331789034	38	1	SEMA3E
GO:BP	semaphorin-plexin signaling pathway	GO:0071526	0.007366885331789034	38	1	SEMA3E
GO:BP	regulation of B cell activation	GO:0050864	0.007371112069005496	248	3	CLCF1,NFATC2,TGFB1
GO:BP	T-helper cell differentiation	GO:0042093	0.007371116276733148	66	2	IL6RA,TGFB1
GO:BP	positive regulation of hydrolase activity	GO:0051345	0.007509654649998304	653	4	ST18,FGF2,RIN3,TTBK1
GO:BP	positive regulation of neurogenesis	GO:0050769	0.00752753825019171	273	2	CLCF1,NEFL
GO:BP	locomotory behavior	GO:0007626	0.00752753825019171	238	2	ALDH1A3,CNTN2
GO:BP	CD4-positive, alpha-beta T cell differentiation involved in immune response	GO:0002294	0.007542300831528129	67	2	IL6RA,TGFB1
GO:BP	regulation of cell cycle	GO:0051726	0.0075538261339155015	898	5	TGM1,FOSL1,FGF2,TTBK1,TGFB1
GO:BP	SA node cell to atrial cardiac muscle cell communication	GO:0086070	0.00756241475918745	10	1	CACNA1D
GO:BP	positive regulation of glomerular mesangial cell proliferation	GO:0072126	0.00756241475918745	8	1	IL6RA
GO:BP	SA node cell action potential	GO:0086015	0.00756241475918745	10	1	CACNA1D
GO:BP	atrial cardiac muscle cell membrane repolarization	GO:0099624	0.00756241475918745	10	1	CACNA1D
GO:BP	positive regulation of adenylate cyclase activity	GO:0045762	0.00756241475918745	10	1	CACNA1D
GO:BP	positive regulation of production of molecular mediator of immune response	GO:0002702	0.00756241475918745	119	1	CLCF1
GO:BP	SA node cell to atrial cardiac muscle cell signaling	GO:0086018	0.00756241475918745	10	1	CACNA1D
GO:BP	conditioned place preference	GO:1990708	0.00756241475918745	4	1	CSMD1
GO:BP	regulation of gliogenesis	GO:0014013	0.007618892352169615	121	1	CLCF1
GO:BP	alpha-beta T cell differentiation involved in immune response	GO:0002293	0.00762578986475723	68	2	IL6RA,TGFB1
GO:BP	development of primary female sexual characteristics	GO:0046545	0.007676353921655072	128	2	VGF,CSMD1
GO:BP	metanephric renal vesicle formation	GO:0072093	0.007701297923106714	3	1	KIF26B
GO:BP	regulation of lipid kinase activity	GO:0043550	0.007774578834029866	69	2	FGF2,TGFB1
GO:BP	regulation of morphogenesis of an epithelium	GO:1905330	0.007774578834029866	69	2	FGF2,TGFB1
GO:BP	positive regulation of dendritic spine maintenance	GO:1902952	0.007774578834029866	5	1	ZFP804A
GO:BP	alpha-beta T cell activation involved in immune response	GO:0002287	0.007774578834029866	69	2	IL6RA,TGFB1
GO:BP	striatum development	GO:0021756	0.007823791834594399	21	1	ALDH1A3
GO:BP	developmental growth involved in morphogenesis	GO:0060560	0.00783754332648254	257	3	SEMA3E,KIF26B,TGFB1
GO:BP	positive regulation of secretion by cell	GO:1903532	0.007931326914562357	335	2	CLCF1,CACNA1D
GO:BP	regulation of programmed cell death	GO:0043067	0.007987520087738285	1587	5	CLCF1,ALDH1A3,NEFL,FOSL1,FGF2
GO:BP	positive regulation of endothelial cell chemotaxis to fibroblast growth factor	GO:2000546	0.008048902373370215	4	1	FGF2
GO:BP	positive regulation of cell chemotaxis to fibroblast growth factor	GO:1904849	0.008048902373370215	4	1	FGF2
GO:BP	positive regulation of lymphocyte proliferation	GO:0050671	0.008048902373370215	132	1	CLCF1
GO:BP	microtubule-based process	GO:0007017	0.008048902373370215	891	3	NEFL,CNTN2,PARD6B
GO:BP	cell chemotaxis	GO:0060326	0.008048902373370215	304	3	FGF2,RIN3,HBEGF
GO:BP	multi-multicellular organism process	GO:0044706	0.008048902373370215	261	3	FOSL1,CSMD1,TGFB1
GO:BP	neuron apoptotic process	GO:0051402	0.008048902373370215	290	2	CLCF1,NEFL
GO:BP	thyroid-stimulating hormone-secreting cell differentiation	GO:0060129	0.008048902373370215	4	1	FGF2
GO:BP	positive regulation of leukocyte mediated immunity	GO:0002705	0.008048902373370215	131	1	CLCF1
GO:BP	anatomical structure maturation	GO:0071695	0.008118471661561629	254	2	LHX6,CNTN2
GO:BP	positive regulation of mononuclear cell proliferation	GO:0032946	0.008143276830573773	134	1	CLCF1
GO:BP	cellular component assembly	GO:0022607	0.008209218454926772	2739	5	ALDH1A3,CELF6,NEFL,PARD6B,NEFM
GO:BP	negative regulation of axon extension	GO:0030517	0.008353075666739922	46	1	SEMA3E
GO:BP	reproductive structure development	GO:0048608	0.008430680498234953	503	3	VGF,FOSL1,CSMD1
GO:BP	cell fate specification	GO:0001708	0.008602167416051416	94	2	FGF2,TBR1
GO:BP	cell adhesion	GO:0007155	0.008602167416051416	1372	6	SEMA3E,CNTN2,ICAM5,KIF26B,TNXB,TGFB1
GO:BP	reflex	GO:0060004	0.008620607631269891	24	1	ALDH1A3
GO:BP	reproductive system development	GO:0061458	0.008620607631269891	508	3	VGF,FOSL1,CSMD1
GO:BP	negative chemotaxis	GO:0050919	0.008620607631269891	48	1	SEMA3E
GO:BP	positive regulation of synaptic vesicle exocytosis	GO:2000302	0.008620607631269891	12	1	CACNA1D
GO:BP	T cell differentiation involved in immune response	GO:0002292	0.008772969853179373	75	2	IL6RA,TGFB1
GO:BP	B cell differentiation	GO:0030183	0.008772969853179373	147	1	CLCF1
GO:BP	negative regulation of epithelial cell migration	GO:0010633	0.008772969853179373	75	2	FGF2,TGFB1
GO:BP	positive regulation of leukocyte proliferation	GO:0070665	0.008812509695161567	148	1	CLCF1
GO:BP	negative regulation of response to external stimulus	GO:0032102	0.00882071163162413	383	3	SEMA3E,FGF2,RIN3
GO:BP	biological adhesion	GO:0022610	0.008841957811017775	1384	6	SEMA3E,CNTN2,ICAM5,KIF26B,TNXB,TGFB1
GO:BP	positive regulation of cell proliferation involved in kidney development	GO:1901724	0.00886717850452255	10	1	IL6RA
GO:BP	oviduct development	GO:0060066	0.00886717850452255	5	1	CSMD1
GO:BP	negative regulation of transcription by RNA polymerase II	GO:0000122	0.00892609172154479	931	2	ST18,SCRT2
GO:BP	connective tissue development	GO:0061448	0.008928412508461029	274	3	IL6RA,FGF2,TGFB1
GO:BP	female sex differentiation	GO:0046660	0.008954462959168508	143	2	VGF,CSMD1
GO:BP	regulation of calcium ion transport	GO:0051924	0.008979031808047044	275	3	CACNA1D,CEMIP,TGFB1
GO:BP	leukocyte activation involved in immune response	GO:0002366	0.008979031808047044	291	2	CLCF1,IL6RA
GO:BP	response to purine-containing compound	GO:0014074	0.009062453646594882	167	2	VGF,FOSL1
GO:BP	cellular homeostasis	GO:0019725	0.009062453646594882	956	5	CACNA1D,KCNK3,FGF2,CEMIP,TGFB1
GO:BP	smooth muscle cell differentiation	GO:0051145	0.009062453646594882	77	2	NFATC2,TGFB1
GO:BP	regulation of calcium ion transmembrane transport via high voltage-gated calcium channel	GO:1902514	0.009073983366227207	13	1	CACNA1D
GO:BP	tumor necrosis factor-mediated signaling pathway	GO:0033209	0.009073983366227207	78	1	ST18
GO:BP	cell activation involved in immune response	GO:0002263	0.009073983366227207	294	2	CLCF1,IL6RA
GO:BP	regulation of lymphocyte mediated immunity	GO:0002706	0.009179878035443158	158	1	CLCF1
GO:BP	positive regulation of cell division	GO:0051781	0.009217349924300294	78	2	FGF2,TGFB1
GO:BP	regulation of adaptive immune response based on somatic recombination of immune receptors built from immunoglobulin superfamily domains	GO:0002822	0.009267994192347478	160	1	CLCF1
GO:BP	response to alcohol	GO:0097305	0.0093025825955963	280	3	NEFL,FOSL1,TGFB1
GO:BP	subpallium development	GO:0021544	0.0093025825955963	27	1	ALDH1A3
GO:BP	sprouting angiogenesis	GO:0002040	0.0093025825955963	134	2	SEMA3E,FGF2
GO:BP	embryonic camera-type eye morphogenesis	GO:0048596	0.0093025825955963	27	1	ALDH1A3
GO:BP	retinoic acid metabolic process	GO:0042573	0.0093025825955963	27	1	ALDH1A3
GO:BP	regulation of glomerular mesangial cell proliferation	GO:0072124	0.00940140235540584	11	1	IL6RA
GO:BP	negative regulation of macromolecule metabolic process	GO:0010605	0.00940140235540584	2999	9	ST18,SCRT2,RIN3,NFATC2,TBR1,TTBK1,HBEGF,PRKAR1B,TGFB1
GO:BP	regulation of production of molecular mediator of immune response	GO:0002700	0.00940140235540584	165	1	CLCF1
GO:BP	positive regulation of cell fate specification	GO:0042660	0.00940140235540584	5	1	FGF2
GO:BP	chondroblast differentiation	GO:0060591	0.00940140235540584	5	1	FGF2
GO:BP	positive regulation of intracellular signal transduction	GO:1902533	0.00940140235540584	969	5	IL11,IL6RA,FGF2,HBEGF,TGFB1
GO:BP	regulation of cytolysis	GO:0042268	0.009478337116982451	3	1	TGFB1
GO:BP	regulation of NAD+ ADP-ribosyltransferase activity	GO:1901664	0.009478337116982451	3	1	TGFB1
GO:BP	calcium ion transmembrane transport via high voltage-gated calcium channel	GO:0061577	0.009478337116982451	14	1	CACNA1D
GO:BP	CD4-positive, CD25-positive, alpha-beta regulatory T cell lineage commitment	GO:0002362	0.009478337116982451	3	1	TGFB1
GO:BP	regulation of metal ion transport	GO:0010959	0.009478337116982451	284	3	CACNA1D,CEMIP,TGFB1
GO:BP	positive regulation of NAD+ ADP-ribosyltransferase activity	GO:1901666	0.009478337116982451	3	1	TGFB1
GO:BP	regulation of transmembrane transport	GO:0034762	0.009537888645860668	592	4	CACNA1D,KCNJ9,CEMIP,TGFB1
GO:BP	positive regulation of nervous system development	GO:0051962	0.009575241152803239	330	2	CLCF1,NEFL
GO:BP	neural crest cell migration	GO:0001755	0.009604981655287803	57	1	SEMA3E
GO:BP	endocrine system development	GO:0035270	0.009614503876535814	138	2	IL6RA,FGF2
GO:BP	positive regulation of secretion	GO:0051047	0.009619457198063749	389	2	CLCF1,CACNA1D
GO:BP	negative regulation of protein binding	GO:0032091	0.009637373715813018	99	2	XIRP1,TTBK1
GO:BP	regulation of MAP kinase activity	GO:0043405	0.009731975155153689	288	3	FGF2,TNXB,TGFB1
GO:BP	regulation of adaptive immune response	GO:0002819	0.009767986964914942	175	1	CLCF1
GO:BP	protein localization to axon	GO:0099612	0.009770106161548173	11	1	CNTN2
GO:BP	presynaptic membrane organization	GO:0097090	0.009770106161548173	11	1	CNTN2
GO:BP	negative regulation of cell migration	GO:0030336	0.009770106161548173	289	3	FGF2,RIN3,TGFB1
GO:BP	glomerular mesangial cell proliferation	GO:0072110	0.009975043798433628	12	1	IL6RA
GO:BP	penile erection	GO:0043084	0.010071120967663315	14	1	VGF
GO:BP	negative regulation of cell-substrate adhesion	GO:0010812	0.010115126058356889	61	1	SEMA3E
GO:BP	CD4-positive, alpha-beta T cell differentiation	GO:0043367	0.010151630458624753	84	2	IL6RA,TGFB1
GO:BP	leukocyte activation	GO:0045321	0.01017045504369719	996	5	CLCF1,IL6RA,NFATC2,TTBK1,TGFB1
GO:BP	transmembrane transport	GO:0055085	0.010264012164964566	1533	5	CACNA1D,KCNJ9,KCNK3,FGF2,CEMIP
GO:BP	associative learning	GO:0008306	0.01028860566718429	108	2	CSMD1,TBR1
GO:BP	regulation of release of sequestered calcium ion into cytosol	GO:0051279	0.010300478807167949	85	2	CEMIP,TGFB1
GO:BP	second-messenger-mediated signaling	GO:0019932	0.010300478807167949	313	3	CACNA1D,NFATC2,PRKAR1B
GO:BP	lens development in camera-type eye	GO:0002088	0.010300478807167949	85	2	FGF2,TGFB1
GO:BP	positive regulation of proteolysis	GO:0045862	0.010317503540586923	362	3	ST18,CNTN2,TTBK1
GO:BP	positive regulation of cell development	GO:0010720	0.010317503540586923	348	2	CLCF1,NEFL
GO:BP	positive regulation of protein serine/threonine kinase activity	GO:0071902	0.010351971331831675	297	3	FGF2,CEMIP,TGFB1
GO:BP	neuronal ion channel clustering	GO:0045161	0.010399158819507743	12	1	CNTN2
GO:BP	positive regulation of CREB transcription factor activity	GO:0032793	0.010399158819507743	16	1	CACNA1D
GO:BP	presynaptic modulation of chemical synaptic transmission	GO:0099171	0.010399158819507743	16	1	CACNA1D
GO:BP	retinoic acid receptor signaling pathway	GO:0048384	0.010399158819507743	32	1	ALDH1A3
GO:BP	cellular component biogenesis	GO:0044085	0.010477921043324893	2974	5	ALDH1A3,CELF6,NEFL,PARD6B,NEFM
GO:BP	negative regulation of axonogenesis	GO:0050771	0.010531737414525637	65	1	SEMA3E
GO:BP	production of molecular mediator of immune response	GO:0002440	0.010531737414525637	195	1	CLCF1
GO:BP	receptor internalization	GO:0031623	0.010609581317842396	122	2	CNTN2,RIN3
GO:BP	isoprenoid biosynthetic process	GO:0008299	0.010618514956398888	33	1	ALDH1A3
GO:BP	paracrine signaling	GO:0038001	0.010618514956398888	6	1	FGF2
GO:BP	regulation of retinal cell programmed cell death	GO:0046668	0.010618514956398888	6	1	FGF2
GO:BP	epithelial cell migration	GO:0010631	0.010664850473662363	302	3	FGF2,HBEGF,TGFB1
GO:BP	negative regulation of cell motility	GO:2000146	0.010748819755496504	303	3	FGF2,RIN3,TGFB1
GO:BP	cellular response to chemical stimulus	GO:0070887	0.01087366264873518	3097	9	ST18,CACNA1D,IL6RA,KCNK3,FGF2,SRXN1,RIN3,HBEGF,TGFB1
GO:BP	epithelium migration	GO:0090132	0.010917736532480932	305	3	FGF2,HBEGF,TGFB1
GO:BP	regulation of neuron death	GO:1901214	0.010968168083206045	364	2	CLCF1,NEFL
GO:BP	cellular response to interleukin-1	GO:0071347	0.010968168083206045	103	1	ST18
GO:BP	ion transport	GO:0006811	0.011027058972535255	1572	5	CACNA1D,KCNJ9,KCNK3,FGF2,CEMIP
GO:BP	response to gravity	GO:0009629	0.011029712722828128	8	1	FOSL1
GO:BP	activation of Janus kinase activity	GO:0042976	0.011089788327083294	14	1	IL6RA
GO:BP	axonal transport of mitochondrion	GO:0019896	0.011089788327083294	15	1	NEFL
GO:BP	mammary gland branching involved in pregnancy	GO:0060745	0.011089788327083294	7	1	CSMD1
GO:BP	lymphocyte proliferation	GO:0046651	0.011197436908394632	309	3	CLCF1,NFATC2,TGFB1
GO:BP	regulation of cell morphogenesis	GO:0022604	0.011255068940579902	323	2	SEMA3E,CNTN2
GO:BP	postsynapse organization	GO:0099173	0.011275211062637703	205	2	NEFL,ZFP804A
GO:BP	tissue migration	GO:0090130	0.011322811123638827	311	3	FGF2,HBEGF,TGFB1
GO:BP	membrane depolarization during cardiac muscle cell action potential	GO:0086012	0.011322811123638827	18	1	CACNA1D
GO:BP	embryonic eye morphogenesis	GO:0048048	0.011322811123638827	36	1	ALDH1A3
GO:BP	mononuclear cell proliferation	GO:0032943	0.011393456513540247	312	3	CLCF1,NFATC2,TGFB1
GO:BP	positive regulation of calcium ion transport	GO:0051928	0.011393456513540247	139	2	CACNA1D,CEMIP
GO:BP	positive regulation of protein transport	GO:0051222	0.011415685674674119	313	3	CACNA1D,CEMIP,TGFB1
GO:BP	amygdala development	GO:0021764	0.011415685674674119	5	1	TBR1
GO:BP	positive regulation of cell cycle	GO:0045787	0.011415685674674119	313	3	TGM1,FOSL1,TGFB1
GO:BP	vocalization behavior	GO:0071625	0.011415685674674119	20	1	CELF6
GO:BP	negative regulation of cellular component movement	GO:0051271	0.011415685674674119	313	3	FGF2,RIN3,TGFB1
GO:BP	regulation of leukocyte mediated immunity	GO:0002703	0.011415685674674119	220	1	CLCF1
GO:BP	G protein-coupled purinergic receptor signaling pathway	GO:0035588	0.011543468974423599	14	1	CNTN2
GO:BP	negative regulation of hyaluronan biosynthetic process	GO:1900126	0.011543468974423599	4	1	TGFB1
GO:BP	G protein-coupled adenosine receptor signaling pathway	GO:0001973	0.011543468974423599	14	1	CNTN2
GO:BP	frontal suture morphogenesis	GO:0060364	0.011543468974423599	4	1	TGFB1
GO:BP	regulation of cell proliferation involved in kidney development	GO:1901722	0.011576183581436118	15	1	IL6RA
GO:BP	endothelial cell chemotaxis to fibroblast growth factor	GO:0035768	0.011790226865347456	7	1	FGF2
GO:BP	cell chemotaxis to fibroblast growth factor	GO:0035766	0.011790226865347456	7	1	FGF2
GO:BP	regulation of cell chemotaxis to fibroblast growth factor	GO:1904847	0.011790226865347456	7	1	FGF2
GO:BP	angiogenesis involved in coronary vascular morphogenesis	GO:0060978	0.011790226865347456	7	1	FGF2
GO:BP	forebrain neuron development	GO:0021884	0.011790226865347456	33	1	LHX6
GO:BP	regulation of endothelial cell chemotaxis to fibroblast growth factor	GO:2000544	0.011790226865347456	7	1	FGF2
GO:BP	blood vessel morphogenesis	GO:0048514	0.011838378715642793	647	4	SEMA3E,FGF2,HBEGF,TGFB1
GO:BP	positive regulation of immune effector process	GO:0002699	0.011881241956390473	233	1	CLCF1
GO:BP	negative regulation of cell death	GO:0060548	0.011967804793343799	1119	4	CLCF1,NEFL,NPAS2,FGF2
GO:BP	establishment of localization in cell	GO:0051649	0.011967804793343799	2031	7	CACNA1D,NEFL,FGF2,CEMIP,RAB3C,PRKAR1B,TGFB1
GO:BP	embryonic camera-type eye development	GO:0031076	0.01216813323370516	40	1	ALDH1A3
GO:BP	immunoglobulin mediated immune response	GO:0016064	0.012173436816139261	240	1	CLCF1
GO:BP	regulation of leukocyte activation	GO:0002694	0.01218272404970959	654	4	CLCF1,NFATC2,TTBK1,TGFB1
GO:BP	muscle structure development	GO:0061061	0.01218272404970959	654	4	JPH1,HIVEP3,NFATC2,TGFB1
GO:BP	sensory perception of sound	GO:0007605	0.012261759399590304	147	2	CACNA1D,CEMIP
GO:BP	regulation of ERK1 and ERK2 cascade	GO:0070372	0.012311004571231724	325	3	CLCF1,FGF2,TGFB1
GO:BP	eye morphogenesis	GO:0048592	0.012329076360334746	166	2	ALDH1A3,FGF2
GO:BP	B cell mediated immunity	GO:0019724	0.012329076360334746	245	1	CLCF1
GO:BP	protein processing	GO:0016485	0.012329076360334746	229	2	CNTN2,ECEL1
GO:BP	neural crest cell development	GO:0014032	0.012329076360334746	82	1	SEMA3E
GO:BP	positive regulation of keratinocyte proliferation	GO:0010838	0.012356998540217583	13	1	TGM1
GO:BP	cell-substrate adhesion	GO:0031589	0.012374991581723995	352	3	SEMA3E,CNTN2,TNXB
GO:BP	regulation of blood vessel endothelial cell migration	GO:0043535	0.0123950174447074	98	2	FGF2,TGFB1
GO:BP	muscle organ development	GO:0007517	0.0123950174447074	327	3	JPH1,HIVEP3,TGFB1
GO:BP	regulation of response to stress	GO:0080134	0.012446076993226321	1254	5	CLCF1,NPAS2,FGF2,TTBK1,HBEGF
GO:BP	response to redox state	GO:0051775	0.012508578779469022	12	1	NPAS2
GO:BP	positive regulation of cyclase activity	GO:0031281	0.012508578779469022	21	1	CACNA1D
GO:BP	positive regulation of establishment of protein localization	GO:1904951	0.012538453522211111	329	3	CACNA1D,CEMIP,TGFB1
GO:BP	epidermal growth factor receptor signaling pathway	GO:0007173	0.012560645274773501	99	2	HBEGF,TGFB1
GO:BP	positive regulation of cysteine-type endopeptidase activity involved in apoptotic process	GO:0043280	0.012569630050655789	127	1	ST18
GO:BP	neuron death	GO:0070997	0.012571581375758966	406	2	CLCF1,NEFL
GO:BP	glomerular mesangium development	GO:0072109	0.012571581375758966	17	1	IL6RA
GO:BP	regulation of neuron migration	GO:2001222	0.012571581375758966	51	1	SCRT2
GO:BP	cerebral cortex radially oriented cell migration	GO:0021799	0.012708157175591064	37	1	LHX6
GO:BP	regulation of protein kinase C activity	GO:1900019	0.012708157175591064	7	1	CEMIP
GO:BP	positive regulation of protein kinase C activity	GO:1900020	0.012708157175591064	7	1	CEMIP
GO:BP	mesenchymal cell development	GO:0014031	0.012794963807960223	87	1	SEMA3E
GO:BP	response to interleukin-1	GO:0070555	0.012832420596953461	131	1	ST18
GO:BP	positive regulation of lyase activity	GO:0051349	0.012838388016352703	22	1	CACNA1D
GO:BP	regulation of epithelial tube formation	GO:1905276	0.012838388016352703	8	1	FGF2
GO:BP	positive regulation of epithelial tube formation	GO:1905278	0.012838388016352703	8	1	FGF2
GO:BP	retinal cell programmed cell death	GO:0046666	0.012838388016352703	8	1	FGF2
GO:BP	conditioned taste aversion	GO:0001661	0.012838388016352703	6	1	TBR1
GO:BP	adaptive immune response based on somatic recombination of immune receptors built from immunoglobulin superfamily domains	GO:0002460	0.012840022075440475	385	2	CLCF1,IL6RA
GO:BP	maintenance of location	GO:0051235	0.013005919242707336	336	3	FGF2,CEMIP,TGFB1
GO:BP	CD4-positive, alpha-beta T cell activation	GO:0035710	0.013025176359074056	102	2	IL6RA,TGFB1
GO:BP	neural crest cell differentiation	GO:0014033	0.013213089798979933	91	1	SEMA3E
GO:BP	regulation of growth	GO:0040008	0.013234469282764064	678	4	SEMA3E,FGF2,HBEGF,TGFB1
GO:BP	leukocyte proliferation	GO:0070661	0.01326284432507725	339	3	CLCF1,NFATC2,TGFB1
GO:BP	regulation of presynaptic cytosolic calcium ion concentration	GO:0099509	0.013300384910975354	23	1	CACNA1D
GO:BP	supramolecular fiber organization	GO:0097435	0.013356998923895124	734	4	NEFL,NEFM,XIRP1,TNXB
GO:BP	microglia differentiation	GO:0014004	0.013361195643213503	5	1	TGFB1
GO:BP	mammary gland branching involved in thelarche	GO:0060744	0.013361195643213503	5	1	TGFB1
GO:BP	ossification involved in bone remodeling	GO:0043932	0.013361195643213503	5	1	TGFB1
GO:BP	thelarche	GO:0042695	0.013361195643213503	5	1	TGFB1
GO:BP	regulation of branching involved in mammary gland duct morphogenesis	GO:0060762	0.013361195643213503	5	1	TGFB1
GO:BP	regulation of CD4-positive, CD25-positive, alpha-beta regulatory T cell differentiation	GO:0032829	0.013361195643213503	5	1	TGFB1
GO:BP	negative regulation of macrophage cytokine production	GO:0010936	0.013361195643213503	5	1	TGFB1
GO:BP	lymphocyte differentiation	GO:0030098	0.013373868237072135	397	2	CLCF1,IL6RA
GO:BP	retinol metabolic process	GO:0042572	0.0134219491882628	47	1	ALDH1A3
GO:BP	DNA recombination	GO:0006310	0.013528393261761928	284	1	CLCF1
GO:BP	ERK1 and ERK2 cascade	GO:0070371	0.013572487966054581	344	3	CLCF1,FGF2,TGFB1
GO:BP	positive regulation of cysteine-type endopeptidase activity	GO:2001056	0.013572487966054581	143	1	ST18
GO:BP	renal vesicle formation	GO:0072033	0.01359107863842763	7	1	KIF26B
GO:BP	positive regulation of canonical Wnt signaling pathway	GO:0090263	0.01370612597710295	106	2	FGF2,TGFB1
GO:BP	actin cytoskeleton reorganization	GO:0031532	0.013940953515807538	107	2	SEMA3E,TGFB1
GO:BP	regulation of lens fiber cell differentiation	GO:1902746	0.013979895672970893	9	1	FGF2
GO:BP	neuroendocrine cell differentiation	GO:0061101	0.013979895672970893	9	1	FGF2
GO:BP	cell activation	GO:0001775	0.013979895672970893	1115	5	CLCF1,IL6RA,NFATC2,TTBK1,TGFB1
GO:BP	camera-type eye development	GO:0043010	0.014002134197776595	349	3	ALDH1A3,FGF2,TGFB1
GO:BP	copulation	GO:0007620	0.014034697096205117	23	1	VGF
GO:BP	regulation of wound healing	GO:0061041	0.014069806943419218	126	2	FGF2,HBEGF
GO:BP	regulation of cell activation	GO:0050865	0.014203109632592406	698	4	CLCF1,NFATC2,TTBK1,TGFB1
GO:BP	response to steroid hormone	GO:0048545	0.014266765461359373	352	3	NEFL,FOSL1,TGFB1
GO:BP	ERBB signaling pathway	GO:0038127	0.014292026818761485	109	2	HBEGF,TGFB1
GO:BP	mRNA splice site selection	GO:0006376	0.014300011131688032	28	1	CELF6
GO:BP	mitochondrion transport along microtubule	GO:0047497	0.014300011131688032	22	1	NEFL
GO:BP	establishment of mitochondrion localization, microtubule-mediated	GO:0034643	0.014300011131688032	22	1	NEFL
GO:BP	postsynaptic cytoskeleton organization	GO:0099188	0.014300011131688032	22	1	NEFL
GO:BP	commitment of neuronal cell to specific neuron type in forebrain	GO:0021902	0.014300011131688032	7	1	TBR1
GO:BP	regulation of apoptotic process	GO:0042981	0.014362855423819444	1550	4	CLCF1,ALDH1A3,NEFL,FOSL1
GO:BP	cytokine-mediated signaling pathway	GO:0019221	0.014417205768456976	419	2	ST18,IL6RA
GO:BP	positive regulation of endothelial cell migration	GO:0010595	0.014417205768456976	110	2	FGF2,TGFB1
GO:BP	negative regulation of collagen metabolic process	GO:0010713	0.014498942788590015	21	1	IL6RA
GO:BP	cell proliferation involved in kidney development	GO:0072111	0.014498942788590015	21	1	IL6RA
GO:BP	negative regulation of collagen biosynthetic process	GO:0032966	0.014498942788590015	21	1	IL6RA
GO:BP	response to peptide hormone	GO:0043434	0.014498942788590015	452	2	VGF,NEFL
GO:BP	positive regulation of protein localization to membrane	GO:1905477	0.014538405511519654	111	2	CEMIP,TGFB1
GO:BP	regulation of calcium ion transport into cytosol	GO:0010522	0.014538405511519654	111	2	CEMIP,TGFB1
GO:BP	negative regulation of response to stimulus	GO:0048585	0.014538405511519654	1616	6	SEMA3E,RGS11,DLK2,FGF2,RIN3,TGFB1
GO:BP	adenylate cyclase-modulating G protein-coupled receptor signaling pathway	GO:0007188	0.014709684425711014	217	2	CACNA1D,VIPR1
GO:BP	regulation of epithelial cell proliferation	GO:0050678	0.014738252824964639	359	3	TGM1,FGF2,TGFB1
GO:BP	positive regulation of neurotransmitter secretion	GO:0001956	0.014779779725001647	27	1	CACNA1D
GO:BP	protein homotetramerization	GO:0051289	0.014779779725001647	54	1	ALDH1A3
GO:BP	regulation of axon extension	GO:0030516	0.014779779725001647	108	1	SEMA3E
GO:BP	regulation of dendritic spine maintenance	GO:1902950	0.014797881308002643	13	1	ZFP804A
GO:BP	regulation of lipid metabolic process	GO:0019216	0.014876449827817634	361	3	ASXL3,FGF2,TGFB1
GO:BP	positive regulation of cation transmembrane transport	GO:1904064	0.014883789470921333	172	2	CACNA1D,CEMIP
GO:BP	negative regulation of fibroblast migration	GO:0010764	0.014883789470921333	10	1	FGF2
GO:BP	negative regulation of cellular macromolecule biosynthetic process	GO:2000113	0.014883789470921333	1629	6	ST18,SCRT2,NFATC2,TBR1,HBEGF,TGFB1
GO:BP	programmed cell death	GO:0012501	0.014883789470921333	1975	5	CLCF1,ALDH1A3,NEFL,FOSL1,FGF2
GO:BP	ureteric bud elongation	GO:0060677	0.014883789470921333	8	1	KIF26B
GO:BP	positive regulation of cell fate commitment	GO:0010455	0.014883789470921333	10	1	FGF2
GO:BP	negative regulation of cell population proliferation	GO:0008285	0.014883789470921333	715	4	ST18,FOSL1,FGF2,TGFB1
GO:BP	positive regulation of exit from mitosis	GO:0031536	0.01497953070744047	6	1	TGFB1
GO:BP	branch elongation involved in mammary gland duct branching	GO:0060751	0.01497953070744047	6	1	TGFB1
GO:BP	bronchiole development	GO:0060435	0.01497953070744047	6	1	TGFB1
GO:BP	retrograde axonal transport	GO:0008090	0.01497953070744047	24	1	NEFL
GO:BP	positive regulation of isotype switching to IgA isotypes	GO:0048298	0.01497953070744047	6	1	TGFB1
GO:BP	negative regulation of skeletal muscle tissue development	GO:0048642	0.01497953070744047	6	1	TGFB1
GO:BP	alpha-beta T cell differentiation	GO:0046632	0.01497953070744047	114	2	IL6RA,TGFB1
GO:BP	negative regulation of vascular associated smooth muscle cell differentiation	GO:1905064	0.01497953070744047	8	1	NFATC2
GO:BP	common-partner SMAD protein phosphorylation	GO:0007182	0.01497953070744047	6	1	TGFB1
GO:BP	membrane depolarization during action potential	GO:0086010	0.01497953070744047	28	1	CACNA1D
GO:BP	negative regulation of transcription, DNA-templated	GO:0045892	0.014996746326615061	1400	2	ST18,SCRT2
GO:BP	negative regulation of nucleic acid-templated transcription	GO:1903507	0.015021054073871942	1402	2	ST18,SCRT2
GO:BP	negative regulation of RNA biosynthetic process	GO:1902679	0.01502447727890828	1403	2	ST18,SCRT2
GO:BP	regulation of immune effector process	GO:0002697	0.015080515666025706	339	1	CLCF1
GO:BP	regulation of ion transport	GO:0043269	0.01512594240432272	722	4	CACNA1D,KCNJ9,CEMIP,TGFB1
GO:BP	negative regulation of macromolecule biosynthetic process	GO:0010558	0.01518392440027974	1643	6	ST18,SCRT2,NFATC2,TBR1,HBEGF,TGFB1
GO:BP	positive regulation of endopeptidase activity	GO:0010950	0.015226339286996451	172	1	ST18
GO:BP	sensory perception of mechanical stimulus	GO:0050954	0.01523654035045654	176	2	CACNA1D,CEMIP
GO:BP	establishment of protein localization	GO:0045184	0.015278411902584957	1647	6	CACNA1D,VGF,CNTN2,CEMIP,RAB3C,TGFB1
GO:BP	regulation of inflammatory response	GO:0050727	0.015278411902584957	347	1	CLCF1
GO:BP	regulation of cardiac muscle cell membrane repolarization	GO:0099623	0.015278411902584957	29	1	CACNA1D
GO:BP	cell-cell signaling involved in cardiac conduction	GO:0086019	0.015278411902584957	29	1	CACNA1D
GO:BP	regulation of adenylate cyclase activity	GO:0045761	0.015278411902584957	29	1	CACNA1D
GO:BP	neuron projection fasciculation	GO:0106030	0.01532984927076557	22	1	CNTN2
GO:BP	oligodendrocyte differentiation	GO:0048709	0.01532984927076557	117	2	CNTN2,TGFB1
GO:BP	regulation of animal organ morphogenesis	GO:2000027	0.01532984927076557	117	2	FGF2,TGFB1
GO:BP	axonal fasciculation	GO:0007413	0.01532984927076557	22	1	CNTN2
GO:BP	establishment of mitochondrion localization	GO:0051654	0.01532984927076557	25	1	NEFL
GO:BP	cerebral cortex cell migration	GO:0021795	0.01532984927076557	50	1	LHX6
GO:BP	mononuclear cell differentiation	GO:1903131	0.01532984927076557	446	2	CLCF1,IL6RA
GO:BP	regulation of cation transmembrane transport	GO:1904062	0.015343617368680014	371	3	CACNA1D,CEMIP,TGFB1
GO:BP	cellular aldehyde metabolic process	GO:0006081	0.01538537329856509	59	1	ALDH1A3
GO:BP	regulation of cell-matrix adhesion	GO:0001952	0.015617974797887318	120	1	SEMA3E
GO:BP	regulation of mast cell chemotaxis	GO:0060753	0.015617974797887318	9	1	RIN3
GO:BP	T cell activation involved in immune response	GO:0002286	0.015694457690069816	119	2	IL6RA,TGFB1
GO:BP	regulation of extent of cell growth	GO:0061387	0.015694457690069816	121	1	SEMA3E
GO:BP	positive regulation of cerebellar granule cell precursor proliferation	GO:0021940	0.015694457690069816	11	1	FGF2
GO:BP	cytoplasm organization	GO:0007028	0.01570790360423836	14	1	FOSL1
GO:BP	negative regulation of angiogenesis	GO:0016525	0.015788198643484064	122	1	SEMA3E
GO:BP	glial cell development	GO:0021782	0.01587676440149536	120	2	CNTN2,TGFB1
GO:BP	lipid biosynthetic process	GO:0008610	0.015924003785909153	647	3	ALDH1A3,ASXL3,FGF2
GO:BP	lymphocyte mediated immunity	GO:0002449	0.015956495572239996	371	1	CLCF1
GO:BP	negative regulation of developmental growth	GO:0048640	0.015956495572239996	124	1	SEMA3E
GO:BP	positive regulation of neurotransmitter transport	GO:0051590	0.015956495572239996	31	1	CACNA1D
GO:BP	negative regulation of blood vessel morphogenesis	GO:2000181	0.01606687431489001	125	1	SEMA3E
GO:BP	G protein-coupled receptor signaling pathway	GO:0007186	0.01609164183944251	2337	5	CACNA1D,CNTN2,RGS11,ECEL1,VIPR1
GO:BP	wound healing	GO:0042060	0.01609304934154343	380	3	FGF2,HBEGF,TGFB1
GO:BP	negative regulation of vasculature development	GO:1901343	0.01614089211310075	126	1	SEMA3E
GO:BP	blood vessel endothelial cell migration	GO:0043534	0.01620898231523073	122	2	FGF2,TGFB1
GO:BP	positive regulation of peptidase activity	GO:0010952	0.01620898231523073	190	1	ST18
GO:BP	axon ensheathment in central nervous system	GO:0032291	0.016310263258250197	24	1	CNTN2
GO:BP	central nervous system myelination	GO:0022010	0.016310263258250197	24	1	CNTN2
GO:BP	immune system process	GO:0002376	0.016404267829453416	2807	8	CLCF1,VGF,IL6RA,RIN3,NFATC2,TTBK1,RAB3C,TGFB1
GO:BP	negative regulation of RNA metabolic process	GO:0051253	0.016442004394062702	1505	2	ST18,SCRT2
GO:BP	positive regulation of odontogenesis	GO:0042482	0.016567307684638283	7	1	TGFB1
GO:BP	regulation of isotype switching to IgA isotypes	GO:0048296	0.016567307684638283	7	1	TGFB1
GO:BP	B cell activation	GO:0042113	0.016567307684638283	391	1	CLCF1
GO:BP	regulation of binding	GO:0051098	0.0165763837347494	386	3	XIRP1,TTBK1,TGFB1
GO:BP	axon extension	GO:0048675	0.0165763837347494	131	1	SEMA3E
GO:BP	positive regulation of lymphocyte activation	GO:0051251	0.01659703315698175	393	1	CLCF1
GO:BP	regulation of skeletal muscle satellite cell proliferation	GO:0014842	0.01665237222374412	12	1	FGF2
GO:BP	cellular response to tumor necrosis factor	GO:0071356	0.016657311575377514	198	1	ST18
GO:BP	positive regulation of protein processing	GO:0010954	0.016782441138609886	25	1	CNTN2
GO:BP	stem cell differentiation	GO:0048863	0.016862187826562396	214	2	SEMA3E,FGF2
GO:BP	positive regulation of cellular component organization	GO:0051130	0.016862187826562396	1200	5	NEFL,ZFP804A,NFATC2,TTBK1,TGFB1
GO:BP	protein maturation	GO:0051604	0.016883901702347246	296	2	CNTN2,ECEL1
GO:BP	positive regulation of peptidyl-serine phosphorylation	GO:0033138	0.01692882575357638	126	2	IL11,TGFB1
GO:BP	synapse maturation	GO:0060074	0.016940584874727504	29	1	NEFL
GO:BP	negative regulation of cellular biosynthetic process	GO:0031327	0.016946546169955036	1703	6	ST18,SCRT2,NFATC2,TBR1,HBEGF,TGFB1
GO:BP	cardiac muscle cell membrane repolarization	GO:0099622	0.01696269774432312	34	1	CACNA1D
GO:BP	obsolete DNA strand renaturation	GO:0000733	0.01696269774432312	8	1	SMARCA1
GO:BP	positive regulation of ion transmembrane transport	GO:0034767	0.01696269774432312	192	2	CACNA1D,CEMIP
GO:BP	response to dietary excess	GO:0002021	0.01726236129356385	32	1	VGF
GO:BP	regulation of DNA-binding transcription factor activity	GO:0051090	0.017365637026314537	395	3	CACNA1D,FOSL1,TGFB1
GO:BP	glomerulus vasculature development	GO:0072012	0.01737082110625041	28	1	IL6RA
GO:BP	stabilization of membrane potential	GO:0030322	0.01737082110625041	15	1	KCNK3
GO:BP	negative regulation of cell differentiation	GO:0045596	0.01739263254006922	767	4	SEMA3E,CNTN2,NFATC2,TGFB1
GO:BP	eye development	GO:0001654	0.01753044633462192	397	3	ALDH1A3,FGF2,TGFB1
GO:BP	retinoid metabolic process	GO:0001523	0.017566378620027853	71	1	ALDH1A3
GO:BP	regulation of cysteine-type endopeptidase activity involved in apoptotic process	GO:0043281	0.017651600726299847	214	1	ST18
GO:BP	response to peptide	GO:1901652	0.017675199680943388	531	2	VGF,NEFL
GO:BP	positive regulation of protein maturation	GO:1903319	0.017731670156867406	27	1	CNTN2
GO:BP	regulation of heart rate by cardiac conduction	GO:0086091	0.017731670156867406	36	1	CACNA1D
GO:BP	positive regulation of multicellular organismal process	GO:0051240	0.01775962023461059	1555	3	CLCF1,NEFL,IL6RA
GO:BP	visual system development	GO:0150063	0.01775962023461059	400	3	ALDH1A3,FGF2,TGFB1
GO:BP	negative regulation of nucleobase-containing compound metabolic process	GO:0045934	0.018015453644889812	1606	2	ST18,SCRT2
GO:BP	positive regulation of response to external stimulus	GO:0032103	0.018115971907969288	404	3	FGF2,TTBK1,TGFB1
GO:BP	germ cell migration	GO:0008354	0.018115971907969288	8	1	TGFB1
GO:BP	embryo development ending in birth or egg hatching	GO:0009792	0.018115971907969288	781	4	FOSL1,FGF2,HBEGF,TGFB1
GO:BP	tolerance induction to self antigen	GO:0002513	0.018115971907969288	8	1	TGFB1
GO:BP	isotype switching to IgA isotypes	GO:0048290	0.018115971907969288	8	1	TGFB1
GO:BP	CD4-positive, CD25-positive, alpha-beta regulatory T cell differentiation	GO:0002361	0.018115971907969288	8	1	TGFB1
GO:BP	interleukin-23 production	GO:0032627	0.018115971907969288	8	1	TGFB1
GO:BP	membrane protein intracellular domain proteolysis	GO:0031293	0.018115971907969288	8	1	TGFB1
GO:BP	regulation of membrane repolarization	GO:0060306	0.018115971907969288	37	1	CACNA1D
GO:BP	response to tumor necrosis factor	GO:0034612	0.018115971907969288	223	1	ST18
GO:BP	regulation of interleukin-23 production	GO:0032667	0.018115971907969288	8	1	TGFB1
GO:BP	kidney vasculature development	GO:0061440	0.018116725081152064	30	1	IL6RA
GO:BP	sensory system development	GO:0048880	0.018116725081152064	405	3	ALDH1A3,FGF2,TGFB1
GO:BP	negative regulation of binding	GO:0051100	0.018116725081152064	162	2	XIRP1,TTBK1
GO:BP	renal system vasculature development	GO:0061437	0.018116725081152064	30	1	IL6RA
GO:BP	positive regulation of endothelial cell chemotaxis	GO:2001028	0.018499616438831634	14	1	FGF2
GO:BP	regulation of cerebellar granule cell precursor proliferation	GO:0021936	0.018499616438831634	14	1	FGF2
GO:BP	diterpenoid metabolic process	GO:0016101	0.018499616438831634	77	1	ALDH1A3
GO:BP	skeletal muscle satellite cell proliferation	GO:0014841	0.018499616438831634	14	1	FGF2
GO:BP	regulation of cell shape	GO:0008360	0.018499616438831634	154	1	SEMA3E
GO:BP	adenohypophysis development	GO:0021984	0.018499616438831634	14	1	FGF2
GO:BP	leukocyte mediated immunity	GO:0002443	0.018611605910532198	464	1	CLCF1
GO:BP	positive regulation of Wnt signaling pathway	GO:0030177	0.01874695354127791	136	2	FGF2,TGFB1
GO:BP	actin filament-based process	GO:0030029	0.018747141031362862	792	4	SEMA3E,CACNA1D,XIRP1,TGFB1
GO:BP	negative regulation of neuron projection development	GO:0010977	0.018780315618971304	157	1	SEMA3E
GO:BP	regulation of cysteine-type endopeptidase activity	GO:2000116	0.018893181696014807	237	1	ST18
GO:BP	negative regulation of neurogenesis	GO:0050768	0.018979286816210614	159	1	SEMA3E
GO:BP	neuron cellular homeostasis	GO:0070050	0.019020893650033982	40	1	CACNA1D
GO:BP	elastin metabolic process	GO:0051541	0.019020893650033982	10	1	HBEGF
GO:BP	regulation of vesicle size	GO:0097494	0.019020893650033982	12	1	RIN3
GO:BP	response to hormone	GO:0009725	0.01918500918502793	912	3	VGF,NEFL,FOSL1
GO:BP	regulation of cell growth	GO:0001558	0.019207821589491494	417	3	SEMA3E,HBEGF,TGFB1
GO:BP	adaptive immune response	GO:0002250	0.01925894132904243	528	2	CLCF1,IL6RA
GO:BP	negative regulation of nervous system development	GO:0051961	0.019313666596362262	163	1	SEMA3E
GO:BP	response to arsenic-containing substance	GO:0046685	0.019313666596362262	35	1	NEFL
GO:BP	striated muscle tissue development	GO:0014706	0.019358993325313437	419	3	HIVEP3,FGF2,TGFB1
GO:BP	protein tetramerization	GO:0051262	0.019358993325313437	82	1	ALDH1A3
GO:BP	spliceosomal complex assembly	GO:0000245	0.019430883241983315	45	1	CELF6
GO:BP	regulation of skeletal muscle cell proliferation	GO:0014857	0.019430883241983315	15	1	FGF2
GO:BP	dendritic spine maintenance	GO:0097062	0.019584074733582625	20	1	ZFP804A
GO:BP	hindbrain development	GO:0030902	0.019584074733582625	179	2	FGF2,TBR1
GO:BP	development of secondary female sexual characteristics	GO:0046543	0.019662916496428224	9	1	TGFB1
GO:BP	negative regulation of neuroblast proliferation	GO:0007406	0.019662916496428224	9	1	TGFB1
GO:BP	regulation of hyaluronan biosynthetic process	GO:1900125	0.019662916496428224	9	1	TGFB1
GO:BP	cranial suture morphogenesis	GO:0060363	0.019662916496428224	9	1	TGFB1
GO:BP	regulation of response to wounding	GO:1903034	0.01970149982213426	165	2	FGF2,HBEGF
GO:BP	epithelial cell proliferation	GO:0050673	0.0197869267199411	424	3	TGM1,FGF2,TGFB1
GO:BP	regulation of fat cell differentiation	GO:0045598	0.019826515979936742	142	2	DLK2,TGFB1
GO:BP	terpenoid metabolic process	GO:0006721	0.019826515979936742	85	1	ALDH1A3
GO:BP	positive regulation of G protein-coupled receptor signaling pathway	GO:0045745	0.019869057734221963	32	1	CNTN2
GO:BP	positive regulation of insulin secretion involved in cellular response to glucose stimulus	GO:0035774	0.01998420436050859	43	1	CACNA1D
GO:BP	regulation of cyclase activity	GO:0031279	0.01998420436050859	43	1	CACNA1D
GO:BP	response to cytokine	GO:0034097	0.0200710091837937	935	3	ST18,IL6RA,FOSL1
GO:BP	negative regulation of receptor internalization	GO:0002091	0.020097267390564284	13	1	RIN3
GO:BP	calcium-mediated signaling	GO:0019722	0.020169578044123955	192	2	CACNA1D,NFATC2
GO:BP	gonad development	GO:0008406	0.020183885399098163	270	2	VGF,CSMD1
GO:BP	gland morphogenesis	GO:0022612	0.020200323833403956	144	2	CSMD1,TGFB1
GO:BP	positive regulation of keratinocyte migration	GO:0051549	0.020323802563128664	11	1	HBEGF
GO:BP	primary alcohol metabolic process	GO:0034308	0.020704053676987376	90	1	ALDH1A3
GO:BP	proteolysis	GO:0006508	0.020704053676987376	1810	6	ST18,CNTN2,ECEL1,SPSB1,TTBK1,TGFB1
GO:BP	cell communication involved in cardiac conduction	GO:0086065	0.020704053676987376	45	1	CACNA1D
GO:BP	regulation of lyase activity	GO:0051339	0.020704053676987376	45	1	CACNA1D
GO:BP	cell-cell adhesion	GO:0098609	0.020704053676987376	825	4	ICAM5,KIF26B,TNXB,TGFB1
GO:BP	response to oxygen-containing compound	GO:1901700	0.020724952067766873	1820	4	CACNA1D,VGF,NEFL,FOSL1
GO:BP	purinergic nucleotide receptor signaling pathway	GO:0035590	0.020788271416144765	34	1	CNTN2
GO:BP	positive regulation of intracellular protein transport	GO:0090316	0.020798260368782108	147	2	CEMIP,TGFB1
GO:BP	development of primary sexual characteristics	GO:0045137	0.020798260368782108	276	2	VGF,CSMD1
GO:BP	organelle organization	GO:0006996	0.020798260368782108	3798	5	SEMA3E,NEFL,CNTN2,PARD6B,NEFM
GO:BP	regulation of lymphocyte activation	GO:0051249	0.020912702199450003	547	1	CLCF1
GO:BP	peptide cross-linking	GO:0018149	0.0209471995878949	29	1	TGM1
GO:BP	positive regulation of microglial cell activation	GO:1903980	0.0209471995878949	12	1	TTBK1
GO:BP	membrane repolarization	GO:0086009	0.0209471995878949	46	1	CACNA1D
GO:BP	positive regulation of chemotaxis	GO:0050921	0.020949094506727172	148	2	FGF2,TGFB1
GO:BP	lymphocyte activation	GO:0046649	0.020988204943986462	831	4	CLCF1,IL6RA,NFATC2,TGFB1
GO:BP	programmed cell death involved in cell development	GO:0010623	0.021117540693903848	17	1	FGF2
GO:BP	skeletal muscle cell proliferation	GO:0014856	0.021117540693903848	17	1	FGF2
GO:BP	mammary gland epithelial cell differentiation	GO:0060644	0.021117540693903848	17	1	FGF2
GO:BP	mast cell chemotaxis	GO:0002551	0.021117540693903848	14	1	RIN3
GO:BP	negative regulation of cytosolic calcium ion concentration	GO:0051481	0.021117540693903848	20	1	KCNK3
GO:BP	nitrogen compound transport	GO:0071705	0.021117540693903848	1986	3	CLCF1,CACNA1D,VGF
GO:BP	response to toxic substance	GO:0009636	0.021178279216768833	240	2	NEFL,SRXN1
GO:BP	muscle tissue development	GO:0060537	0.021375927564497157	442	3	HIVEP3,FGF2,TGFB1
GO:BP	vascular endothelial growth factor production	GO:0010573	0.02139187331949892	38	1	IL6RA
GO:BP	leukocyte differentiation	GO:0002521	0.02146937514002913	574	2	CLCF1,IL6RA
GO:BP	neuron projection extension	GO:1990138	0.02148890487616509	191	1	SEMA3E
GO:BP	epithelial tube formation	GO:0072175	0.02149045364334023	151	2	FGF2,TGFB1
GO:BP	cardiac muscle cell action potential involved in contraction	GO:0086002	0.02151148199725594	48	1	CACNA1D
GO:BP	regulation of keratinocyte migration	GO:0051547	0.02151148199725594	12	1	HBEGF
GO:BP	regulation of defense response	GO:0031347	0.021553409025641877	575	1	CLCF1
GO:BP	negative regulation of cell growth	GO:0030308	0.02166631558217025	194	1	SEMA3E
GO:BP	negative regulation of cAMP-dependent protein kinase activity	GO:2000480	0.02166631558217025	11	1	PRKAR1B
GO:BP	myelination	GO:0042552	0.02166631558217025	152	2	CNTN2,TGFB1
GO:BP	DNA metabolic process	GO:0006259	0.02166631558217025	843	4	CLCF1,NPAS2,FGF2,TGFB1
GO:BP	regulation of muscle cell differentiation	GO:0051147	0.021865569817939468	153	2	NFATC2,TGFB1
GO:BP	positive regulation of vascular endothelial cell proliferation	GO:1905564	0.02202745185503972	18	1	FGF2
GO:BP	positive regulation of neuroinflammatory response	GO:0150078	0.02215504830598972	13	1	TTBK1
GO:BP	mast cell migration	GO:0097531	0.0222063866654942	15	1	RIN3
GO:BP	ensheathment of neurons	GO:0007272	0.022262420965538238	155	2	CNTN2,TGFB1
GO:BP	negative regulation of cell development	GO:0010721	0.022262420965538238	201	1	SEMA3E
GO:BP	axon ensheathment	GO:0008366	0.022262420965538238	155	2	CNTN2,TGFB1
GO:BP	positive regulation of protein secretion	GO:0050714	0.022262420965538238	155	2	CACNA1D,TGFB1
GO:BP	regulation of alternative mRNA splicing, via spliceosome	GO:0000381	0.02228457071083335	55	1	CELF6
GO:BP	adult walking behavior	GO:0007628	0.02237046073656745	38	1	CNTN2
GO:BP	positive regulation of immune response	GO:0050778	0.02238716140494023	606	1	CLCF1
GO:BP	inner ear morphogenesis	GO:0042472	0.02248277553643722	102	1	ALDH1A3
GO:BP	regulation of cell size	GO:0008361	0.02248277553643722	204	1	SEMA3E
GO:BP	positive regulation of production of miRNAs involved in gene silencing by miRNA	GO:1903800	0.022513847363173255	11	1	TGFB1
GO:BP	positive regulation of receptor clustering	GO:1903911	0.022513847363173255	11	1	TGFB1
GO:BP	metanephric renal vesicle morphogenesis	GO:0072283	0.022513847363173255	15	1	KIF26B
GO:BP	regulation of axon guidance	GO:1902667	0.022513847363173255	14	1	TBR1
GO:BP	alpha-beta T cell activation	GO:0046631	0.022573265663917534	157	2	IL6RA,TGFB1
GO:BP	negative regulation of cell projection organization	GO:0031345	0.022573265663917534	206	1	SEMA3E
GO:BP	positive regulation of epidermal growth factor-activated receptor activity	GO:0045741	0.02271693847525916	13	1	HBEGF
GO:BP	elastic fiber assembly	GO:0048251	0.02271693847525916	12	1	TNXB
GO:BP	cerebellar granule cell precursor proliferation	GO:0021930	0.022757931339459612	19	1	FGF2
GO:BP	cell proliferation in external granule layer	GO:0021924	0.022757931339459612	19	1	FGF2
GO:BP	regulation of cell fate specification	GO:0042659	0.022757931339459612	19	1	FGF2
GO:BP	activation of protein kinase activity	GO:0032147	0.022835450184128404	270	2	IL6RA,FGF2
GO:BP	apoptotic process	GO:0006915	0.022872537576256482	1919	3	CLCF1,ALDH1A3,NEFL
GO:BP	regulation of synaptic vesicle cycle	GO:0098693	0.02301971484785275	12	1	PRKAR1B
GO:BP	lipid metabolic process	GO:0006629	0.02307893263425951	1344	5	ALDH1A3,ASXL3,FGF2,TNXB,TGFB1
GO:BP	regulation of cellular localization	GO:0060341	0.02310010491224113	867	4	CACNA1D,PARD6B,CEMIP,TGFB1
GO:BP	walking behavior	GO:0090659	0.02310010491224113	40	1	CNTN2
GO:BP	isoprenoid metabolic process	GO:0006720	0.023157760820065692	107	1	ALDH1A3
GO:BP	regulation of keratinocyte proliferation	GO:0010837	0.023266661485516663	34	1	TGM1
GO:BP	establishment or maintenance of cell polarity	GO:0007163	0.023294850038322473	220	2	PARD6B,KIF26B
GO:BP	regulation of cell-substrate adhesion	GO:0010810	0.023329063185122297	216	1	SEMA3E
GO:BP	organic substance transport	GO:0071702	0.023351990814916377	2416	7	CLCF1,CACNA1D,VGF,CEMIP,RAB3C,TGFB1,APOL8
GO:BP	angiogenesis	GO:0001525	0.02356938149768884	545	3	SEMA3E,FGF2,HBEGF
GO:BP	regulation of endothelial cell chemotaxis	GO:2001026	0.02363399089716062	20	1	FGF2
GO:BP	cell proliferation in hindbrain	GO:0021534	0.02363399089716062	20	1	FGF2
GO:BP	tube formation	GO:0035148	0.02376648833870127	163	2	FGF2,TGFB1
GO:BP	regulation of peptidyl-serine phosphorylation	GO:0033135	0.02376648833870127	163	2	IL11,TGFB1
GO:BP	development of secondary sexual characteristics	GO:0045136	0.02393698366133955	12	1	TGFB1
GO:BP	regulation of cell division	GO:0051302	0.02393698366133955	164	2	FGF2,TGFB1
GO:BP	positive regulation of transmembrane transport	GO:0034764	0.02393698366133955	249	2	CACNA1D,CEMIP
GO:BP	negative regulation of glycoprotein biosynthetic process	GO:0010561	0.02393698366133955	14	1	HBEGF
GO:BP	receptor-mediated endocytosis	GO:0006898	0.02393698366133955	230	2	CNTN2,RIN3
GO:BP	response to cold	GO:0009409	0.024003210167106503	52	1	VGF
GO:BP	mating	GO:0007618	0.024003210167106503	52	1	VGF
GO:BP	mesenchymal cell differentiation	GO:0048762	0.024086873485898184	226	1	SEMA3E
GO:BP	anterograde axonal transport	GO:0008089	0.024310384850562854	49	1	NEFL
GO:BP	immune effector process	GO:0002252	0.024318050731738552	683	1	CLCF1
GO:BP	morphogenesis of embryonic epithelium	GO:0016331	0.024353582189014074	166	2	ALDH1A3,TGFB1
GO:BP	positive regulation of cell migration involved in sprouting angiogenesis	GO:0090050	0.02448664667912019	21	1	FGF2
GO:BP	sensory organ morphogenesis	GO:0090596	0.024628584877746586	285	2	ALDH1A3,FGF2
GO:BP	response to organic cyclic compound	GO:0014070	0.024628584877746586	1043	3	VGF,NEFL,FOSL1
GO:BP	embryonic organ development	GO:0048568	0.024762565209825914	478	3	ALDH1A3,TBR1,TGFB1
GO:BP	immune response	GO:0006955	0.02479871199180614	1857	3	CLCF1,VGF,IL6RA
GO:BP	regulation of heart contraction	GO:0008016	0.024973269516405903	197	2	CACNA1D,HBEGF
GO:BP	regulation of vascular associated smooth muscle cell differentiation	GO:1905063	0.025062433652525987	17	1	NFATC2
GO:BP	negative regulation of smooth muscle cell differentiation	GO:0051151	0.025062433652525987	17	1	NFATC2
GO:BP	endocrine pancreas development	GO:0031018	0.025226126464510026	48	1	IL6RA
GO:BP	negative regulation of leukocyte chemotaxis	GO:0002689	0.025226126464510026	18	1	RIN3
GO:BP	positive regulation of sprouting angiogenesis	GO:1903672	0.025342900011544073	22	1	FGF2
GO:BP	response to laminar fluid shear stress	GO:0034616	0.025342900011544073	13	1	TGFB1
GO:BP	mitochondrion localization	GO:0051646	0.025342900011544073	52	1	NEFL
GO:BP	positive regulation of SMAD protein signal transduction	GO:0060391	0.025342900011544073	13	1	TGFB1
GO:BP	SMAD protein complex assembly	GO:0007183	0.025342900011544073	13	1	TGFB1
GO:BP	cellular response to insulin-like growth factor stimulus	GO:1990314	0.025342900011544073	13	1	TGFB1
GO:BP	positive regulation of cardiac muscle cell differentiation	GO:2000727	0.025342900011544073	13	1	TGFB1
GO:BP	sex differentiation	GO:0007548	0.025562472750786103	323	2	VGF,CSMD1
GO:BP	renal vesicle morphogenesis	GO:0072077	0.025562472750786103	18	1	KIF26B
GO:BP	neuron recognition	GO:0008038	0.025562472750786103	46	1	CNTN2
GO:BP	ear morphogenesis	GO:0042471	0.025562472750786103	123	1	ALDH1A3
GO:BP	negative regulation of hormone secretion	GO:0046888	0.025562472750786103	92	1	IL11
GO:BP	inflammatory response	GO:0006954	0.025562472750786103	732	1	CLCF1
GO:BP	positive regulation of regulated secretory pathway	GO:1903307	0.025722410018193625	62	1	CACNA1D
GO:BP	olefinic compound metabolic process	GO:0120254	0.025722410018193625	124	1	ALDH1A3
GO:BP	positive regulation of lipid metabolic process	GO:0045834	0.02600064353987292	174	2	FGF2,TGFB1
GO:BP	cell growth	GO:0016049	0.026138300520526063	492	3	SEMA3E,HBEGF,TGFB1
GO:BP	vascular endothelial cell proliferation	GO:0101023	0.026138300520526063	23	1	FGF2
GO:BP	regulation of vascular endothelial cell proliferation	GO:1905562	0.026138300520526063	23	1	FGF2
GO:BP	regulation of immune system process	GO:0002682	0.026279911007996967	1406	5	CLCF1,RIN3,NFATC2,TTBK1,TGFB1
GO:BP	negative regulation of growth	GO:0045926	0.026306922948885227	255	1	SEMA3E
GO:BP	regulation of protein binding	GO:0043393	0.026306922948885227	214	2	XIRP1,TTBK1
GO:BP	negative regulation of nitrogen compound metabolic process	GO:0051172	0.026326700371196356	2542	7	ST18,SCRT2,NFATC2,TBR1,HBEGF,PRKAR1B,TGFB1
GO:BP	positive regulation of developmental process	GO:0051094	0.026628568418424203	1412	5	CLCF1,NEFL,FGF2,NFATC2,TGFB1
GO:BP	renal vesicle development	GO:0072087	0.026665318596491225	19	1	KIF26B
GO:BP	cardiac muscle cell action potential	GO:0086001	0.02667940858248581	65	1	CACNA1D
GO:BP	positive regulation of macrophage differentiation	GO:0045651	0.026730338542409658	14	1	TGFB1
GO:BP	developmental cell growth	GO:0048588	0.026730338542409658	261	1	SEMA3E
GO:BP	regulation of exit from mitosis	GO:0007096	0.026730338542409658	14	1	TGFB1
GO:BP	hyaluronan biosynthetic process	GO:0030213	0.026730338542409658	14	1	TGFB1
GO:BP	regulation of endothelial cell migration	GO:0010594	0.026779693233853017	178	2	FGF2,TGFB1
GO:BP	positive regulation of cell differentiation	GO:0045597	0.026783736634040448	922	4	CLCF1,NEFL,FGF2,TGFB1
GO:BP	alternative mRNA splicing, via spliceosome	GO:0000380	0.02686995939729244	72	1	CELF6
GO:BP	neuroepithelial cell differentiation	GO:0060563	0.02686995939729244	24	1	FGF2
GO:BP	blood circulation	GO:0008015	0.02686995939729244	500	3	CACNA1D,HBEGF,TGFB1
GO:BP	response to organonitrogen compound	GO:0010243	0.02686995939729244	1093	3	VGF,NEFL,FOSL1
GO:BP	regulation of angiogenesis	GO:0045765	0.02689665406009913	305	2	SEMA3E,FGF2
GO:BP	skeletal muscle tissue development	GO:0007519	0.02689665406009913	179	2	HIVEP3,TGFB1
GO:BP	positive regulation of myoblast fusion	GO:1901741	0.02691921617647676	19	1	NFATC2
GO:BP	axon regeneration	GO:0031103	0.02691921617647676	57	1	NEFL
GO:BP	negative regulation of transport	GO:0051051	0.02691921617647676	501	3	IL11,RIN3,TGFB1
GO:BP	camera-type eye morphogenesis	GO:0048593	0.02691921617647676	133	1	ALDH1A3
GO:BP	cellular hormone metabolic process	GO:0034754	0.027297395082879424	135	1	ALDH1A3
GO:BP	regulation of immune response	GO:0050776	0.0274240479385801	811	1	CLCF1
GO:BP	negative regulation of glycoprotein metabolic process	GO:1903019	0.0274240479385801	17	1	HBEGF
GO:BP	keratinocyte migration	GO:0051546	0.0274240479385801	17	1	HBEGF
GO:BP	regulation of vasculature development	GO:1901342	0.02750533164881932	310	2	SEMA3E,FGF2
GO:BP	organ induction	GO:0001759	0.027656193342188988	25	1	FGF2
GO:BP	regulation of potassium ion transmembrane transporter activity	GO:1901016	0.02773731836551028	69	1	CACNA1D
GO:BP	negative regulation of release of sequestered calcium ion into cytosol	GO:0051280	0.02803788153206353	15	1	TGFB1
GO:BP	negative regulation of production of miRNAs involved in gene silencing by miRNA	GO:1903799	0.02803788153206353	15	1	TGFB1
GO:BP	cardiac conduction	GO:0061337	0.02803788153206353	70	1	CACNA1D
GO:BP	negative regulation of striated muscle tissue development	GO:0045843	0.02803788153206353	15	1	TGFB1
GO:BP	mesenchyme development	GO:0060485	0.028063933015557953	280	1	SEMA3E
GO:BP	positive regulation of cell projection organization	GO:0031346	0.028102545748579073	417	2	NEFL,ZFP804A
GO:BP	response to endogenous stimulus	GO:0009719	0.02811494255898578	1619	4	VGF,NEFL,FOSL1,FGF2
GO:BP	neuron maturation	GO:0042551	0.02820070857221535	53	1	CNTN2
GO:BP	axonal transport	GO:0098930	0.02837545263548896	61	1	NEFL
GO:BP	positive regulation of immune system process	GO:0002684	0.028580654373823157	947	4	CLCF1,NFATC2,TTBK1,TGFB1
GO:BP	negative regulation of cell adhesion	GO:0007162	0.028909076066913685	290	1	SEMA3E
GO:BP	keratinocyte proliferation	GO:0043616	0.028956349701906536	46	1	TGM1
GO:BP	cardiac muscle cell contraction	GO:0086003	0.02939642458126826	74	1	CACNA1D
GO:BP	skeletal muscle organ development	GO:0060538	0.02944680603190837	190	2	HIVEP3,TGFB1
GO:BP	macrophage cytokine production	GO:0010934	0.029501479271847895	16	1	TGFB1
GO:BP	phospholipid homeostasis	GO:0055091	0.029501479271847895	16	1	TGFB1
GO:BP	surfactant homeostasis	GO:0043129	0.029501479271847895	16	1	TGFB1
GO:BP	regulation of macrophage cytokine production	GO:0010935	0.029501479271847895	16	1	TGFB1
GO:BP	positive regulation of regulatory T cell differentiation	GO:0045591	0.029501479271847895	16	1	TGFB1
GO:BP	positive regulation of receptor signaling pathway via JAK-STAT	GO:0046427	0.029581732041236986	60	1	IL6RA
GO:BP	positive regulation of intracellular transport	GO:0032388	0.029581732041236986	191	2	CEMIP,TGFB1
GO:BP	regulation of endopeptidase activity	GO:0052548	0.02972212920920031	451	1	ST18
GO:BP	circulatory system process	GO:0003013	0.029771336204937982	526	3	CACNA1D,HBEGF,TGFB1
GO:BP	placenta blood vessel development	GO:0060674	0.02982670316407527	35	1	FOSL1
GO:BP	wound healing, spreading of epidermal cells	GO:0035313	0.02986759888414175	19	1	HBEGF
GO:BP	hemopoiesis	GO:0030097	0.029971462001282836	909	1	CLCF1
GO:BP	endothelial cell chemotaxis	GO:0035767	0.030131195752528116	28	1	FGF2
GO:BP	positive regulation of phospholipase C activity	GO:0010863	0.030131195752528116	28	1	FGF2
GO:BP	neuron projection regeneration	GO:0031102	0.030131195752528116	66	1	NEFL
GO:BP	regulation of myoblast fusion	GO:1901739	0.030131195752528116	22	1	NFATC2
GO:BP	regulation of hydrolase activity	GO:0051336	0.03016458564071124	1183	4	ST18,FGF2,RIN3,TTBK1
GO:BP	ovarian follicle development	GO:0001541	0.030468362681865358	72	1	VGF
GO:BP	positive regulation of receptor signaling pathway via STAT	GO:1904894	0.030730618635095602	63	1	IL6RA
GO:BP	carbohydrate derivative metabolic process	GO:1901135	0.030818886141081782	975	4	FGF2,CEMIP,HBEGF,TGFB1
GO:BP	positive regulation of sequestering of calcium ion	GO:0051284	0.030849447542070224	17	1	TGFB1
GO:BP	negative regulation of muscle organ development	GO:0048635	0.030849447542070224	17	1	TGFB1
GO:BP	negative regulation of muscle tissue development	GO:1901862	0.030849447542070224	17	1	TGFB1
GO:BP	regulation of exocytosis	GO:0017157	0.030883081278660317	235	2	CACNA1D,RAB3C
GO:BP	regulation of animal organ formation	GO:0003156	0.030927989577988504	29	1	FGF2
GO:BP	coronary vasculature morphogenesis	GO:0060977	0.030927989577988504	29	1	FGF2
GO:BP	startle response	GO:0001964	0.030943309610676553	32	1	CSMD1
GO:BP	hematopoietic or lymphoid organ development	GO:0048534	0.030943309610676553	953	1	CLCF1
GO:BP	respiratory system process	GO:0003016	0.030943309610676553	40	1	ECEL1
GO:BP	regulation of protein processing	GO:0070613	0.030943309610676553	60	1	CNTN2
GO:BP	regulation of peptidase activity	GO:0052547	0.031009620842149418	480	1	ST18
GO:BP	cartilage development	GO:0051216	0.03122821920081252	199	2	FGF2,TGFB1
GO:BP	regulation of protein localization to membrane	GO:1905475	0.03122821920081252	199	2	CEMIP,TGFB1
GO:BP	regulation of protein transport	GO:0051223	0.03122821920081252	540	3	CACNA1D,CEMIP,TGFB1
GO:BP	metanephric nephron morphogenesis	GO:0072273	0.03155242463889635	24	1	KIF26B
GO:BP	negative regulation of apoptotic process	GO:0043066	0.031659140228662175	980	1	CLCF1
GO:BP	alcohol metabolic process	GO:0006066	0.031965509368334484	344	2	ALDH1A3,FGF2
GO:BP	positive regulation of smooth muscle cell differentiation	GO:0051152	0.03200020363225319	18	1	TGFB1
GO:BP	membrane depolarization	GO:0051899	0.03200020363225319	84	1	CACNA1D
GO:BP	aortic valve morphogenesis	GO:0003180	0.03200020363225319	18	1	TGFB1
GO:BP	regulation of synaptic vesicle exocytosis	GO:2000300	0.03200020363225319	84	1	CACNA1D
GO:BP	heart contraction	GO:0060047	0.03200020363225319	236	2	CACNA1D,HBEGF
GO:BP	craniofacial suture morphogenesis	GO:0097094	0.03200020363225319	18	1	TGFB1
GO:BP	negative regulation of calcium ion transport into cytosol	GO:0010523	0.03200020363225319	18	1	TGFB1
GO:BP	regulation of protein maturation	GO:1903317	0.03200020363225319	63	1	CNTN2
GO:BP	negative regulation of gene silencing by miRNA	GO:0060965	0.03200020363225319	18	1	TGFB1
GO:BP	chemical homeostasis within a tissue	GO:0048875	0.03200020363225319	18	1	TGFB1
GO:BP	negative regulation of programmed cell death	GO:0043069	0.03204588709155958	1002	1	CLCF1
GO:BP	positive regulation of DNA-templated transcription, initiation	GO:2000144	0.032072923339416554	39	1	FOSL1
GO:BP	response to nitrogen compound	GO:1901698	0.032072923339416554	1199	3	VGF,NEFL,FOSL1
GO:BP	positive regulation of transport	GO:0051050	0.032072923339416554	1005	1	CLCF1
GO:BP	cellular protein-containing complex assembly	GO:0034622	0.032171248472435805	996	4	CELF6,NEFL,TTBK1,TGFB1
GO:BP	positive regulation of chemokine production	GO:0032722	0.03221256097148516	68	1	IL6RA
GO:BP	regulation of phospholipase C activity	GO:1900274	0.03227323454427958	31	1	FGF2
GO:BP	immune system development	GO:0002520	0.03227323454427958	1015	1	CLCF1
GO:BP	regulation of insulin secretion involved in cellular response to glucose stimulus	GO:0061178	0.03251137926470487	86	1	CACNA1D
GO:BP	glomerulus development	GO:0032835	0.03257393547167139	69	1	IL6RA
GO:BP	inner ear development	GO:0048839	0.03263159419401133	206	2	ALDH1A3,TGFB1
GO:BP	negative regulation of receptor-mediated endocytosis	GO:0048261	0.03264348483448517	26	1	RIN3
GO:BP	positive regulation of ion transport	GO:0043270	0.03264348483448517	313	2	CACNA1D,CEMIP
GO:BP	calcium ion import	GO:0070509	0.03275049112980455	87	1	CACNA1D
GO:BP	axo-dendritic transport	GO:0008088	0.03287972857047707	75	1	NEFL
GO:BP	synaptic vesicle cycle	GO:0099504	0.03287972857047707	219	2	CACNA1D,PRKAR1B
GO:BP	inositol phosphate biosynthetic process	GO:0032958	0.033031518501357236	32	1	FGF2
GO:BP	cell-cell junction organization	GO:0045216	0.03303597665744011	208	2	PARD6B,TGFB1
GO:BP	regulation of microglial cell activation	GO:1903978	0.03304027946531125	23	1	TTBK1
GO:BP	regulation of receptor clustering	GO:1903909	0.03314593545487754	19	1	TGFB1
GO:BP	regulation of odontogenesis	GO:0042481	0.03314593545487754	19	1	TGFB1
GO:BP	negative regulation of interleukin-17 production	GO:0032700	0.03314593545487754	19	1	TGFB1
GO:BP	response to extracellular stimulus	GO:0009991	0.03318047854332358	559	3	VGF,FOSL1,TGFB1
GO:BP	positive regulation of MAP kinase activity	GO:0043406	0.033440270601028346	210	2	FGF2,TGFB1
GO:BP	lung development	GO:0030324	0.033440270601028346	210	2	FGF2,TGFB1
GO:BP	positive regulation of insulin secretion	GO:0032024	0.03348298298536744	90	1	CACNA1D
GO:BP	regulation of potassium ion transmembrane transport	GO:1901379	0.03348298298536744	90	1	CACNA1D
GO:BP	protein transport	GO:0015031	0.03348298298536744	1535	5	CACNA1D,VGF,CEMIP,RAB3C,TGFB1
GO:BP	heart process	GO:0003015	0.033527869293096056	246	2	CACNA1D,HBEGF
GO:BP	negative regulation of Notch signaling pathway	GO:0045746	0.03357088713883892	35	1	DLK2
GO:BP	positive regulation of cardiac muscle cell proliferation	GO:0060045	0.0336660226690805	33	1	FGF2
GO:BP	regulation of actin cytoskeleton organization	GO:0032956	0.033821532795589866	364	1	SEMA3E
GO:BP	respiratory tube development	GO:0030323	0.03408795809481914	213	2	FGF2,TGFB1
GO:BP	protein homooligomerization	GO:0051260	0.03408795809481914	184	1	ALDH1A3
GO:BP	potassium ion import across plasma membrane	GO:1990573	0.03410654944428611	41	1	KCNJ9
GO:BP	regulation of cAMP-dependent protein kinase activity	GO:2000479	0.034263608402948106	21	1	PRKAR1B
GO:BP	negative regulation of gene silencing by RNA	GO:0060967	0.03433841308164018	20	1	TGFB1
GO:BP	regulation of macrophage differentiation	GO:0045649	0.03433841308164018	20	1	TGFB1
GO:BP	negative regulation of posttranscriptional gene silencing	GO:0060149	0.03433841308164018	20	1	TGFB1
GO:BP	branch elongation of an epithelium	GO:0060602	0.03433841308164018	20	1	TGFB1
GO:BP	positive regulation of histone deacetylation	GO:0031065	0.03433841308164018	20	1	TGFB1
GO:BP	regulation of establishment of protein localization	GO:0070201	0.034375806478617044	570	3	CACNA1D,CEMIP,TGFB1
GO:BP	insulin secretion involved in cellular response to glucose stimulus	GO:0035773	0.034534731137515706	94	1	CACNA1D
GO:BP	organelle transport along microtubule	GO:0072384	0.034652439437458396	81	1	NEFL
GO:BP	positive regulation of syncytium formation by plasma membrane fusion	GO:0060143	0.034652439437458396	27	1	NFATC2
GO:BP	regulation of leukocyte migration	GO:0002685	0.034652439437458396	216	2	RIN3,TGFB1
GO:BP	cellular response to cytokine stimulus	GO:0071345	0.03465587046530359	822	2	ST18,IL6RA
GO:BP	regulation of developmental growth	GO:0048638	0.034662573751397925	378	1	SEMA3E
GO:BP	positive regulation of protein targeting to membrane	GO:0090314	0.03492962319255175	31	1	CEMIP
GO:BP	regulation of proteolysis	GO:0030162	0.03530785777813134	778	2	ST18,CNTN2
GO:BP	cell division	GO:0051301	0.035388453832853196	578	3	PARD6B,FGF2,TGFB1
GO:BP	monocarboxylic acid biosynthetic process	GO:0072330	0.035392674133811065	194	1	ALDH1A3
GO:BP	negative regulation of developmental process	GO:0051093	0.035392674133811065	1038	4	SEMA3E,CNTN2,NFATC2,TGFB1
GO:BP	multicellular organismal reproductive process	GO:0048609	0.03540452111684105	1092	3	VGF,FOSL1,CSMD1
GO:BP	positive regulation of interleukin-17 production	GO:0032740	0.03550367918666841	21	1	TGFB1
GO:BP	positive regulation of cardiocyte differentiation	GO:1905209	0.03550367918666841	21	1	TGFB1
GO:BP	positive regulation of exocytosis	GO:0045921	0.03550367918666841	98	1	CACNA1D
GO:BP	positive regulation of vascular permeability	GO:0043117	0.03550367918666841	21	1	TGFB1
GO:BP	positive regulation of branching involved in ureteric bud morphogenesis	GO:0090190	0.03550367918666841	21	1	TGFB1
GO:BP	muscle cell cellular homeostasis	GO:0046716	0.03550367918666841	21	1	TGFB1
GO:BP	regulation of mRNA splicing, via spliceosome	GO:0048024	0.03550786606706427	107	1	CELF6
GO:BP	response to abiotic stimulus	GO:0009628	0.035568247070059934	1177	3	VGF,FOSL1,KCNK3
GO:BP	regulation of blood circulation	GO:1903522	0.03565687621020029	258	2	CACNA1D,HBEGF
GO:BP	developmental induction	GO:0031128	0.03573532292325045	36	1	FGF2
GO:BP	regulation of intracellular protein transport	GO:0033157	0.035919966638918624	222	2	CEMIP,TGFB1
GO:BP	actin-mediated cell contraction	GO:0070252	0.0360491324024338	100	1	CACNA1D
GO:BP	transmembrane receptor protein tyrosine kinase signaling pathway	GO:0007169	0.036370855049454594	587	3	FGF2,HBEGF,TGFB1
GO:BP	multicellular organism reproduction	GO:0032504	0.03639362389854049	1109	3	VGF,FOSL1,CSMD1
GO:BP	endothelial cell migration	GO:0043542	0.03639362389854049	224	2	FGF2,TGFB1
GO:BP	response to mechanical stimulus	GO:0009612	0.03639362389854049	224	2	FOSL1,TGFB1
GO:BP	positive regulation of vascular associated smooth muscle cell proliferation	GO:1904707	0.03651485875943136	37	1	FGF2
GO:BP	regulation of DNA-templated transcription, initiation	GO:2000142	0.03651663918561052	47	1	FOSL1
GO:BP	protein localization to membrane	GO:0072657	0.03651973890057539	589	3	CEMIP,RAB3C,TGFB1
GO:BP	positive regulation of ERK1 and ERK2 cascade	GO:0070374	0.03656821362174589	225	2	FGF2,TGFB1
GO:BP	regulation of actin filament-based process	GO:0032970	0.03669751815231697	410	1	SEMA3E
GO:BP	positive regulation of apoptotic process	GO:0043065	0.03669751815231697	591	3	ALDH1A3,FOSL1,TGFB1
GO:BP	positive regulation of superoxide anion generation	GO:0032930	0.03669751815231697	22	1	TGFB1
GO:BP	positive regulation of fibroblast migration	GO:0010763	0.03669751815231697	22	1	TGFB1
GO:BP	regulation of cell fate commitment	GO:0010453	0.037256082885261985	38	1	FGF2
GO:BP	regulation of syncytium formation by plasma membrane fusion	GO:0060142	0.037383135739936735	30	1	NFATC2
GO:BP	pancreas development	GO:0031016	0.037383135739936735	84	1	IL6RA
GO:BP	regulation of membrane potential	GO:0042391	0.037419267274734457	460	2	CACNA1D,KCNK3
GO:BP	metanephros morphogenesis	GO:0003338	0.037637818782401834	31	1	KIF26B
GO:BP	myeloid dendritic cell differentiation	GO:0043011	0.037959989503534824	23	1	TGFB1
GO:BP	negative regulation of cytokine production involved in immune response	GO:0002719	0.037959989503534824	23	1	TGFB1
GO:BP	regulation of branching involved in ureteric bud morphogenesis	GO:0090189	0.037959989503534824	23	1	TGFB1
GO:BP	aortic valve development	GO:0003176	0.037959989503534824	23	1	TGFB1
GO:BP	regulation of cardiac muscle cell differentiation	GO:2000725	0.037959989503534824	23	1	TGFB1
GO:BP	regulation of heart rate	GO:0002027	0.037959989503534824	107	1	CACNA1D
GO:BP	blastocyst growth	GO:0001832	0.03813239599372251	27	1	HBEGF
GO:BP	regulation of epidermal growth factor-activated receptor activity	GO:0007176	0.03813239599372251	27	1	HBEGF
GO:BP	regeneration	GO:0031099	0.03817033412614713	232	2	NEFL,TGFB1
GO:BP	vesicle-mediated transport in synapse	GO:0099003	0.03834048471751015	246	2	CACNA1D,PRKAR1B
GO:BP	sensory organ development	GO:0007423	0.03834048471751015	604	3	ALDH1A3,FGF2,TGFB1
GO:BP	hormone metabolic process	GO:0042445	0.03858785867880215	219	1	ALDH1A3
GO:BP	ear development	GO:0043583	0.038606859883626006	234	2	ALDH1A3,TGFB1
GO:BP	regulation of cell migration involved in sprouting angiogenesis	GO:0090049	0.038606859883626006	40	1	FGF2
GO:BP	myeloid leukocyte activation	GO:0002274	0.038606859883626006	234	2	TTBK1,TGFB1
GO:BP	regulation of potassium ion transport	GO:0043266	0.038606859883626006	110	1	CACNA1D
GO:BP	positive regulation of programmed cell death	GO:0043068	0.03865423478917298	607	3	ALDH1A3,FOSL1,TGFB1
GO:BP	regulation of protein kinase A signaling	GO:0010738	0.038676494265335246	25	1	PRKAR1B
GO:BP	negative regulation of neuron differentiation	GO:0045665	0.038740461819203605	83	1	CNTN2
GO:BP	negative regulation of biomineral tissue development	GO:0070168	0.0391046834369011	24	1	TGFB1
GO:BP	regulation of production of miRNAs involved in gene silencing by miRNA	GO:1903798	0.0391046834369011	24	1	TGFB1
GO:BP	positive regulation of transcription regulatory region DNA binding	GO:2000679	0.0391046834369011	24	1	TGFB1
GO:BP	response to glucose	GO:0009749	0.03928348948879828	237	2	CACNA1D,TGFB1
GO:BP	positive regulation of axonogenesis	GO:0050772	0.03945741829006314	97	1	NEFL
GO:BP	regulation of protein targeting to membrane	GO:0090313	0.03969912194112124	37	1	CEMIP
GO:BP	skeletal muscle cell differentiation	GO:0035914	0.03969912194112124	76	1	HIVEP3
GO:BP	hippocampus development	GO:0021766	0.03976811110355905	98	1	NEFL
GO:BP	heart development	GO:0007507	0.03997694602315424	617	3	FGF2,TBR1,TGFB1
GO:BP	positive regulation of protein-containing complex assembly	GO:0031334	0.04002509263509729	240	2	TTBK1,TGFB1
GO:BP	G protein-coupled receptor signaling pathway, coupled to cyclic nucleotide second messenger	GO:0007187	0.04022002615847394	48	1	VIPR1
GO:BP	negative regulation of biomineralization	GO:0110150	0.04022002615847394	25	1	TGFB1
GO:BP	regulation of production of small RNA involved in gene silencing by RNA	GO:0070920	0.04022002615847394	25	1	TGFB1
GO:BP	negative regulation of phagocytosis	GO:0050765	0.04022002615847394	25	1	TGFB1
GO:BP	regulation of SMAD protein signal transduction	GO:0060390	0.04022002615847394	25	1	TGFB1
GO:BP	exit from mitosis	GO:0010458	0.04022002615847394	25	1	TGFB1
GO:BP	negative regulation of macroautophagy	GO:0016242	0.04022002615847394	31	1	LZTS1
GO:BP	negative regulation of protein localization to plasma membrane	GO:1903077	0.04022002615847394	25	1	TGFB1
GO:BP	regulation of canonical Wnt signaling pathway	GO:0060828	0.04022002615847394	241	2	FGF2,TGFB1
GO:BP	regulation of chemokine production	GO:0032642	0.04048309644276995	94	1	IL6RA
GO:BP	negative regulation of secretion by cell	GO:1903531	0.040649967642351466	177	1	IL11
GO:BP	chemokine production	GO:0032602	0.040846724996071684	95	1	IL6RA
GO:BP	response to hexose	GO:0009746	0.04086209541616791	244	2	CACNA1D,TGFB1
GO:BP	protein complex oligomerization	GO:0051259	0.04091872079011577	238	1	ALDH1A3
GO:BP	embryonic organ morphogenesis	GO:0048562	0.041036947482872926	312	2	ALDH1A3,TBR1
GO:BP	activation of MAPKK activity	GO:0000186	0.04144157757197661	44	1	FGF2
GO:BP	positive regulation of phospholipase activity	GO:0010518	0.04144157757197661	44	1	FGF2
GO:BP	lymph node development	GO:0048535	0.04149356243565886	26	1	TGFB1
GO:BP	regulation of superoxide anion generation	GO:0032928	0.04149356243565886	26	1	TGFB1
GO:BP	fat cell differentiation	GO:0045444	0.04157501534587963	247	2	DLK2,TGFB1
GO:BP	intracellular receptor signaling pathway	GO:0030522	0.041687053971162555	244	1	ALDH1A3
GO:BP	developmental process involved in reproduction	GO:0003006	0.041687053971162555	1191	3	VGF,FOSL1,CSMD1
GO:BP	positive regulation of macrophage activation	GO:0043032	0.04178815541109173	32	1	TTBK1
GO:BP	negative regulation of lipid biosynthetic process	GO:0051055	0.04178815541109173	64	1	ASXL3
GO:BP	regulation of neurotransmitter secretion	GO:0046928	0.04188674337976204	123	1	CACNA1D
GO:BP	embryonic morphogenesis	GO:0048598	0.04199863220164283	634	3	ALDH1A3,TBR1,TGFB1
GO:BP	cellular response to organic substance	GO:0071310	0.042020636027444366	2453	3	ST18,CACNA1D,IL6RA
GO:BP	pituitary gland development	GO:0021983	0.042022895085985154	45	1	FGF2
GO:BP	protein polymerization	GO:0051258	0.04204247619587126	304	2	NEFL,TTBK1
GO:BP	cardiac muscle tissue development	GO:0048738	0.04219435560779912	250	2	FGF2,TGFB1
GO:BP	adult locomotory behavior	GO:0008344	0.04244276381819552	94	1	CNTN2
GO:BP	response to monosaccharide	GO:0034284	0.04244276381819552	251	2	CACNA1D,TGFB1
GO:BP	myotube cell development	GO:0014904	0.04249242233037161	36	1	NFATC2
GO:BP	respiratory gaseous exchange by respiratory system	GO:0007585	0.04249242233037161	63	1	ECEL1
GO:BP	negative regulation of protein localization to cell periphery	GO:1904376	0.04249242233037161	27	1	TGFB1
GO:BP	negative regulation of neural precursor cell proliferation	GO:2000178	0.04249242233037161	27	1	TGFB1
GO:BP	positive regulation of protein deacetylation	GO:0090312	0.04249242233037161	27	1	TGFB1
GO:BP	positive regulation of growth	GO:0045927	0.04249242233037161	294	2	FGF2,HBEGF
GO:BP	actin filament-based movement	GO:0030048	0.043448276526299325	129	1	CACNA1D
GO:BP	spinal cord development	GO:0021510	0.04357580502020326	111	1	NEFL
GO:BP	negative regulation of myoblast differentiation	GO:0045662	0.043881779962785805	28	1	TGFB1
GO:BP	myeloid leukocyte cytokine production	GO:0061082	0.043881779962785805	28	1	TGFB1
GO:BP	positive regulation of cell-cell adhesion	GO:0022409	0.043969750969091975	257	2	KIF26B,TGFB1
GO:BP	positive regulation of interleukin-6 production	GO:0032755	0.044023921286428985	105	1	IL6RA
GO:BP	regulation of sprouting angiogenesis	GO:1903670	0.04419125224360799	48	1	FGF2
GO:BP	positive regulation of cardiac muscle tissue growth	GO:0055023	0.04419125224360799	48	1	FGF2
GO:BP	heart morphogenesis	GO:0003007	0.04444828660234892	259	2	TBR1,TGFB1
GO:BP	synaptic vesicle exocytosis	GO:0016079	0.04444828660234892	133	1	CACNA1D
GO:BP	regulation of mRNA processing	GO:0050684	0.04444828660234892	145	1	CELF6
GO:BP	metanephric nephron development	GO:0072210	0.044472134105309064	39	1	KIF26B
GO:BP	macromolecule localization	GO:0033036	0.04449363057230269	2897	7	CACNA1D,VGF,CNTN2,CEMIP,RAB3C,TGFB1,APOL8
GO:BP	localization within membrane	GO:0051668	0.044564458776121155	654	3	CEMIP,RAB3C,TGFB1
GO:BP	regulation of cytoskeleton organization	GO:0051493	0.044564458776121155	533	1	SEMA3E
GO:BP	epithelial cell differentiation	GO:0030855	0.044705368520960014	655	3	TGM1,FGF2,TGFB1
GO:BP	cardiac muscle contraction	GO:0060048	0.04476433135723018	135	1	CACNA1D
GO:BP	tolerance induction	GO:0002507	0.04476433135723018	29	1	TGFB1
GO:BP	receptor catabolic process	GO:0032801	0.04476433135723018	29	1	TGFB1
GO:BP	positive regulation of collagen biosynthetic process	GO:0032967	0.04476433135723018	29	1	TGFB1
GO:BP	positive regulation of gene silencing by miRNA	GO:2000637	0.04476433135723018	29	1	TGFB1
GO:BP	semi-lunar valve development	GO:1905314	0.04476433135723018	29	1	TGFB1
GO:BP	regulation of regulatory T cell differentiation	GO:0045589	0.04476433135723018	29	1	TGFB1
GO:BP	midbrain development	GO:0030901	0.04476433135723018	49	1	FGF2
GO:BP	positive regulation of epidermal growth factor receptor signaling pathway	GO:0045742	0.04494764992820995	34	1	HBEGF
GO:BP	positive regulation of DNA repair	GO:0045739	0.0450844574316849	78	1	NPAS2
GO:BP	positive regulation of heart growth	GO:0060421	0.04537036231970569	50	1	FGF2
GO:BP	regulation of neurotransmitter transport	GO:0051588	0.04548721901006643	138	1	CACNA1D
GO:BP	positive regulation of cyclin-dependent protein kinase activity	GO:1904031	0.04548721901006643	36	1	TTBK1
GO:BP	negative regulation of secretion	GO:0051048	0.04548721901006643	207	1	IL11
GO:BP	positive regulation of release of sequestered calcium ion into cytosol	GO:0051281	0.04564346230738418	45	1	CEMIP
GO:BP	vascular associated smooth muscle cell differentiation	GO:0035886	0.04588373181443615	40	1	NFATC2
GO:BP	cell surface receptor signaling pathway involved in heart development	GO:0061311	0.04588373181443615	30	1	TGFB1
GO:BP	response to cholesterol	GO:0070723	0.04588373181443615	30	1	TGFB1
GO:BP	positive regulation of posttranscriptional gene silencing	GO:0060148	0.04588373181443615	30	1	TGFB1
GO:BP	regulation of histone deacetylation	GO:0031063	0.04588373181443615	30	1	TGFB1
GO:BP	regulation of RNA splicing	GO:0043484	0.045963147658722336	153	1	CELF6
GO:BP	carboxylic acid biosynthetic process	GO:0046394	0.046222936817441405	282	1	ALDH1A3
GO:BP	action potential	GO:0001508	0.04674547669819088	143	1	CACNA1D
GO:BP	positive regulation of epithelial cell differentiation	GO:0030858	0.04674547669819088	52	1	FGF2
GO:BP	positive regulation of ERBB signaling pathway	GO:1901186	0.046936116837508174	36	1	HBEGF
GO:BP	wound healing, spreading of cells	GO:0044319	0.046936116837508174	36	1	HBEGF
GO:BP	epiboly involved in wound healing	GO:0090505	0.046936116837508174	36	1	HBEGF
GO:BP	defense response	GO:0006952	0.04696873978468386	1705	1	CLCF1
GO:BP	negative regulation of gene silencing	GO:0060969	0.047016082551160514	31	1	TGFB1
GO:BP	positive regulation of collagen metabolic process	GO:0010714	0.047016082551160514	31	1	TGFB1
GO:BP	regulation of skeletal muscle tissue development	GO:0048641	0.047016082551160514	31	1	TGFB1
GO:BP	organic acid biosynthetic process	GO:0016053	0.04717670752205734	290	1	ALDH1A3
GO:BP	regulation of phospholipase activity	GO:0010517	0.04719305870159784	53	1	FGF2
GO:BP	regulation of neuroinflammatory response	GO:0150077	0.04719305870159784	38	1	TTBK1
GO:BP	T cell differentiation	GO:0030217	0.04719305870159784	272	2	IL6RA,TGFB1
GO:BP	positive regulation of cell death	GO:0010942	0.04719305870159784	676	3	ALDH1A3,FOSL1,TGFB1
GO:BP	multicellular organismal signaling	GO:0035637	0.04726926119105863	146	1	CACNA1D
GO:BP	regionalization	GO:0003002	0.047400502580052566	348	2	FGF2,TBR1
GO:BP	regulation of cell morphogenesis involved in differentiation	GO:0010769	0.047400502580052566	110	1	CNTN2
GO:BP	protein localization	GO:0008104	0.04761307559984643	2452	3	CACNA1D,VGF,CNTN2
GO:BP	epiboly	GO:0090504	0.0477390540239298	37	1	HBEGF
GO:BP	multi-organism reproductive process	GO:0044703	0.04784521980754383	1284	3	VGF,FOSL1,CSMD1
GO:BP	positive regulation of histone acetylation	GO:0035066	0.04789081077513156	32	1	TGFB1
GO:BP	regulatory T cell differentiation	GO:0045066	0.04789081077513156	32	1	TGFB1
GO:BP	response to fluid shear stress	GO:0034405	0.04789081077513156	32	1	TGFB1
GO:BP	regulation of kidney development	GO:0090183	0.04789081077513156	32	1	TGFB1
GO:BP	cytolysis	GO:0019835	0.04789081077513156	32	1	TGFB1
GO:BP	regulation of superoxide metabolic process	GO:0090322	0.04789081077513156	32	1	TGFB1
GO:BP	axis elongation	GO:0003401	0.04789081077513156	32	1	TGFB1
GO:BP	positive regulation of cellular protein localization	GO:1903829	0.047952075730996795	276	2	CEMIP,TGFB1
GO:BP	negative regulation of leukocyte migration	GO:0002686	0.047997963844423966	45	1	RIN3
GO:BP	negative regulation of endocytosis	GO:0045806	0.047997963844423966	45	1	RIN3
GO:BP	regulation of cardiac muscle cell proliferation	GO:0060043	0.04829040779911578	55	1	FGF2
GO:BP	cell migration involved in sprouting angiogenesis	GO:0002042	0.04829040779911578	55	1	FGF2
GO:BP	glandular epithelial cell differentiation	GO:0002067	0.04829040779911578	55	1	FGF2
GO:BP	response to inorganic substance	GO:0010035	0.04850326536358673	604	2	NEFL,FOSL1
GO:BP	response to oxidative stress	GO:0006979	0.04850326536358673	447	2	FOSL1,SRXN1
GO:BP	response to immobilization stress	GO:0035902	0.04901611261313522	33	1	TGFB1
GO:BP	negative regulation of protein localization to membrane	GO:1905476	0.04901611261313522	33	1	TGFB1
GO:BP	response to carbohydrate	GO:0009743	0.04920230485004703	281	2	CACNA1D,TGFB1
GO:BP	regulation of receptor signaling pathway via JAK-STAT	GO:0046425	0.04967292454981901	125	1	IL6RA
GO:BP	microtubule-based movement	GO:0007018	0.0496954895627202	387	2	NEFL,KIF26B
GO:BP	positive regulation of lipase activity	GO:0060193	0.049737252454271755	57	1	FGF2
GO:BP	calcineurin-NFAT signaling cascade	GO:0033173	0.049934867169386055	45	1	NFATC2
GO:CC	cellular_component	GO:0005575	2.10864e-06	21016	57	CLCF1,ST18,SEMA3E,ACTL7B,SCRT2,ALDH1A3,LHX6,IL11,MAML3,JPH1,CELF6,CACNA1D,VGF,NEFL,IL6RA,CNTN2,PARD6B,HIVEP3,TGM1,NEFM,NPAS2,RGS11,ASXL3,ECEL1,ZFP804A,FOSL1,KCNJ9,KCNK3,VIPR1,CSMD1,DLK2,RUNDC3B,FGF2,ICAM5,SRXN1,SPSB1,CEMIP,ARID3A,FRMPD3,RIN3,KIF26B,NFATC2,XIRP1,TBR1,LZTS1,TTBK1,RAB3C,HBEGF,TMEM179,GFOD1,SMARCA1,TNXB,PRKAR1B,TMEM178B,MAST1,TGFB1,APOL8
GO:CC	cellular anatomical entity	GO:0110165	9.81495e-06	19567	55	CLCF1,ST18,SEMA3E,ACTL7B,SCRT2,ALDH1A3,LHX6,IL11,MAML3,JPH1,CELF6,CACNA1D,VGF,NEFL,IL6RA,CNTN2,PARD6B,HIVEP3,TGM1,NEFM,NPAS2,ASXL3,ECEL1,ZFP804A,FOSL1,KCNJ9,KCNK3,VIPR1,CSMD1,DLK2,FGF2,ICAM5,SRXN1,SPSB1,CEMIP,ARID3A,FRMPD3,RIN3,KIF26B,NFATC2,XIRP1,TBR1,LZTS1,TTBK1,RAB3C,HBEGF,TMEM179,GFOD1,SMARCA1,TNXB,PRKAR1B,TMEM178B,MAST1,TGFB1,APOL8
GO:CC	intracellular anatomical structure	GO:0005622	1.16751e+07	14111	33	ST18,ACTL7B,SCRT2,ALDH1A3,LHX6,IL11,MAML3,JPH1,CELF6,CACNA1D,VGF,NEFL,PARD6B,HIVEP3,NEFM,NPAS2,ASXL3,ZFP804A,FOSL1,FGF2,SRXN1,SPSB1,CEMIP,ARID3A,FRMPD3,RIN3,KIF26B,NFATC2,XIRP1,TBR1,LZTS1,TTBK1,RAB3C
GO:CC	cell body	GO:0044297	4.31413e+08	806	10	CACNA1D,VGF,IL6RA,CNTN2,ZFP804A,RIN3,LZTS1,TTBK1,MAST1,TGFB1
GO:CC	organelle	GO:0043226	4.31413e+08	12827	33	ST18,ACTL7B,SCRT2,LHX6,MAML3,JPH1,CELF6,CACNA1D,VGF,NEFL,PARD6B,HIVEP3,NEFM,NPAS2,ASXL3,ZFP804A,FOSL1,FGF2,CEMIP,ARID3A,FRMPD3,RIN3,KIF26B,NFATC2,XIRP1,TBR1,LZTS1,TTBK1,RAB3C,SMARCA1,PRKAR1B,MAST1,TGFB1
GO:CC	intracellular organelle	GO:0043229	8.90303e+08	12510	32	ST18,ACTL7B,SCRT2,LHX6,MAML3,JPH1,CELF6,CACNA1D,VGF,NEFL,PARD6B,HIVEP3,NEFM,NPAS2,ASXL3,ZFP804A,FOSL1,FGF2,CEMIP,ARID3A,FRMPD3,RIN3,KIF26B,NFATC2,XIRP1,TBR1,TTBK1,RAB3C,SMARCA1,PRKAR1B,MAST1,TGFB1
GO:CC	neuronal cell body	GO:0043025	0.0000013505334731838398	717	9	CACNA1D,VGF,IL6RA,CNTN2,ZFP804A,RIN3,TTBK1,MAST1,TGFB1
GO:CC	cell junction	GO:0030054	0.0000015414420543938926	2071	13	CELF6,CACNA1D,VGF,NEFL,CNTN2,PARD6B,ZFP804A,FOSL1,KCNJ9,XIRP1,LZTS1,RAB3C,PRKAR1B
GO:CC	somatodendritic compartment	GO:0036477	0.0000026304703915354793	1078	10	CACNA1D,VGF,IL6RA,CNTN2,ZFP804A,RIN3,LZTS1,TTBK1,MAST1,TGFB1
GO:CC	synapse	GO:0045202	0.0000026304703915354793	1467	11	CELF6,CACNA1D,VGF,NEFL,CNTN2,ZFP804A,FOSL1,KCNJ9,LZTS1,RAB3C,PRKAR1B
GO:CC	nucleus	GO:0005634	0.000006992697104371998	7208	20	ST18,ACTL7B,SCRT2,LHX6,MAML3,JPH1,CELF6,CACNA1D,PARD6B,HIVEP3,NPAS2,ASXL3,ZFP804A,FOSL1,FGF2,CEMIP,ARID3A,NFATC2,TBR1,TTBK1
GO:CC	neuron projection	GO:0043005	0.0000074538373778384695	1563	11	CACNA1D,VGF,NEFL,CNTN2,NEFM,ZFP804A,FOSL1,RIN3,LZTS1,MAST1,TGFB1
GO:CC	cytoplasm	GO:0005737	0.000007811303451078212	11093	25	ACTL7B,ALDH1A3,IL11,JPH1,CELF6,CACNA1D,VGF,NEFL,PARD6B,HIVEP3,NEFM,NPAS2,ZFP804A,FOSL1,FGF2,SRXN1,SPSB1,CEMIP,ARID3A,RIN3,KIF26B,NFATC2,LZTS1,TTBK1,RAB3C
GO:CC	membrane	GO:0016020	0.000007811303451078212	10122	27	SEMA3E,JPH1,CACNA1D,VGF,IL6RA,CNTN2,PARD6B,TGM1,ECEL1,ZFP804A,FOSL1,KCNJ9,KCNK3,VIPR1,CSMD1,DLK2,ICAM5,CEMIP,ARID3A,LZTS1,RAB3C,HBEGF,TMEM179,PRKAR1B,TMEM178B,MAST1,APOL8
GO:CC	protein-containing complex	GO:0032991	0.000015976673270056908	5312	18	CLCF1,ST18,ACTL7B,JPH1,CELF6,CACNA1D,IL6RA,PARD6B,NPAS2,RGS11,ASXL3,VIPR1,SPSB1,KIF26B,NFATC2,TTBK1,SMARCA1,PRKAR1B
GO:CC	cell periphery	GO:0071944	0.000018439486268367587	6817	21	SEMA3E,JPH1,CACNA1D,IL6RA,CNTN2,PARD6B,ECEL1,ZFP804A,FOSL1,KCNJ9,KCNK3,VIPR1,ICAM5,CEMIP,LZTS1,RAB3C,HBEGF,TNXB,PRKAR1B,MAST1,TGFB1
GO:CC	intrinsic component of plasma membrane	GO:0031226	0.000049198172435934725	1566	8	SEMA3E,CACNA1D,IL6RA,CNTN2,ECEL1,KCNJ9,KCNK3,ICAM5
GO:CC	plasma membrane	GO:0005886	0.00007168673949108817	6339	19	SEMA3E,JPH1,CACNA1D,IL6RA,CNTN2,PARD6B,ECEL1,ZFP804A,FOSL1,KCNJ9,KCNK3,VIPR1,ICAM5,CEMIP,LZTS1,RAB3C,HBEGF,PRKAR1B,MAST1
GO:CC	neurofilament	GO:0005883	0.00007936639908253479	11	2	NEFL,NEFM
GO:CC	plasma membrane region	GO:0098590	0.000109756559008151	1318	8	CACNA1D,IL6RA,CNTN2,PARD6B,FOSL1,KCNJ9,CEMIP,LZTS1
GO:CC	presynapse	GO:0098793	0.00011280428402608078	612	5	CACNA1D,NEFL,ZFP804A,FOSL1,KCNJ9
GO:CC	intracellular membrane-bounded organelle	GO:0043231	0.00012090874215159227	11363	26	ST18,ACTL7B,SCRT2,LHX6,MAML3,JPH1,CELF6,CACNA1D,VGF,PARD6B,HIVEP3,NPAS2,ASXL3,ZFP804A,FOSL1,FGF2,CEMIP,ARID3A,RIN3,NFATC2,TBR1,TTBK1,RAB3C,SMARCA1,PRKAR1B,TGFB1
GO:CC	axon	GO:0030424	0.00012264767260707258	772	7	NEFL,CNTN2,NEFM,ZFP804A,RIN3,MAST1,TGFB1
GO:CC	extracellular region	GO:0005576	0.00015355325781280188	2711	12	CLCF1,SEMA3E,IL11,VGF,IL6RA,FGF2,CEMIP,HBEGF,GFOD1,TNXB,TGFB1,APOL8
GO:CC	plasma membrane bounded cell projection	GO:0120025	0.0002079056337603658	2392	11	CACNA1D,VGF,NEFL,CNTN2,NEFM,ZFP804A,FOSL1,RIN3,LZTS1,MAST1,TGFB1
GO:CC	membrane-bounded organelle	GO:0043227	0.0002102309257181577	11812	26	ST18,ACTL7B,SCRT2,LHX6,MAML3,JPH1,CELF6,CACNA1D,VGF,PARD6B,HIVEP3,NPAS2,ASXL3,ZFP804A,FOSL1,FGF2,CEMIP,ARID3A,RIN3,NFATC2,TBR1,TTBK1,RAB3C,SMARCA1,PRKAR1B,TGFB1
GO:CC	integral component of plasma membrane	GO:0005887	0.00022952883018140073	1485	7	SEMA3E,CACNA1D,IL6RA,ECEL1,KCNJ9,KCNK3,ICAM5
GO:CC	synaptic membrane	GO:0097060	0.0002532987136997688	449	5	CACNA1D,CNTN2,FOSL1,KCNJ9,LZTS1
GO:CC	cell projection	GO:0042995	0.00025604780933372024	2487	11	CACNA1D,VGF,NEFL,CNTN2,NEFM,ZFP804A,FOSL1,RIN3,LZTS1,MAST1,TGFB1
GO:CC	CNTFR-CLCF1 complex	GO:0097059	0.00025845569231154657	2	1	CLCF1
GO:CC	CRLF-CLCF1 complex	GO:0097058	0.00025845569231154657	2	1	CLCF1
GO:CC	supramolecular fiber	GO:0099512	0.0004839906229302918	986	5	JPH1,CACNA1D,NEFL,NEFM,ZFP804A
GO:CC	supramolecular polymer	GO:0099081	0.00048522751443875377	993	5	JPH1,CACNA1D,NEFL,NEFM,ZFP804A
GO:CC	presynaptic membrane	GO:0042734	0.0006696026301967256	186	3	CACNA1D,FOSL1,KCNJ9
GO:CC	extracellular space	GO:0005615	0.000721218404809048	1928	5	CLCF1,SEMA3E,IL11,VGF,IL6RA
GO:CC	intrinsic component of membrane	GO:0031224	0.0008948016836515921	7010	13	SEMA3E,JPH1,CACNA1D,IL6RA,CNTN2,TGM1,ECEL1,KCNJ9,KCNK3,VIPR1,CSMD1,DLK2,ICAM5
GO:CC	intrinsic component of synaptic membrane	GO:0099240	0.0011801554883644736	232	3	CACNA1D,CNTN2,KCNJ9
GO:CC	apical plasma membrane	GO:0016324	0.0012578543814455243	388	3	CACNA1D,IL6RA,PARD6B
GO:CC	presynaptic intermediate filament cytoskeleton	GO:0099182	0.0014021221307944532	1	1	NEFL
GO:CC	supramolecular complex	GO:0099080	0.0014021221307944532	1296	5	JPH1,CACNA1D,NEFL,NEFM,ZFP804A
GO:CC	microtubule associated complex	GO:0005875	0.001466895763078464	150	3	ACTL7B,KIF26B,TTBK1
GO:CC	cytoskeleton	GO:0005856	0.0019058340585196977	2268	9	ACTL7B,NEFL,NEFM,ZFP804A,FRMPD3,KIF26B,XIRP1,TTBK1,MAST1
GO:CC	intracellular non-membrane-bounded organelle	GO:0043232	0.0019058340585196977	4500	13	ACTL7B,JPH1,CACNA1D,NEFL,NEFM,ZFP804A,FRMPD3,KIF26B,NFATC2,XIRP1,TTBK1,SMARCA1,MAST1
GO:CC	apical part of cell	GO:0045177	0.001907964522340888	474	3	CACNA1D,IL6RA,PARD6B
GO:CC	non-membrane-bounded organelle	GO:0043228	0.001907964522340888	4515	13	ACTL7B,JPH1,CACNA1D,NEFL,NEFM,ZFP804A,FRMPD3,KIF26B,NFATC2,XIRP1,TTBK1,SMARCA1,MAST1
GO:CC	Z disc	GO:0030018	0.0019291710833427692	138	2	JPH1,CACNA1D
GO:CC	cochlear hair cell ribbon synapse	GO:0098683	0.0020454462764070806	2	1	CACNA1D
GO:CC	I band	GO:0031674	0.002240664642465965	152	2	JPH1,CACNA1D
GO:CC	junctional sarcoplasmic reticulum membrane	GO:0014701	0.0024522934492731832	3	1	JPH1
GO:CC	postsynaptic intermediate filament cytoskeleton	GO:0099160	0.0033643037418424004	3	1	NEFL
GO:CC	interleukin-6 receptor complex	GO:0005896	0.0034659097108812277	3	1	IL6RA
GO:CC	ciliary neurotrophic factor receptor complex	GO:0070110	0.0034659097108812277	3	1	IL6RA
GO:CC	sarcomere	GO:0030017	0.0039632432016541265	213	2	JPH1,CACNA1D
GO:CC	dendrite	GO:0030425	0.004138766437222457	772	5	CACNA1D,ZFP804A,RIN3,LZTS1,MAST1
GO:CC	dendritic tree	GO:0097447	0.004138766437222457	774	5	CACNA1D,ZFP804A,RIN3,LZTS1,MAST1
GO:CC	dynactin complex	GO:0005869	0.004290584288012279	15	1	ACTL7B
GO:CC	myofibril	GO:0030016	0.004438243832457513	234	2	JPH1,CACNA1D
GO:CC	PR-DUB complex	GO:0035517	0.004616834945963073	3	1	ASXL3
GO:CC	contractile fiber	GO:0043292	0.004616834945963073	245	2	JPH1,CACNA1D
GO:CC	cytosol	GO:0005829	0.004616834945963073	3849	10	PARD6B,HIVEP3,NPAS2,FOSL1,SRXN1,SPSB1,ARID3A,NFATC2,TTBK1,RAB3C
GO:CC	integral component of presynaptic membrane	GO:0099056	0.004656343002545062	108	2	CACNA1D,KCNJ9
GO:CC	dendritic shaft	GO:0043198	0.005082887644984269	68	2	ZFP804A,LZTS1
GO:CC	junctional membrane complex	GO:0030314	0.0050841735734293795	8	1	JPH1
GO:CC	intrinsic component of presynaptic membrane	GO:0098889	0.005445873935426329	120	2	CACNA1D,KCNJ9
GO:CC	myelin sheath	GO:0043209	0.005445873935426329	206	2	NEFL,CNTN2
GO:CC	dendritic microtubule	GO:1901588	0.0060658506629707775	4	1	ZFP804A
GO:CC	CERF complex	GO:0090537	0.006096031415684165	2	1	SMARCA1
GO:CC	integral component of membrane	GO:0016021	0.006161201225732062	6841	11	SEMA3E,JPH1,CACNA1D,IL6RA,ECEL1,KCNJ9,KCNK3,VIPR1,CSMD1,DLK2,ICAM5
GO:CC	L-type voltage-gated calcium channel complex	GO:1990454	0.006960846080975812	10	1	CACNA1D
GO:CC	presynaptic cytoskeleton	GO:0099569	0.007152186828999217	9	1	NEFL
GO:CC	polymeric cytoskeletal fiber	GO:0099513	0.007152186828999217	752	4	NEFL,NEFM,ZFP804A,KIF26B
GO:CC	intermediate filament	GO:0005882	0.0077085313540852405	206	2	NEFL,NEFM
GO:CC	anchored component of postsynaptic membrane	GO:0099025	0.007893820138575603	9	1	CNTN2
GO:CC	juxtaparanode region of axon	GO:0044224	0.008651214712502298	10	1	CNTN2
GO:CC	postsynapse	GO:0098794	0.008969353264984731	739	4	NEFL,CNTN2,ZFP804A,LZTS1
GO:CC	cell surface	GO:0009986	0.009501815849497927	1061	3	CACNA1D,IL6RA,CNTN2
GO:CC	intermediate filament cytoskeleton	GO:0045111	0.010361027336068933	248	2	NEFL,NEFM
GO:CC	cholinergic synapse	GO:0098981	0.010631557889424745	15	1	NEFL
GO:CC	postsynaptic cytoskeleton	GO:0099571	0.010631557889424745	15	1	NEFL
GO:CC	growth cone	GO:0030426	0.01193278573363053	218	2	NEFL,ZFP804A
GO:CC	node of Ranvier	GO:0033268	0.01193278573363053	15	1	CNTN2
GO:CC	Schaffer collateral - CA1 synapse	GO:0098685	0.011994360566114715	104	2	NEFL,PRKAR1B
GO:CC	ribbon synapse	GO:0097470	0.011994360566114715	21	1	CACNA1D
GO:CC	integral component of presynaptic active zone membrane	GO:0099059	0.011994360566114715	21	1	CACNA1D
GO:CC	site of polarized growth	GO:0030427	0.012091631003742696	225	2	NEFL,ZFP804A
GO:CC	integral component of synaptic membrane	GO:0099699	0.012506043677098146	213	2	CACNA1D,KCNJ9
GO:CC	anchored component of synaptic membrane	GO:0099144	0.013898789048296396	19	1	CNTN2
GO:CC	NURF complex	GO:0016589	0.013898789048296396	6	1	SMARCA1
GO:CC	intrinsic component of presynaptic active zone membrane	GO:0098945	0.014008931154781417	26	1	CACNA1D
GO:CC	sarcoplasmic reticulum membrane	GO:0033017	0.016863755841144884	38	1	JPH1
GO:CC	presynaptic active zone membrane	GO:0048787	0.019295057419254046	37	1	CACNA1D
GO:CC	protein-DNA complex	GO:0032993	0.019295057419254046	222	1	ST18
GO:CC	cytoplasmic vesicle membrane	GO:0030659	0.019826154069535015	489	3	VGF,CEMIP,RAB3C
GO:CC	cAMP-dependent protein kinase complex	GO:0005952	0.02025250017377376	9	1	PRKAR1B
GO:CC	endocytic vesicle	GO:0030139	0.020363490154921175	194	2	CEMIP,RIN3
GO:CC	neuronal cell body membrane	GO:0032809	0.020553699674152208	33	1	IL6RA
GO:CC	ISWI-type complex	GO:0031010	0.020553699674152208	10	1	SMARCA1
GO:CC	voltage-gated calcium channel complex	GO:0005891	0.020553699674152208	42	1	CACNA1D
GO:CC	plasma membrane protein complex	GO:0098797	0.020553699674152208	540	2	CACNA1D,IL6RA
GO:CC	cell body membrane	GO:0044298	0.02153735291930099	36	1	IL6RA
GO:CC	dendrite membrane	GO:0032590	0.02368299013765405	50	1	CACNA1D
GO:CC	blood microparticle	GO:0072562	0.024073768745872845	11	1	TGFB1
GO:CC	anchored component of membrane	GO:0031225	0.025616503713554516	194	2	CNTN2,RAB3C
GO:CC	sarcoplasmic reticulum	GO:0016529	0.026813297075780545	70	1	JPH1
GO:CC	cytoplasmic vesicle	GO:0031410	0.02712779428130152	1931	6	VGF,CEMIP,RIN3,RAB3C,PRKAR1B,TGFB1
GO:CC	parallel fiber to Purkinje cell synapse	GO:0098688	0.02712779428130152	27	1	KCNJ9
GO:CC	distal axon	GO:0150034	0.02712779428130152	384	2	NEFL,ZFP804A
GO:CC	intracellular vesicle	GO:0097708	0.027218396520498504	1937	6	VGF,CEMIP,RIN3,RAB3C,PRKAR1B,TGFB1
GO:CC	dendritic spine	GO:0043197	0.028035455330941646	219	2	ZFP804A,LZTS1
GO:CC	calcium channel complex	GO:0034704	0.02822687134852364	65	1	CACNA1D
GO:CC	neuron spine	GO:0044309	0.028317332235941513	224	2	ZFP804A,LZTS1
GO:CC	sarcoplasm	GO:0016528	0.028317332235941513	80	1	JPH1
GO:CC	T-tubule	GO:0030315	0.028317332235941513	67	1	CACNA1D
GO:CC	axon cytoplasm	GO:1904115	0.029628881829069507	61	1	NEFL
GO:CC	neuron projection membrane	GO:0032589	0.029628881829069507	72	1	CACNA1D
GO:CC	nucleoplasm	GO:0005654	0.029628881829069507	3560	8	MAML3,JPH1,NPAS2,FOSL1,ARID3A,NFATC2,TTBK1,SMARCA1
GO:CC	clathrin-coated endocytic vesicle	GO:0045334	0.030091614854296712	24	1	CEMIP
GO:CC	anchored component of synaptic vesicle membrane	GO:0098993	0.030091614854296712	19	1	RAB3C
GO:CC	receptor complex	GO:0043235	0.032691931972500574	388	2	IL6RA,VIPR1
GO:CC	vesicle	GO:0031982	0.03345872074888534	2077	6	VGF,CEMIP,RIN3,RAB3C,PRKAR1B,TGFB1
GO:CC	presynaptic active zone	GO:0048786	0.033880618841010124	86	1	CACNA1D
GO:CC	PcG protein complex	GO:0031519	0.03517406156242533	47	1	ASXL3
GO:CC	main axon	GO:0044304	0.03939534514628232	77	1	CNTN2
GO:CC	anchored component of plasma membrane	GO:0046658	0.03939534514628232	77	1	CNTN2
GO:CC	microtubule cytoskeleton	GO:0015630	0.03946893848481765	1294	4	ACTL7B,ZFP804A,KIF26B,TTBK1
GO:CC	neuromuscular junction	GO:0031594	0.040952191424277834	93	1	NEFL
GO:CC	secretory granule membrane	GO:0030667	0.04177379357493899	103	1	VGF
GO:CC	neuron projection cytoplasm	GO:0120111	0.04245479790370244	98	1	NEFL
GO:CC	secretory vesicle	GO:0099503	0.043446534584663805	623	3	VGF,RAB3C,TGFB1
GO:CC	postsynaptic membrane	GO:0045211	0.047462458216330536	319	2	CNTN2,LZTS1
KEGG	KEGG root term	KEGG:00000	0.00014926681780271054	8790	16	CLCF1,SEMA3E,ALDH1A3,IL11,MAML3,CACNA1D,NEFL,IL6RA,CNTN2,PARD6B,NEFM,NPAS2,FOSL1,KCNJ9,KCNK3,VIPR1
KEGG	Cytokine-cytokine receptor interaction	KEGG:04060	0.003379427531566773	288	3	CLCF1,IL11,IL6RA
KEGG	Oxytocin signaling pathway	KEGG:04921	0.0053837457856991885	152	3	CACNA1D,KCNJ9,NFATC2
KEGG	Hematopoietic cell lineage	KEGG:04640	0.0053837457856991885	93	2	IL11,IL6RA
KEGG	Osteoclast differentiation	KEGG:04380	0.0053837457856991885	124	3	FOSL1,NFATC2,TGFB1
KEGG	Th17 cell differentiation	KEGG:04659	0.0053837457856991885	103	3	IL6RA,NFATC2,TGFB1
KEGG	Axon guidance	KEGG:04360	0.00573118071174637	181	3	SEMA3E,PARD6B,NFATC2
KEGG	GnRH secretion	KEGG:04929	0.005753754369246111	61	2	CACNA1D,KCNJ9
KEGG	Cortisol synthesis and secretion	KEGG:04927	0.006951819509108937	72	2	CACNA1D,KCNK3
KEGG	Pathways of neurodegeneration - multiple diseases	KEGG:05022	0.006951819509108937	470	3	CACNA1D,NEFL,NEFM
KEGG	Cellular senescence	KEGG:04218	0.007853786942204562	176	3	CACNA1D,NFATC2,TGFB1
KEGG	EGFR tyrosine kinase inhibitor resistance	KEGG:01521	0.007941195050956829	79	2	IL6RA,FGF2
KEGG	Tight junction	KEGG:04530	0.007941195050956829	167	2	CACNA1D,PARD6B
KEGG	JAK-STAT signaling pathway	KEGG:04630	0.007941195050956829	168	2	IL11,IL6RA
KEGG	Aldosterone synthesis and secretion	KEGG:04925	0.007941195050956829	101	2	CACNA1D,KCNK3
KEGG	Proteoglycans in cancer	KEGG:05205	0.007941195050956829	204	3	FGF2,HBEGF,TGFB1
KEGG	Circadian entrainment	KEGG:04713	0.007941195050956829	98	2	CACNA1D,KCNJ9
KEGG	Th1 and Th2 cell differentiation	KEGG:04658	0.010740471127298297	87	2	MAML3,NFATC2
KEGG	Serotonergic synapse	KEGG:04726	0.010740471127298297	131	2	CACNA1D,KCNJ9
KEGG	Dopaminergic synapse	KEGG:04728	0.010740471127298297	134	2	CACNA1D,KCNJ9
KEGG	Human T-cell leukemia virus 1 infection	KEGG:05166	0.010740471127298297	239	3	FOSL1,NFATC2,TGFB1
KEGG	Retrograde endocannabinoid signaling	KEGG:04723	0.011797261022769632	146	2	CACNA1D,KCNJ9
KEGG	GnRH signaling pathway	KEGG:04912	0.013351935387853047	89	2	CACNA1D,HBEGF
KEGG	Cushing syndrome	KEGG:04934	0.014252230231242776	162	2	CACNA1D,KCNK3
KEGG	MAPK signaling pathway	KEGG:04010	0.014912500869570411	294	3	CACNA1D,FGF2,TGFB1
KEGG	Rheumatoid arthritis	KEGG:05323	0.01495476961476741	86	2	IL11,TGFB1
KEGG	Hypertrophic cardiomyopathy	KEGG:05410	0.016082478160247715	91	2	CACNA1D,TGFB1
KEGG	Dilated cardiomyopathy	KEGG:05414	0.016521296235541584	94	2	CACNA1D,TGFB1
KEGG	Human papillomavirus infection	KEGG:05165	0.017501193771338002	354	3	MAML3,PARD6B,TNXB
KEGG	PI3K-Akt signaling pathway	KEGG:04151	0.01758915112188647	359	3	IL6RA,FGF2,TNXB
KEGG	Estrogen signaling pathway	KEGG:04915	0.021990856138929475	134	2	KCNJ9,HBEGF
KEGG	cGMP-PKG signaling pathway	KEGG:04022	0.02444917353488938	170	2	CACNA1D,NFATC2
KEGG	Amyotrophic lateral sclerosis	KEGG:05014	0.02444917353488938	366	2	NEFL,NEFM
KEGG	Wnt signaling pathway	KEGG:04310	0.02444917353488938	168	2	FOSL1,NFATC2
KEGG	Rap1 signaling pathway	KEGG:04015	0.02444917353488938	214	2	PARD6B,FGF2
KEGG	Non-alcoholic fatty liver disease	KEGG:04932	0.02788533454602919	149	2	IL6RA,TGFB1
KEGG	Carbohydrate digestion and absorption	KEGG:04973	0.02788533454602919	48	1	CACNA1D
KEGG	Gastric cancer	KEGG:05226	0.02788533454602919	150	2	FGF2,TGFB1
KEGG	Calcium signaling pathway	KEGG:04020	0.02788533454602919	240	2	CACNA1D,FGF2
KEGG	Notch signaling pathway	KEGG:04330	0.02788533454602919	60	1	MAML3
KEGG	Retinol metabolism	KEGG:00830	0.02788533454602919	97	1	ALDH1A3
KEGG	Type II diabetes mellitus	KEGG:04930	0.02788533454602919	48	1	CACNA1D
KEGG	Hippo signaling pathway	KEGG:04390	0.028590910982278478	156	2	PARD6B,TGFB1
KEGG	Circadian rhythm	KEGG:04710	0.028787190470293496	30	1	NPAS2
KEGG	Kaposi sarcoma-associated herpesvirus infection	KEGG:05167	0.029120124826158007	218	2	FGF2,NFATC2
KEGG	Hepatitis B	KEGG:05161	0.029120124826158007	163	2	NFATC2,TGFB1
KEGG	Amphetamine addiction	KEGG:05031	0.034856921929284426	68	1	CACNA1D
KEGG	Human cytomegalovirus infection	KEGG:05163	0.03589514481441007	249	2	IL6RA,NFATC2
KEGG	Renin secretion	KEGG:04924	0.036850370929611485	75	1	CACNA1D
KEGG	Arrhythmogenic right ventricular cardiomyopathy	KEGG:05412	0.03706903873272928	77	1	CACNA1D
KEGG	Cardiac muscle contraction	KEGG:04260	0.03874233261807572	87	1	CACNA1D
KEGG	Coronavirus disease - COVID-19	KEGG:05171	0.03874233261807572	241	2	IL6RA,HBEGF
KEGG	Pathways in cancer	KEGG:05200	0.03874233261807572	543	3	IL6RA,FGF2,TGFB1
KEGG	Insulin secretion	KEGG:04911	0.03874233261807572	86	1	CACNA1D
KEGG	GABAergic synapse	KEGG:04727	0.038904651967378905	89	1	CACNA1D
KEGG	Cholinergic synapse	KEGG:04725	0.04714317279586624	112	1	CACNA1D
KEGG	Glutamatergic synapse	KEGG:04724	0.04714317279586624	113	1	CACNA1D
KEGG	Viral protein interaction with cytokine and cytokine receptor	KEGG:04061	0.04714317279586624	92	1	IL6RA
KEGG	Growth hormone synthesis, secretion and action	KEGG:04935	0.04714317279586624	116	1	CACNA1D
REAC	REACTOME root term	REAC:0000000	6.97784e+08	8631	28	CLCF1,SEMA3E,ALDH1A3,IL11,MAML3,CACNA1D,VGF,NEFL,IL6RA,CNTN2,PARD6B,KCNJ9,KCNK3,VIPR1,FGF2,ICAM5,SPSB1,CEMIP,FRMPD3,RIN3,KIF26B,NFATC2,RAB3C,HBEGF,TNXB,PRKAR1B,TGFB1,APOL8
REAC	Interleukin-6 family signaling	REAC:R-MMU-6783589	0.0000019697449031061107	20	3	CLCF1,IL11,IL6RA
REAC	IL-6-type cytokine receptor ligand interactions	REAC:R-MMU-6788467	0.00011937769571770378	14	2	CLCF1,IL11
REAC	Immune System	REAC:R-MMU-168256	0.0014847346405335257	1637	8	CLCF1,IL11,IL6RA,ICAM5,SPSB1,FRMPD3,KIF26B,NFATC2
REAC	Signaling by Interleukins	REAC:R-MMU-449147	0.0017130600458166603	250	3	CLCF1,IL11,IL6RA
REAC	MAPK1/MAPK3 signaling	REAC:R-MMU-5684996	0.0024609734031285245	251	4	NEFL,IL6RA,FGF2,HBEGF
REAC	Syndecan interactions	REAC:R-MMU-3000170	0.0025522056347703818	14	2	FGF2,TGFB1
REAC	MAPK family signaling cascades	REAC:R-MMU-5683057	0.0025522056347703818	273	4	NEFL,IL6RA,FGF2,HBEGF
REAC	Cytokine Signaling in Immune system	REAC:R-MMU-1280215	0.0028711224170584054	363	3	CLCF1,IL11,IL6RA
REAC	Extracellular matrix organization	REAC:R-MMU-1474244	0.0030104617980553712	258	4	FGF2,ICAM5,TNXB,TGFB1
REAC	Neuronal System	REAC:R-MMU-112316	0.00423552335796978	306	4	NEFL,KCNJ9,KCNK3,PRKAR1B
REAC	Neurotransmitter receptors and postsynaptic signal transmission	REAC:R-MMU-112314	0.004881649247801545	130	3	NEFL,KCNJ9,PRKAR1B
REAC	Activation of NMDA receptors and postsynaptic events	REAC:R-MMU-442755	0.0074541865499676355	33	2	NEFL,PRKAR1B
REAC	Signal Transduction	REAC:R-MMU-162582	0.0074541865499676355	2311	9	ALDH1A3,MAML3,NEFL,IL6RA,VIPR1,FGF2,HBEGF,PRKAR1B,TGFB1
REAC	Non-integrin membrane-ECM interactions	REAC:R-MMU-3000171	0.007473848573764828	33	2	FGF2,TGFB1
REAC	Other semaphorin interactions	REAC:R-MMU-416700	0.009498808919672919	13	1	SEMA3E
REAC	Transmission across Chemical Synapses	REAC:R-MMU-112315	0.01040820629209422	190	3	NEFL,KCNJ9,PRKAR1B
REAC	Potassium Channels	REAC:R-MMU-1296071	0.011258378107173408	89	2	KCNJ9,KCNK3
REAC	TWIK-releated acid-sensitive K+ channel (TASK)	REAC:R-MMU-1299316	0.01148542812700925	2	1	KCNK3
REAC	RAF/MAP kinase cascade	REAC:R-MMU-5673001	0.013766552330941472	245	3	NEFL,FGF2,HBEGF
REAC	NOTCH1 Intracellular Domain Regulates Transcription	REAC:R-MMU-2122947	0.015025658500054995	9	1	MAML3
REAC	Intracellular signaling by second messengers	REAC:R-MMU-9006925	0.015584241643277432	243	3	FGF2,HBEGF,PRKAR1B
REAC	RUNX3 regulates NOTCH signaling	REAC:R-MMU-8941856	0.015584241643277432	10	1	MAML3
REAC	MAPK1 (ERK2) activation	REAC:R-MMU-112411	0.016358320448962935	7	1	IL6RA
REAC	Tight junction interactions	REAC:R-MMU-420029	0.016358320448962935	6	1	PARD6B
REAC	MAPK3 (ERK1) activation	REAC:R-MMU-110056	0.01669050700245088	8	1	IL6RA
REAC	RA biosynthesis pathway	REAC:R-MMU-5365859	0.01669050700245088	20	1	ALDH1A3
REAC	Interleukin-6 signaling	REAC:R-MMU-1059683	0.01669050700245088	8	1	IL6RA
REAC	Integration of energy metabolism	REAC:R-MMU-163685	0.016900307214986393	75	2	CACNA1D,PRKAR1B
REAC	Nervous system development	REAC:R-MMU-9675108	0.016900307214986393	255	2	SEMA3E,CNTN2
REAC	Axon guidance	REAC:R-MMU-422475	0.016900307214986393	254	2	SEMA3E,CNTN2
REAC	Semaphorin interactions	REAC:R-MMU-373755	0.017160389888060595	47	1	SEMA3E
REAC	Adaptive Immune System	REAC:R-MMU-1280218	0.017168906245877642	762	4	ICAM5,SPSB1,KIF26B,NFATC2
REAC	Transcriptional regulation by RUNX3	REAC:R-MMU-8878159	0.01767553268524929	77	2	MAML3,TGFB1
REAC	PI5P, PP2A and IER3 Regulate PI3K/AKT Signaling	REAC:R-MMU-6811558	0.01767553268524929	91	2	FGF2,HBEGF
REAC	FGFR1b ligand binding and activation	REAC:R-MMU-190370	0.01784425557105651	5	1	FGF2
REAC	Signaling by NOTCH1	REAC:R-MMU-1980143	0.01799072756134242	19	1	MAML3
REAC	Negative regulation of the PI3K/AKT network	REAC:R-MMU-199418	0.01800387670817789	98	2	FGF2,HBEGF
REAC	Hyaluronan biosynthesis and export	REAC:R-MMU-2142850	0.01800387670817789	5	1	CEMIP
REAC	Notch-HLH transcription pathway	REAC:R-MMU-350054	0.01800387670817789	20	1	MAML3
REAC	Unblocking of NMDA receptors, glutamate binding and activation	REAC:R-MMU-438066	0.021869766678829863	20	1	NEFL
REAC	RAF-independent MAPK1/3 activation	REAC:R-MMU-112409	0.021869766678829863	21	1	IL6RA
REAC	PI3K events in ERBB4 signaling	REAC:R-MMU-1250342	0.021869766678829863	6	1	HBEGF
REAC	PKA activation in glucagon signalling	REAC:R-MMU-164378	0.021869766678829863	5	1	PRKAR1B
REAC	CLEC7A (Dectin-1) induces NFAT activation	REAC:R-MMU-5607763	0.021869766678829863	7	1	NFATC2
REAC	Vesicle-mediated transport	REAC:R-MMU-5653656	0.021869766678829863	639	4	RIN3,KIF26B,HBEGF,APOL8
REAC	CREB1 phosphorylation through the activation of Adenylate Cyclase	REAC:R-MMU-442720	0.021869766678829863	5	1	PRKAR1B
REAC	EGFR Transactivation by Gastrin	REAC:R-MMU-2179392	0.021869766678829863	6	1	HBEGF
REAC	Post-translational protein phosphorylation	REAC:R-MMU-8957275	0.021869766678829863	108	2	VGF,APOL8
REAC	Signaling by Retinoic Acid	REAC:R-MMU-5362517	0.021869766678829863	41	1	ALDH1A3
REAC	Factors involved in megakaryocyte development and platelet production	REAC:R-MMU-983231	0.021869766678829863	114	2	KIF26B,PRKAR1B
REAC	RUNX3 regulates CDKN1A transcription	REAC:R-MMU-8941855	0.021869766678829863	5	1	TGFB1
REAC	PTK6 promotes HIF1A stabilization	REAC:R-MMU-8857538	0.021869766678829863	6	1	HBEGF
REAC	FGFR2b ligand binding and activation	REAC:R-MMU-190377	0.021869766678829863	7	1	FGF2
REAC	Signaling by ROBO receptors	REAC:R-MMU-376176	0.021869766678829863	19	1	CNTN2
REAC	Tandem pore domain potassium channels	REAC:R-MMU-1296346	0.021869766678829863	10	1	KCNK3
REAC	Calcineurin activates NFAT	REAC:R-MMU-2025928	0.02291704080363706	8	1	NFATC2
REAC	FGFR1c ligand binding and activation	REAC:R-MMU-190373	0.02296465932852548	11	1	FGF2
REAC	FGFR3c ligand binding and activation	REAC:R-MMU-190372	0.02296465932852548	12	1	FGF2
REAC	Glucagon signaling in metabolic regulation	REAC:R-MMU-163359	0.02296465932852548	7	1	PRKAR1B
REAC	FGFRL1 modulation of FGFR1 signaling	REAC:R-MMU-5658623	0.02296465932852548	12	1	FGF2
REAC	Regulation of Insulin-like Growth Factor (IGF) transport and uptake by Insulin-like Growth Factor Binding Proteins (IGFBPs)	REAC:R-MMU-381426	0.02296465932852548	114	2	VGF,APOL8
REAC	FGFR2c ligand binding and activation	REAC:R-MMU-190375	0.02296465932852548	12	1	FGF2
REAC	Phospholipase C-mediated cascade; FGFR3	REAC:R-MMU-5654227	0.02296465932852548	12	1	FGF2
REAC	Signaling by NOTCH	REAC:R-MMU-157118	0.02296465932852548	40	1	MAML3
REAC	SHC1 events in ERBB4 signaling	REAC:R-MMU-1250347	0.02296465932852548	8	1	HBEGF
REAC	FGFR3 ligand binding and activation	REAC:R-MMU-190239	0.02296465932852548	12	1	FGF2
REAC	Developmental Biology	REAC:R-MMU-1266738	0.023515625983177683	468	2	SEMA3E,CNTN2
REAC	EGFR interacts with phospholipase C-gamma	REAC:R-MMU-212718	0.023515625983177683	9	1	HBEGF
REAC	FGFR4 ligand binding and activation	REAC:R-MMU-190322	0.023515625983177683	13	1	FGF2
REAC	RUNX3 regulates p14-ARF	REAC:R-MMU-8951936	0.023515625983177683	8	1	TGFB1
REAC	GRB2 events in ERBB2 signaling	REAC:R-MMU-1963640	0.023515625983177683	9	1	HBEGF
REAC	Phase 4 - resting membrane potential	REAC:R-MMU-5576886	0.023515625983177683	16	1	KCNK3
REAC	ERBB2 Activates PTK6 Signaling	REAC:R-MMU-8847993	0.023515625983177683	9	1	HBEGF
REAC	FGFR1 ligand binding and activation	REAC:R-MMU-190242	0.02360572949185106	14	1	FGF2
REAC	Phospholipase C-mediated cascade; FGFR4	REAC:R-MMU-5654228	0.02360572949185106	14	1	FGF2
REAC	SHC-mediated cascade:FGFR3	REAC:R-MMU-5654704	0.024636236485446165	15	1	FGF2
REAC	Phospholipase C-mediated cascade: FGFR1	REAC:R-MMU-5654219	0.024636236485446165	15	1	FGF2
REAC	SHC1 events in ERBB2 signaling	REAC:R-MMU-1250196	0.025300344649566913	11	1	HBEGF
REAC	ERBB2 Regulates Cell Motility	REAC:R-MMU-6785631	0.025300344649566913	11	1	HBEGF
REAC	Phospholipase C-mediated cascade; FGFR2	REAC:R-MMU-5654221	0.025300344649566913	16	1	FGF2
REAC	SHC1 events in EGFR signaling	REAC:R-MMU-180336	0.025318213621763664	12	1	HBEGF
REAC	PI3K events in ERBB2 signaling	REAC:R-MMU-1963642	0.025318213621763664	12	1	HBEGF
REAC	FRS-mediated FGFR3 signaling	REAC:R-MMU-5654706	0.025318213621763664	18	1	FGF2
REAC	GRB2 events in EGFR signaling	REAC:R-MMU-179812	0.025318213621763664	12	1	HBEGF
REAC	PI-3K cascade:FGFR3	REAC:R-MMU-5654710	0.025318213621763664	17	1	FGF2
REAC	SHC-mediated cascade:FGFR4	REAC:R-MMU-5654719	0.025318213621763664	17	1	FGF2
REAC	Hyaluronan metabolism	REAC:R-MMU-2142845	0.025318213621763664	16	1	CEMIP
REAC	FGFR2 ligand binding and activation	REAC:R-MMU-190241	0.025318213621763664	17	1	FGF2
REAC	Membrane Trafficking	REAC:R-MMU-199991	0.025318213621763664	513	3	RIN3,KIF26B,HBEGF
REAC	SHC-mediated cascade:FGFR1	REAC:R-MMU-5654688	0.025318213621763664	18	1	FGF2
REAC	PI-3K cascade:FGFR4	REAC:R-MMU-5654720	0.02614251507126509	19	1	FGF2
REAC	SHC-mediated cascade:FGFR2	REAC:R-MMU-5654699	0.02614251507126509	19	1	FGF2
REAC	Activation of G protein gated Potassium channels	REAC:R-MMU-1296041	0.026897365140688148	27	1	KCNJ9
REAC	FRS-mediated FGFR2 signaling	REAC:R-MMU-5654700	0.026897365140688148	22	1	FGF2
REAC	Regulation of insulin secretion	REAC:R-MMU-422356	0.026897365140688148	59	1	CACNA1D
REAC	FRS-mediated FGFR4 signaling	REAC:R-MMU-5654712	0.026897365140688148	20	1	FGF2
REAC	PI-3K cascade:FGFR1	REAC:R-MMU-5654689	0.026897365140688148	20	1	FGF2
REAC	Cell-cell junction organization	REAC:R-MMU-421270	0.026897365140688148	40	1	PARD6B
REAC	Downstream signaling of activated FGFR3	REAC:R-MMU-5654708	0.026897365140688148	22	1	FGF2
REAC	Inhibition of voltage gated Ca2+ channels via Gbeta/gamma subunits	REAC:R-MMU-997272	0.026897365140688148	27	1	KCNJ9
REAC	Gastrin-CREB signalling pathway via PKC and MAPK	REAC:R-MMU-881907	0.026897365140688148	15	1	HBEGF
REAC	G protein gated Potassium channels	REAC:R-MMU-1296059	0.026897365140688148	27	1	KCNJ9
REAC	PI-3K cascade:FGFR2	REAC:R-MMU-5654695	0.026897365140688148	21	1	FGF2
REAC	FRS-mediated FGFR1 signaling	REAC:R-MMU-5654693	0.026897365140688148	21	1	FGF2
REAC	PKA-mediated phosphorylation of CREB	REAC:R-MMU-111931	0.027986095771378314	15	1	PRKAR1B
REAC	Downstream signaling of activated FGFR4	REAC:R-MMU-5654716	0.027986095771378314	24	1	FGF2
REAC	Signaling by Nuclear Receptors	REAC:R-MMU-9006931	0.027986095771378314	206	2	ALDH1A3,HBEGF
REAC	Post NMDA receptor activation events	REAC:R-MMU-438064	0.027986095771378314	15	1	PRKAR1B
REAC	PKA activation	REAC:R-MMU-163615	0.027986095771378314	15	1	PRKAR1B
REAC	GAB1 signalosome	REAC:R-MMU-180292	0.028460415276950993	17	1	HBEGF
REAC	TGF-beta receptor signaling in EMT (epithelial to mesenchymal transition)	REAC:R-MMU-2173791	0.02903118803313556	15	1	TGFB1
REAC	Downstream signaling of activated FGFR2	REAC:R-MMU-5654696	0.029382942701643697	26	1	FGF2
REAC	PIP3 activates AKT signaling	REAC:R-MMU-1257604	0.0294880324895686	219	2	FGF2,HBEGF
REAC	Inwardly rectifying K+ channels	REAC:R-MMU-1296065	0.029539550616174918	33	1	KCNJ9
REAC	DARPP-32 events	REAC:R-MMU-180024	0.029539550616174918	17	1	PRKAR1B
REAC	Downregulation of TGF-beta receptor signaling	REAC:R-MMU-2173788	0.029539550616174918	16	1	TGFB1
REAC	Downstream signaling of activated FGFR1	REAC:R-MMU-5654687	0.029539550616174918	27	1	FGF2
REAC	Negative regulation of FGFR3 signaling	REAC:R-MMU-5654732	0.029907991608936445	28	1	FGF2
REAC	Glucagon-type ligand receptors	REAC:R-MMU-420092	0.029907991608936445	32	1	VIPR1
REAC	Negative regulation of FGFR4 signaling	REAC:R-MMU-5654733	0.031625379113966526	30	1	FGF2
REAC	Negative regulation of FGFR1 signaling	REAC:R-MMU-5654726	0.032402357822203354	31	1	FGF2
REAC	Negative regulation of FGFR2 signaling	REAC:R-MMU-5654727	0.03263545116422096	32	1	FGF2
REAC	GABA B receptor activation	REAC:R-MMU-977444	0.03263545116422096	39	1	KCNJ9
REAC	Activation of GABAB receptors	REAC:R-MMU-991365	0.03263545116422096	39	1	KCNJ9
REAC	Cell junction organization	REAC:R-MMU-446728	0.03283630582234905	63	1	PARD6B
REAC	Downregulation of ERBB2 signaling	REAC:R-MMU-8863795	0.03501357873504453	24	1	HBEGF
REAC	Signaling by FGFR3	REAC:R-MMU-5654741	0.03541395434018638	37	1	FGF2
REAC	Hemostasis	REAC:R-MMU-109582	0.03541395434018638	587	3	KIF26B,PRKAR1B,TGFB1
REAC	CaM pathway	REAC:R-MMU-111997	0.03541395434018638	23	1	PRKAR1B
REAC	IRS-mediated signalling	REAC:R-MMU-112399	0.03541395434018638	37	1	FGF2
REAC	Calmodulin induced events	REAC:R-MMU-111933	0.03541395434018638	23	1	PRKAR1B
REAC	PI3K Cascade	REAC:R-MMU-109704	0.03541395434018638	36	1	FGF2
REAC	Signaling by FGFR4	REAC:R-MMU-5654743	0.0360892707793067	38	1	FGF2
REAC	DAG and IP3 signaling	REAC:R-MMU-1489509	0.03633219776650183	24	1	PRKAR1B
REAC	TGF-beta receptor signaling activates SMADs	REAC:R-MMU-2173789	0.03647732930065488	23	1	TGFB1
REAC	Signaling by Type 1 Insulin-like Growth Factor 1 Receptor (IGF1R)	REAC:R-MMU-2404192	0.03647732930065488	40	1	FGF2
REAC	IRS-related events triggered by IGF1R	REAC:R-MMU-2428928	0.03647732930065488	40	1	FGF2
REAC	IGF1R signaling cascade	REAC:R-MMU-2428924	0.03647732930065488	40	1	FGF2
REAC	Ca-dependent events	REAC:R-MMU-111996	0.03647732930065488	25	1	PRKAR1B
REAC	Insulin receptor signalling cascade	REAC:R-MMU-74751	0.037864259393416755	42	1	FGF2
REAC	GABA receptor activation	REAC:R-MMU-977443	0.039224072274124645	55	1	KCNJ9
REAC	Signaling by ERBB4	REAC:R-MMU-1236394	0.039224072274124645	31	1	HBEGF
REAC	Signaling by FGFR1	REAC:R-MMU-5654736	0.039224072274124645	45	1	FGF2
REAC	EGFR downregulation	REAC:R-MMU-182971	0.039224072274124645	31	1	HBEGF
REAC	Cell-Cell communication	REAC:R-MMU-1500931	0.039224072274124645	86	1	PARD6B
REAC	Class B/2 (Secretin family receptors)	REAC:R-MMU-373080	0.0409720832196658	54	1	VIPR1
REAC	Vasopressin regulates renal water homeostasis via Aquaporins	REAC:R-MMU-432040	0.04266707248128966	31	1	PRKAR1B
REAC	Molecules associated with elastic fibres	REAC:R-MMU-2129379	0.044743422011261545	31	1	TGFB1
REAC	PLC beta mediated events	REAC:R-MMU-112043	0.049947858039325846	37	1	PRKAR1B
REAC	Signaling by ERBB2	REAC:R-MMU-1227986	0.049947858039325846	41	1	HBEGF
WP	WIKIPATHWAYS	WP:000000	0.0002479001934136486	4526	16	ALDH1A3,IL11,MAML3,CELF6,CACNA1D,IL6RA,HIVEP3,RGS11,FOSL1,VIPR1,FGF2,NFATC2,HBEGF,TNXB,PRKAR1B,TGFB1
WP	Cytokines and Inflammatory Response	WP:WP222	0.0033987670802981536	27	2	IL11,TGFB1
WP	Delta-Notch Signaling Pathway	WP:WP265	0.0033987670802981536	83	2	MAML3,HIVEP3
WP	Calcium Regulation in the Cardiac Cell	WP:WP553	0.0033987670802981536	146	3	CACNA1D,RGS11,PRKAR1B
WP	SIDS Susceptibility Pathways	WP:WP1266	0.0033987670802981536	60	2	IL6RA,VIPR1
WP	Endochondral Ossification	WP:WP1270	0.009642361446819412	62	2	FGF2,TGFB1
WP	Lung fibrosis	WP:WP3632	0.009642361446819412	61	2	FGF2,TGFB1
WP	Focal Adhesion-PI3K-Akt-mTOR-signaling pathway	WP:WP2841	0.013998217887741348	320	3	IL6RA,FGF2,TNXB
WP	MicroRNAs in Cardiomyocyte Hypertrophy	WP:WP1560	0.013998217887741348	82	2	FGF2,TGFB1
WP	Iron Homeostasis	WP:WP1596	0.013998217887741348	14	1	IL6RA
WP	Retinol metabolism	WP:WP1259	0.014178987485509427	39	1	ALDH1A3
WP	Notch Signaling Pathway	WP:WP29	0.022960179782515244	46	1	MAML3
WP	Myometrial Relaxation and Contraction Pathways	WP:WP385	0.026411029795103673	151	2	RGS11,PRKAR1B
WP	GPCRs, Class B Secretin-like	WP:WP456	0.03026609914055623	22	1	VIPR1
WP	Alzheimers Disease	WP:WP2075	0.0397394505155121	75	1	CACNA1D
WP	Hypertrophy Model	WP:WP202	0.0397394505155121	20	1	HBEGF

## Sheet: gProfiler_BLUE
source	term_name	term_id	adjusted_p_value	term_size	intersection_size	intersections
GO:MF	molecular_function	GO:0003674	48830.3	20802	33	CEACAM1,SLC38A1,WIF1,CNGA2,CYP1B1,CNTN5,D630039A03RIK,CLEC12B,LBP,RARB,GAS6,ALPK1,LRRC23,ALDH1A1,NNMT,SCARA5,GSTA4,FAM89A,GPR157,TRIM12C,ZC2HC1C,ALDH1A7,MYH11,SPON1,LRRC17,CCDC187,ADAM5,CCDC110,TEK,CACNA2D4,TNFSF13,RAB38,SH2D3C
GO:MF	binding	GO:0005488	0.0000022717271754417033	14895	25	CEACAM1,WIF1,CNGA2,CYP1B1,CNTN5,LBP,RARB,GAS6,ALPK1,LRRC23,ALDH1A1,SCARA5,GSTA4,TRIM12C,ZC2HC1C,MYH11,SPON1,LRRC17,CCDC187,ADAM5,TEK,CACNA2D4,TNFSF13,RAB38,SH2D3C
GO:MF	protein binding	GO:0005515	0.0000022717271754417033	10189	21	CEACAM1,WIF1,CNGA2,CNTN5,LBP,RARB,GAS6,LRRC23,ALDH1A1,SCARA5,GSTA4,TRIM12C,MYH11,SPON1,LRRC17,CCDC187,ADAM5,TEK,TNFSF13,RAB38,SH2D3C
GO:MF	benzaldehyde dehydrogenase (NAD+) activity	GO:0018479	0.00006250004291773527	4	2	ALDH1A1,ALDH1A7
GO:MF	benzaldehyde dehydrogenase [NAD(P)+] activity	GO:0019115	0.00008331233765817058	5	2	ALDH1A1,ALDH1A7
GO:MF	organic acid transmembrane transporter activity	GO:0005342	0.0002845877915586001	156	2	CEACAM1,SLC38A1
GO:MF	carboxylic acid transmembrane transporter activity	GO:0046943	0.0002845877915586001	155	2	CEACAM1,SLC38A1
GO:MF	aldehyde dehydrogenase (NAD+) activity	GO:0004029	0.0006231084866447809	16	2	ALDH1A1,ALDH1A7
GO:MF	aldehyde dehydrogenase [NAD(P)+] activity	GO:0004030	0.000705832928014823	18	2	ALDH1A1,ALDH1A7
GO:MF	protein tyrosine kinase binding	GO:1990782	0.000871605181468125	105	3	CEACAM1,GAS6,SH2D3C
GO:MF	granulocyte colony-stimulating factor receptor binding	GO:0005130	0.000871605181468125	2	1	CEACAM1
GO:MF	transmembrane transporter activity	GO:0022857	0.0014017725177870395	1053	3	CEACAM1,SLC38A1,CNGA2
GO:MF	ion binding	GO:0043167	0.0015094448989918417	5862	12	CNGA2,CYP1B1,RARB,GAS6,ALPK1,TRIM12C,ZC2HC1C,MYH11,SPON1,TEK,CACNA2D4,RAB38
GO:MF	transporter activity	GO:0005215	0.0015094448989918417	1137	3	CEACAM1,SLC38A1,CNGA2
GO:MF	neutral amino acid:sodium symporter activity	GO:0005295	0.0017120197762079752	3	1	SLC38A1
GO:MF	calmodulin binding	GO:0005516	0.0017120197762079752	183	2	CEACAM1,CNGA2
GO:MF	oxidoreductase activity, acting on the aldehyde or oxo group of donors, NAD or NADP as acceptor	GO:0016620	0.0024014743932897864	45	2	ALDH1A1,ALDH1A7
GO:MF	ferritin receptor activity	GO:0070287	0.0031045185505993843	1	1	SCARA5
GO:MF	catalytic activity	GO:0003824	0.0031045185505993843	5665	11	CYP1B1,ALPK1,ALDH1A1,NNMT,GSTA4,TRIM12C,ALDH1A7,MYH11,ADAM5,TEK,RAB38
GO:MF	filamin binding	GO:0031005	0.0031045185505993843	16	1	CEACAM1
GO:MF	signaling receptor binding	GO:0005102	0.0031045185505993843	1624	4	CEACAM1,WIF1,LBP,GAS6
GO:MF	nicotinamide N-methyltransferase activity	GO:0008112	0.0031045185505993843	1	1	NNMT
GO:MF	Toll-like receptor binding	GO:0035325	0.0031045185505993843	13	1	CEACAM1
GO:MF	oxidoreductase activity, acting on the aldehyde or oxo group of donors	GO:0016903	0.0031045185505993843	56	2	ALDH1A1,ALDH1A7
GO:MF	L-glutamine transmembrane transporter activity	GO:0015186	0.0031045185505993843	7	1	SLC38A1
GO:MF	protein-macromolecule adaptor activity	GO:0030674	0.0036891546972393457	229	3	GAS6,TRIM12C,SH2D3C
GO:MF	bile acid transmembrane transporter activity	GO:0015125	0.0038891027594646645	23	1	CEACAM1
GO:MF	exogenous protein binding	GO:0140272	0.004434011402249718	30	1	CEACAM1
GO:MF	metal ion transmembrane transporter activity	GO:0046873	0.004434011402249718	412	2	SLC38A1,CNGA2
GO:MF	virus receptor activity	GO:0001618	0.004434011402249718	29	1	CEACAM1
GO:MF	amino acid:sodium symporter activity	GO:0005283	0.004434011402249718	14	1	SLC38A1
GO:MF	intracellular cGMP-activated cation channel activity	GO:0005223	0.0049797470927561704	7	1	CNGA2
GO:MF	amino acid:cation symporter activity	GO:0005416	0.0049797470927561704	18	1	SLC38A1
GO:MF	lipoteichoic acid binding	GO:0070891	0.005369830989468174	4	1	LBP
GO:MF	hydroperoxy icosatetraenoate dehydratase activity	GO:0106256	0.005477079362839781	7	1	CYP1B1
GO:MF	molecular adaptor activity	GO:0060090	0.0056212773872732266	299	3	GAS6,TRIM12C,SH2D3C
GO:MF	intracellular cAMP-activated cation channel activity	GO:0005222	0.0056212773872732266	9	1	CNGA2
GO:MF	organic hydroxy compound transmembrane transporter activity	GO:1901618	0.005646763617575671	47	1	CEACAM1
GO:MF	cyclic nucleotide-gated ion channel activity	GO:0043855	0.005735777315106445	11	1	CNGA2
GO:MF	organic acid:sodium symporter activity	GO:0005343	0.005735777315106445	27	1	SLC38A1
GO:MF	monocarboxylic acid transmembrane transporter activity	GO:0008028	0.005735777315106445	56	1	CEACAM1
GO:MF	receptor tyrosine kinase binding	GO:0030971	0.005735777315106445	75	2	GAS6,SH2D3C
GO:MF	intracellular cyclic nucleotide activated cation channel activity	GO:0005221	0.005735777315106445	11	1	CNGA2
GO:MF	inorganic cation transmembrane transporter activity	GO:0022890	0.005735777315106445	567	2	SLC38A1,CNGA2
GO:MF	lipopeptide binding	GO:0071723	0.005735777315106445	5	1	LBP
GO:MF	protein kinase binding	GO:0019901	0.005735777315106445	736	4	CEACAM1,GAS6,TRIM12C,SH2D3C
GO:MF	BLOC-2 complex binding	GO:0036461	0.006359479958323801	2	1	RAB38
GO:MF	cation transmembrane transporter activity	GO:0008324	0.006359479958323801	616	2	SLC38A1,CNGA2
GO:MF	estrogen 16-alpha-hydroxylase activity	GO:0101020	0.006705115145466105	12	1	CYP1B1
GO:MF	neutral amino acid transmembrane transporter activity	GO:0015175	0.0067105325963152905	37	1	SLC38A1
GO:MF	cGMP binding	GO:0030553	0.0067105325963152905	15	1	CNGA2
GO:MF	kinase binding	GO:0019900	0.0074033443757666245	820	4	CEACAM1,GAS6,TRIM12C,SH2D3C
GO:MF	inorganic molecular entity transmembrane transporter activity	GO:0015318	0.0074033443757666245	697	2	SLC38A1,CNGA2
GO:MF	nucleoside phosphate binding	GO:1901265	0.007604888387455424	2185	6	CNGA2,ALPK1,ALDH1A1,MYH11,TEK,RAB38
GO:MF	nucleotide binding	GO:0000166	0.007604888387455424	2185	6	CNGA2,ALPK1,ALDH1A1,MYH11,TEK,RAB38
GO:MF	AP-3 adaptor complex binding	GO:0035651	0.008066436147902964	3	1	RAB38
GO:MF	carbohydrate derivative binding	GO:0097367	0.00847527772340708	2248	6	CNGA2,LBP,ALPK1,MYH11,TEK,RAB38
GO:MF	Wnt-protein binding	GO:0017147	0.008495235934282624	27	1	WIF1
GO:MF	cAMP binding	GO:0030552	0.008505441360207621	22	1	CNGA2
GO:MF	ion transmembrane transporter activity	GO:0015075	0.008780931855592092	812	2	SLC38A1,CNGA2
GO:MF	L-amino acid transmembrane transporter activity	GO:0015179	0.008826940164352074	59	1	SLC38A1
GO:MF	3-chloroallyl aldehyde dehydrogenase activity	GO:0004028	0.008828580761985729	8	1	ALDH1A1
GO:MF	solute:sodium symporter activity	GO:0015370	0.0094153677777121	65	1	SLC38A1
GO:MF	retinal dehydrogenase activity	GO:0001758	0.009620558402335116	9	1	ALDH1A1
GO:MF	intracellular ligand-gated ion channel activity	GO:0005217	0.009823738944186087	28	1	CNGA2
GO:MF	growth factor receptor binding	GO:0070851	0.009891848322986932	143	1	CEACAM1
GO:MF	voltage-gated cation channel activity	GO:0022843	0.01001136623389198	138	2	CNGA2,CACNA2D4
GO:MF	LBD domain binding	GO:0050693	0.01001136623389198	6	1	SPON1
GO:MF	lipid transporter activity	GO:0005319	0.01001136623389198	147	1	CEACAM1
GO:MF	amino acid transmembrane transporter activity	GO:0015171	0.010450455230271521	82	1	SLC38A1
GO:MF	glyceraldehyde-3-phosphate dehydrogenase (NAD+) (non-phosphorylating) activity	GO:0043878	0.010450455230271521	7	1	ALDH1A7
GO:MF	AP-1 adaptor complex binding	GO:0035650	0.010450455230271521	5	1	RAB38
GO:MF	protein phosphatase binding	GO:0019903	0.010569372180725728	169	1	CEACAM1
GO:MF	solute:cation symporter activity	GO:0015294	0.01121946636023417	91	1	SLC38A1
GO:MF	cyclic nucleotide binding	GO:0030551	0.011246866190540756	37	1	CNGA2
GO:MF	cell-cell adhesion mediator activity	GO:0098632	0.011571504920611809	28	1	CNTN5
GO:MF	retinoid X receptor binding	GO:0046965	0.011571504920611809	18	1	RARB
GO:MF	small molecule binding	GO:0036094	0.011571504920611809	2543	6	CNGA2,ALPK1,ALDH1A1,MYH11,TEK,RAB38
GO:MF	protein tyrosine kinase activator activity	GO:0030296	0.0117706062002746	17	1	GAS6
GO:MF	phosphatase binding	GO:0019902	0.012174582551368565	216	1	CEACAM1
GO:MF	aromatase activity	GO:0070330	0.012174582551368565	36	1	CYP1B1
GO:MF	oxidoreductase activity	GO:0016491	0.013906058077788611	815	3	CYP1B1,ALDH1A1,ALDH1A7
GO:MF	cell adhesion mediator activity	GO:0098631	0.014602225144012534	38	1	CNTN5
GO:MF	sodium ion transmembrane transporter activity	GO:0015081	0.01465697743844726	135	1	SLC38A1
GO:MF	symporter activity	GO:0015293	0.01467503355613709	140	1	SLC38A1
GO:MF	voltage-gated ion channel activity	GO:0005244	0.01467503355613709	187	2	CNGA2,CACNA2D4
GO:MF	voltage-gated channel activity	GO:0022832	0.01467503355613709	188	2	CNGA2,CACNA2D4
GO:MF	retinoic acid receptor binding	GO:0042974	0.01480100895327577	28	1	RARB
GO:MF	identical protein binding	GO:0042802	0.01480100895327577	2140	5	CEACAM1,CNGA2,ALDH1A1,TRIM12C,TEK
GO:MF	ribonucleotide binding	GO:0032553	0.01480100895327577	1937	5	CNGA2,ALPK1,MYH11,TEK,RAB38
GO:MF	cysteine-type endopeptidase inhibitor activity involved in apoptotic process	GO:0043027	0.01480100895327577	26	1	GAS6
GO:MF	purine ribonucleotide binding	GO:0032555	0.01480100895327577	1919	5	CNGA2,ALPK1,MYH11,TEK,RAB38
GO:MF	purine nucleotide binding	GO:0017076	0.01480100895327577	1934	5	CNGA2,ALPK1,MYH11,TEK,RAB38
GO:MF	lipopolysaccharide binding	GO:0001530	0.01480100895327577	29	1	LBP
GO:MF	transmembrane receptor protein tyrosine kinase adaptor activity	GO:0005068	0.01480100895327577	9	1	SH2D3C
GO:MF	cytokine receptor binding	GO:0005126	0.01480100895327577	310	1	CEACAM1
GO:MF	metal ion binding	GO:0046872	0.015800531400092493	4043	7	CYP1B1,RARB,GAS6,TRIM12C,ZC2HC1C,SPON1,CACNA2D4
GO:MF	organic anion transmembrane transporter activity	GO:0008514	0.016000999862005948	172	1	SLC38A1
GO:MF	hydro-lyase activity	GO:0016836	0.016832776079827704	61	1	CYP1B1
GO:MF	cation binding	GO:0043169	0.017373860187189654	4138	7	CYP1B1,RARB,GAS6,TRIM12C,ZC2HC1C,SPON1,CACNA2D4
GO:MF	oxidoreductase activity, acting on paired donors, with incorporation or reduction of molecular oxygen, reduced flavin or flavoprotein as one donor, and incorporation of one atom of oxygen	GO:0016712	0.017479943342478252	65	1	CYP1B1
GO:MF	transferase activity	GO:0016740	0.017479943342478252	2277	5	ALPK1,NNMT,GSTA4,TRIM12C,TEK
GO:MF	transition metal ion binding	GO:0046914	0.01781238781804408	1064	3	CYP1B1,RARB,TRIM12C
GO:MF	steroid hydroxylase activity	GO:0008395	0.018118412426904783	69	1	CYP1B1
GO:MF	voltage-gated potassium channel activity	GO:0005249	0.018207249836226874	84	1	CNGA2
GO:MF	active ion transmembrane transporter activity	GO:0022853	0.018827753491196655	219	1	SLC38A1
GO:MF	actin binding	GO:0003779	0.01890189276959027	443	1	CEACAM1
GO:MF	signaling receptor regulator activity	GO:0030545	0.018955638440565126	50	1	CLEC12B
GO:MF	cysteine-type endopeptidase regulator activity involved in apoptotic process	GO:0043028	0.01918225732903305	39	1	GAS6
GO:MF	carbon-oxygen lyase activity	GO:0016835	0.01918225732903305	78	1	CYP1B1
GO:MF	secondary active transmembrane transporter activity	GO:0015291	0.01918225732903305	232	1	SLC38A1
GO:MF	pattern recognition receptor activity	GO:0038187	0.019610605475513233	23	1	TRIM12C
GO:MF	ligand-gated cation channel activity	GO:0099094	0.01972797702629418	98	1	CNGA2
GO:MF	structural constituent of muscle	GO:0008307	0.020100612180032413	21	1	MYH11
GO:MF	ligand-activated transcription factor activity	GO:0098531	0.02051598460365498	48	1	RARB
GO:MF	adenyl ribonucleotide binding	GO:0032559	0.02051598460365498	1556	4	CNGA2,ALPK1,MYH11,TEK
GO:MF	nuclear receptor activity	GO:0004879	0.02051598460365498	48	1	RARB
GO:MF	adenyl nucleotide binding	GO:0030554	0.020966028403540084	1570	4	CNGA2,ALPK1,MYH11,TEK
GO:MF	potassium channel activity	GO:0005267	0.022302618312436275	118	1	CNGA2
GO:MF	glutathione transferase activity	GO:0004364	0.022302618312436275	33	1	GSTA4
GO:MF	anion transmembrane transporter activity	GO:0008509	0.022302618312436275	295	1	SLC38A1
GO:MF	protein-containing complex binding	GO:0044877	0.022375263455841694	1464	4	CNGA2,RARB,MYH11,RAB38
GO:MF	ligand-gated ion channel activity	GO:0015276	0.0241982437345412	131	1	CNGA2
GO:MF	lipid binding	GO:0008289	0.024231846811176676	786	2	LBP,GAS6
GO:MF	ligand-gated channel activity	GO:0022834	0.024231846811176676	134	1	CNGA2
GO:MF	cytoskeletal protein binding	GO:0008092	0.024231846811176676	989	3	CEACAM1,MYH11,CCDC187
GO:MF	protein homodimerization activity	GO:0042803	0.02430123367537028	676	1	CEACAM1
GO:MF	active transmembrane transporter activity	GO:0022804	0.0246052316506902	346	1	SLC38A1
GO:MF	phosphatidylserine binding	GO:0001786	0.02638717608698987	63	1	GAS6
GO:MF	anion binding	GO:0043168	0.02638717608698987	2420	5	CNGA2,ALPK1,MYH11,TEK,RAB38
GO:MF	potassium ion transmembrane transporter activity	GO:0015079	0.02647085531906329	153	1	CNGA2
GO:MF	heterocyclic compound binding	GO:1901363	0.02647085531906329	5672	5	CNGA2,CYP1B1,RARB,ALPK1,ALDH1A1
GO:MF	cation channel activity	GO:0005261	0.02647085531906329	321	2	CNGA2,CACNA2D4
GO:MF	scavenger receptor activity	GO:0005044	0.02647085531906329	46	1	SCARA5
GO:MF	gated channel activity	GO:0022836	0.02686706855679256	326	2	CNGA2,CACNA2D4
GO:MF	cysteine-type endopeptidase inhibitor activity	GO:0004869	0.027211374649495874	68	1	GAS6
GO:MF	organic cyclic compound binding	GO:0097159	0.027653878805293262	5768	5	CNGA2,CYP1B1,RARB,ALPK1,ALDH1A1
GO:MF	GTP-dependent protein binding	GO:0030742	0.029256790625016776	27	1	RAB38
GO:MF	NAD binding	GO:0051287	0.030796683612948447	63	1	ALDH1A1
GO:MF	monooxygenase activity	GO:0004497	0.030889486395520825	159	1	CYP1B1
GO:MF	protein kinase activator activity	GO:0030295	0.03160622771559362	82	1	GAS6
GO:MF	protein dimerization activity	GO:0046983	0.03356635863876968	1052	1	CEACAM1
GO:MF	kinase activator activity	GO:0019209	0.03356635863876968	89	1	GAS6
GO:MF	monosaccharide binding	GO:0048029	0.03356635863876968	82	1	ALPK1
GO:MF	tumor necrosis factor receptor binding	GO:0005164	0.03370989105803323	34	1	TNFSF13
GO:MF	signaling receptor complex adaptor activity	GO:0030159	0.03370989105803323	32	1	SH2D3C
GO:MF	heme binding	GO:0020037	0.03382247297133036	183	1	CYP1B1
GO:MF	tetrapyrrole binding	GO:0046906	0.03523180369695784	192	1	CYP1B1
GO:MF	transferase activity, transferring alkyl or aryl (other than methyl) groups	GO:0016765	0.035499846453186	65	1	GSTA4
GO:MF	lyase activity	GO:0016829	0.03583866348490412	198	1	CYP1B1
GO:MF	molecular function regulator	GO:0098772	0.03616399768223411	1069	2	CLEC12B,GAS6
GO:MF	cargo receptor activity	GO:0038024	0.03638957633848547	72	1	SCARA5
GO:MF	modified amino acid binding	GO:0072341	0.03686152742033831	104	1	GAS6
GO:MF	iron ion binding	GO:0005506	0.037177917067045506	211	1	CYP1B1
GO:MF	ion channel activity	GO:0005216	0.03729509391489346	418	2	CNGA2,CACNA2D4
GO:MF	purine ribonucleoside triphosphate binding	GO:0035639	0.037377644091952954	1840	4	ALPK1,MYH11,TEK,RAB38
GO:MF	oxidoreductase activity, acting on paired donors, with incorporation or reduction of molecular oxygen	GO:0016705	0.03749435768853598	217	1	CYP1B1
GO:MF	guanyl nucleotide binding	GO:0019001	0.03926434054089652	409	2	CNGA2,RAB38
GO:MF	guanyl ribonucleotide binding	GO:0032561	0.03926434054089652	409	2	CNGA2,RAB38
GO:MF	voltage-gated calcium channel activity	GO:0005245	0.04019788704309294	46	1	CACNA2D4
GO:MF	nucleoside-triphosphatase activity	GO:0017111	0.04108700827253852	422	2	MYH11,RAB38
GO:MF	N-methyltransferase activity	GO:0008170	0.04141650401929819	93	1	NNMT
GO:MF	channel activity	GO:0015267	0.04186984381449787	463	2	CNGA2,CACNA2D4
GO:MF	passive transmembrane transporter activity	GO:0022803	0.04186984381449787	463	2	CNGA2,CACNA2D4
GO:MF	nuclear receptor binding	GO:0016922	0.04186984381449787	141	1	RARB
GO:MF	tumor necrosis factor receptor superfamily binding	GO:0032813	0.04186984381449787	48	1	TNFSF13
GO:MF	phosphotyrosine residue binding	GO:0001784	0.04186984381449787	45	1	SH2D3C
GO:MF	zinc ion binding	GO:0008270	0.046244266609745656	730	2	RARB,TRIM12C
GO:MF	structural molecule activity	GO:0005198	0.046244266609745656	612	2	MYH11,SPON1
GO:MF	pyrophosphatase activity	GO:0016462	0.04799044415767487	473	2	MYH11,RAB38
GO:MF	signaling adaptor activity	GO:0035591	0.04913184669972433	55	1	SH2D3C
GO:MF	hydrolase activity, acting on acid anhydrides	GO:0016817	0.04918064857484738	484	2	MYH11,RAB38
GO:MF	hydrolase activity, acting on acid anhydrides, in phosphorus-containing anhydrides	GO:0016818	0.04918064857484738	483	2	MYH11,RAB38
GO:MF	cell adhesion molecule binding	GO:0050839	0.049230756587965135	272	1	CNTN5
GO:BP	biological_process	GO:0008150	4.47856e+06	21078	33	CEACAM1,SLC38A1,FGL1,WIF1,CNGA2,CYP1B1,CNTN5,D630039A03RIK,LBP,RARB,GAS6,ALPK1,LRRC23,ALDH1A1,NNMT,SCARA5,GSTA4,FAM89A,GPR157,TRIM12C,ZC2HC1C,ALDH1A7,MYH11,SPON1,LRRC17,CCDC187,ADAM5,CCDC110,TEK,CACNA2D4,TNFSF13,RAB38,SH2D3C
GO:BP	response to stimulus	GO:0050896	0.00006167052986824644	9950	15	CEACAM1,WIF1,CNGA2,CYP1B1,CNTN5,LBP,RARB,GAS6,ALPK1,ALDH1A1,NNMT,SCARA5,GSTA4,GPR157,TRIM12C
GO:BP	cellular process	GO:0009987	0.00006167052986824644	17828	26	CEACAM1,SLC38A1,FGL1,WIF1,CNGA2,CYP1B1,CNTN5,LBP,RARB,GAS6,ALPK1,ALDH1A1,SCARA5,GSTA4,GPR157,TRIM12C,MYH11,SPON1,LRRC17,CCDC187,ADAM5,TEK,CACNA2D4,TNFSF13,RAB38,SH2D3C
GO:BP	multicellular organismal process	GO:0032501	0.00006167052986824644	8483	12	CEACAM1,SLC38A1,FGL1,WIF1,CNGA2,CYP1B1,CNTN5,LBP,RARB,GAS6,ALDH1A1,NNMT
GO:BP	liver morphogenesis	GO:0072576	0.00020938932119295899	32	2	CEACAM1,FGL1
GO:BP	epithelial cell proliferation involved in liver morphogenesis	GO:0072575	0.00020938932119295899	30	2	CEACAM1,FGL1
GO:BP	hepatocyte proliferation	GO:0072574	0.00020938932119295899	30	2	CEACAM1,FGL1
GO:BP	negative regulation of multicellular organismal process	GO:0051241	0.0002776383396479923	1083	7	CEACAM1,LBP,RARB,GAS6,ALDH1A1,LRRC17,TEK
GO:BP	positive regulation of cellular process	GO:0048522	0.0005627633966623547	5796	14	CEACAM1,WIF1,CYP1B1,LBP,RARB,GAS6,ALPK1,ALDH1A1,TRIM12C,SPON1,TEK,TNFSF13,RAB38,SH2D3C
GO:BP	response to stress	GO:0006950	0.000651876607942607	3817	9	CEACAM1,CYP1B1,LBP,GAS6,ALPK1,ALDH1A1,SCARA5,GSTA4,TRIM12C
GO:BP	multicellular organism development	GO:0007275	0.000651876607942607	5441	13	CEACAM1,FGL1,WIF1,CYP1B1,CNTN5,RARB,GAS6,ALDH1A1,NNMT,GPR157,LRRC17,TEK,TNFSF13
GO:BP	positive regulation of biological process	GO:0048518	0.0006923249594751569	6305	14	CEACAM1,WIF1,CYP1B1,LBP,RARB,GAS6,ALPK1,ALDH1A1,TRIM12C,SPON1,TEK,TNFSF13,RAB38,SH2D3C
GO:BP	developmental process	GO:0032502	0.0006923249594751569	6536	14	CEACAM1,FGL1,WIF1,CYP1B1,CNTN5,RARB,GAS6,ALDH1A1,NNMT,GPR157,LRRC17,TEK,TNFSF13,RAB38
GO:BP	cell adhesion	GO:0007155	0.0006923249594751569	1372	7	CEACAM1,CYP1B1,CNTN5,GAS6,SPON1,ADAM5,TEK
GO:BP	primary alcohol metabolic process	GO:0034308	0.0006923249594751569	90	3	CYP1B1,ALDH1A1,ALDH1A7
GO:BP	positive regulation of metabolic process	GO:0009893	0.0006923249594751569	3760	11	CEACAM1,CYP1B1,LBP,RARB,GAS6,TRIM12C,SPON1,TEK,TNFSF13,RAB38,SH2D3C
GO:BP	entry into host	GO:0044409	0.0006923249594751569	107	3	CEACAM1,GAS6,TRIM12C
GO:BP	viral entry into host cell	GO:0046718	0.0006923249594751569	103	3	CEACAM1,GAS6,TRIM12C
GO:BP	biological adhesion	GO:0022610	0.0006923249594751569	1384	7	CEACAM1,CYP1B1,CNTN5,GAS6,SPON1,ADAM5,TEK
GO:BP	system development	GO:0048731	0.0006923249594751569	4876	12	CEACAM1,FGL1,CYP1B1,CNTN5,RARB,GAS6,ALDH1A1,NNMT,GPR157,LRRC17,TEK,TNFSF13
GO:BP	positive regulation of nitrogen compound metabolic process	GO:0051173	0.0007396369575515892	3069	10	CEACAM1,CYP1B1,RARB,GAS6,TRIM12C,SPON1,TEK,TNFSF13,RAB38,SH2D3C
GO:BP	anatomical structure development	GO:0048856	0.0007695254937340814	5987	9	CEACAM1,FGL1,WIF1,CYP1B1,CNTN5,RARB,GAS6,ALDH1A1,NNMT
GO:BP	cytokine production	GO:0001816	0.0008270002417792568	731	4	CEACAM1,CYP1B1,LBP,GAS6
GO:BP	regulation of cytokine production	GO:0001817	0.0008270002417792568	724	4	CEACAM1,CYP1B1,LBP,GAS6
GO:BP	positive regulation of signal transduction	GO:0009967	0.0008270002417792568	1506	7	CEACAM1,CYP1B1,LBP,GAS6,ALPK1,TRIM12C,TEK
GO:BP	movement in host environment	GO:0052126	0.0009249262650390384	129	3	CEACAM1,GAS6,TRIM12C
GO:BP	positive regulation of cellular metabolic process	GO:0031325	0.0009433384514397939	3275	10	CEACAM1,CYP1B1,RARB,GAS6,TRIM12C,SPON1,TEK,TNFSF13,RAB38,SH2D3C
GO:BP	negative regulation of cytotoxic T cell degranulation	GO:0043318	0.0009433384514397939	1	1	CEACAM1
GO:BP	regulation of cytotoxic T cell degranulation	GO:0043317	0.0009433384514397939	1	1	CEACAM1
GO:BP	gland morphogenesis	GO:0022612	0.0009801486443563382	144	2	CEACAM1,FGL1
GO:BP	regulation of multicellular organismal process	GO:0051239	0.0009801486443563382	2788	9	CEACAM1,CYP1B1,LBP,RARB,GAS6,ALDH1A1,LRRC17,TEK,TNFSF13
GO:BP	response to chemical	GO:0042221	0.0009862713922903165	5544	9	CEACAM1,CYP1B1,CNTN5,LBP,RARB,GAS6,ALDH1A1,NNMT,GSTA4
GO:BP	response to organic substance	GO:0010033	0.001029929727922206	3418	7	CEACAM1,CYP1B1,LBP,RARB,GAS6,ALDH1A1,NNMT
GO:BP	negative regulation of cytokine production	GO:0001818	0.001029929727922206	268	3	CEACAM1,LBP,GAS6
GO:BP	regulation of signal transduction	GO:0009966	0.001029929727922206	2853	6	CEACAM1,WIF1,CYP1B1,LBP,GAS6,ALPK1
GO:BP	liver development	GO:0001889	0.0010500993881227014	173	2	CEACAM1,FGL1
GO:BP	positive regulation of cell communication	GO:0010647	0.0010500993881227014	1725	5	CEACAM1,CYP1B1,LBP,GAS6,ALPK1
GO:BP	granulocyte colony-stimulating factor signaling pathway	GO:0038158	0.0010500993881227014	2	1	CEACAM1
GO:BP	animal organ development	GO:0048513	0.0010500993881227014	3617	7	CEACAM1,FGL1,CYP1B1,RARB,GAS6,ALDH1A1,NNMT
GO:BP	positive regulation of response to stimulus	GO:0048584	0.0010500993881227014	2198	8	CEACAM1,CYP1B1,LBP,GAS6,ALPK1,TRIM12C,TEK,TNFSF13
GO:BP	cytotoxic T cell degranulation	GO:0043316	0.0010500993881227014	2	1	CEACAM1
GO:BP	regulation of homophilic cell adhesion	GO:1903385	0.0010500993881227014	2	1	CEACAM1
GO:BP	positive regulation of signaling	GO:0023056	0.0010500993881227014	1732	5	CEACAM1,CYP1B1,LBP,GAS6,ALPK1
GO:BP	organic acid transport	GO:0015849	0.0010500993881227014	327	2	CEACAM1,SLC38A1
GO:BP	regulation of biological quality	GO:0065008	0.0010500993881227014	3876	8	CEACAM1,CNGA2,CYP1B1,LBP,GAS6,ALDH1A1,SCARA5,GPR157
GO:BP	regulation of cell migration	GO:0030334	0.0010500993881227014	934	4	CEACAM1,CYP1B1,LBP,GAS6
GO:BP	hepaticobiliary system development	GO:0061008	0.0010500993881227014	176	2	CEACAM1,FGL1
GO:BP	biological process involved in interaction with host	GO:0051701	0.0010500993881227014	165	3	CEACAM1,GAS6,TRIM12C
GO:BP	positive regulation of macromolecule metabolic process	GO:0010604	0.0010500993881227014	3467	10	CEACAM1,CYP1B1,LBP,RARB,GAS6,TRIM12C,SPON1,TEK,TNFSF13,SH2D3C
GO:BP	carboxylic acid transport	GO:0046942	0.0010500993881227014	297	2	CEACAM1,SLC38A1
GO:BP	negative regulation of interleukin-1 production	GO:0032692	0.0010500993881227014	38	2	CEACAM1,GAS6
GO:BP	locomotion	GO:0040011	0.0010500993881227014	1839	5	CEACAM1,CYP1B1,CNTN5,LBP,GAS6
GO:BP	cell population proliferation	GO:0008283	0.0012028560610857606	2072	5	CEACAM1,FGL1,CYP1B1,RARB,GAS6
GO:BP	embryonic eye morphogenesis	GO:0048048	0.0012028560610857606	36	2	RARB,ALDH1A1
GO:BP	anatomical structure morphogenesis	GO:0009653	0.0012028560610857606	2715	6	CEACAM1,FGL1,CYP1B1,CNTN5,RARB,ALDH1A1
GO:BP	regulation of cell motility	GO:2000145	0.0012028560610857606	986	4	CEACAM1,CYP1B1,LBP,GAS6
GO:BP	regulation of immune effector process	GO:0002697	0.0012028560610857606	339	4	CEACAM1,LBP,TEK,TNFSF13
GO:BP	movement of cell or subcellular component	GO:0006928	0.0012028560610857606	2075	5	CEACAM1,CYP1B1,CNTN5,LBP,GAS6
GO:BP	organic anion transport	GO:0015711	0.0012028560610857606	372	2	CEACAM1,SLC38A1
GO:BP	regulation of locomotion	GO:0040012	0.0012045257687289812	1035	4	CEACAM1,CYP1B1,LBP,GAS6
GO:BP	negative regulation of natural killer cell mediated cytotoxicity directed against tumor cell target	GO:0002859	0.0012045257687289812	3	1	CEACAM1
GO:BP	negative regulation of natural killer cell mediated immune response to tumor cell	GO:0002856	0.0012045257687289812	3	1	CEACAM1
GO:BP	cellular response to stimulus	GO:0051716	0.0012045257687289812	8351	15	CEACAM1,WIF1,CYP1B1,LBP,RARB,GAS6,ALPK1,SCARA5,GSTA4,GPR157,TRIM12C,TEK,TNFSF13,RAB38,SH2D3C
GO:BP	regulation of signaling	GO:0023051	0.0012045257687289812	3276	6	CEACAM1,WIF1,CYP1B1,LBP,GAS6,ALPK1
GO:BP	positive regulation of gene expression	GO:0010628	0.0012045257687289812	1171	6	CYP1B1,LBP,GAS6,SPON1,TEK,TNFSF13
GO:BP	insulin receptor internalization	GO:0038016	0.0012045257687289812	3	1	CEACAM1
GO:BP	regulation of cell communication	GO:0010646	0.0012045257687289812	3265	6	CEACAM1,WIF1,CYP1B1,LBP,GAS6,ALPK1
GO:BP	insulin catabolic process	GO:1901143	0.0012045257687289812	3	1	CEACAM1
GO:BP	tissue development	GO:0009888	0.001325452403642553	1923	7	CEACAM1,CYP1B1,RARB,GAS6,ALDH1A1,LRRC17,TEK
GO:BP	regulation of cellular component movement	GO:0051270	0.0013257845771389844	1074	4	CEACAM1,CYP1B1,LBP,GAS6
GO:BP	positive regulation of peptidyl-serine phosphorylation	GO:0033138	0.0013899315631867612	126	3	GAS6,TEK,SH2D3C
GO:BP	negative regulation of immune response to tumor cell	GO:0002838	0.0014561378181990527	4	1	CEACAM1
GO:BP	negative regulation of response to tumor cell	GO:0002835	0.0014561378181990527	4	1	CEACAM1
GO:BP	negative regulation of hepatocyte proliferation	GO:2000346	0.0014561378181990527	4	1	CEACAM1
GO:BP	biological regulation	GO:0065007	0.0014561378181990527	13374	19	CEACAM1,WIF1,CNGA2,CYP1B1,LBP,RARB,GAS6,ALPK1,ALDH1A1,SCARA5,GPR157,TRIM12C,SPON1,LRRC17,TEK,CACNA2D4,TNFSF13,RAB38,SH2D3C
GO:BP	retinol metabolic process	GO:0042572	0.0014613405791063373	47	2	CYP1B1,ALDH1A1
GO:BP	response to oxygen-containing compound	GO:1901700	0.0016391629034685996	1820	5	CEACAM1,CYP1B1,LBP,GAS6,ALDH1A1
GO:BP	regulation of developmental process	GO:0050793	0.0016391629034685996	2591	8	CEACAM1,WIF1,CYP1B1,RARB,GAS6,LRRC17,TEK,TNFSF13
GO:BP	negative regulation of tumor necrosis factor production	GO:0032720	0.0016391629034685996	64	2	LBP,GAS6
GO:BP	ion transport	GO:0006811	0.0016391629034685996	1572	5	CEACAM1,SLC38A1,CNGA2,GAS6,SCARA5
GO:BP	negative regulation of tumor necrosis factor superfamily cytokine production	GO:1903556	0.0016881842681907957	66	2	LBP,GAS6
GO:BP	anion transport	GO:0006820	0.0016881842681907957	529	2	CEACAM1,SLC38A1
GO:BP	negative regulation of osteoclast differentiation	GO:0045671	0.0017792163703556768	31	2	CEACAM1,LRRC17
GO:BP	cellular response to organic substance	GO:0071310	0.0018588706884921868	2453	5	CEACAM1,CYP1B1,LBP,RARB,GAS6
GO:BP	cellular response to oxygen-containing compound	GO:1901701	0.0018706915317993867	1247	4	CEACAM1,CYP1B1,LBP,GAS6
GO:BP	camera-type eye development	GO:0043010	0.0018706915317993867	349	3	CYP1B1,RARB,ALDH1A1
GO:BP	viral life cycle	GO:0019058	0.0018706915317993867	247	3	CEACAM1,GAS6,TRIM12C
GO:BP	regulation of multicellular organismal development	GO:2000026	0.0018706915317993867	1444	6	CEACAM1,CYP1B1,RARB,GAS6,LRRC17,TEK
GO:BP	cell-cell adhesion	GO:0098609	0.0018706915317993867	825	3	CEACAM1,CYP1B1,CNTN5
GO:BP	negative regulation of endothelial cell apoptotic process	GO:2000352	0.0019161522514575965	29	2	GAS6,TEK
GO:BP	positive regulation of phagocytosis	GO:0050766	0.002003868487969399	76	2	LBP,GAS6
GO:BP	biological process involved in symbiotic interaction	GO:0044403	0.002003868487969399	256	3	CEACAM1,GAS6,TRIM12C
GO:BP	common myeloid progenitor cell proliferation	GO:0035726	0.0020117693540912386	7	1	CEACAM1
GO:BP	regulation of response to stimulus	GO:0048583	0.0020117693540912386	3851	6	CEACAM1,WIF1,CYP1B1,LBP,GAS6,ALPK1
GO:BP	negative regulation of T cell mediated cytotoxicity	GO:0001915	0.0020117693540912386	7	1	CEACAM1
GO:BP	metabolic process	GO:0008152	0.00209033245790512	11429	17	CEACAM1,CYP1B1,LBP,RARB,GAS6,ALPK1,ALDH1A1,NNMT,GSTA4,TRIM12C,ALDH1A7,SPON1,ADAM5,TEK,TNFSF13,RAB38,SH2D3C
GO:BP	regulation of immune system process	GO:0002682	0.002118750879287475	1406	6	CEACAM1,LBP,GAS6,LRRC17,TEK,TNFSF13
GO:BP	regulation of peptidyl-serine phosphorylation	GO:0033135	0.002136546957307855	163	3	GAS6,TEK,SH2D3C
GO:BP	positive regulation of developmental process	GO:0051094	0.002136546957307855	1412	6	CEACAM1,WIF1,CYP1B1,GAS6,TEK,TNFSF13
GO:BP	animal organ morphogenesis	GO:0009887	0.00223203023881843	1049	4	CEACAM1,FGL1,RARB,ALDH1A1
GO:BP	immune system process	GO:0002376	0.0022633506129442335	2807	8	CEACAM1,LBP,GAS6,ALPK1,TRIM12C,LRRC17,TEK,TNFSF13
GO:BP	visual system development	GO:0150063	0.0022752153409356306	400	3	CYP1B1,RARB,ALDH1A1
GO:BP	negative regulation of granulocyte differentiation	GO:0030853	0.0022752153409356306	9	1	CEACAM1
GO:BP	natural killer cell mediated cytotoxicity directed against tumor cell target	GO:0002420	0.0022752153409356306	9	1	CEACAM1
GO:BP	regulation of natural killer cell mediated cytotoxicity directed against tumor cell target	GO:0002858	0.0022752153409356306	9	1	CEACAM1
GO:BP	positive regulation of intracellular signal transduction	GO:1902533	0.0022752153409356306	969	5	CEACAM1,GAS6,ALPK1,TRIM12C,TEK
GO:BP	eye development	GO:0001654	0.0022752153409356306	397	3	CYP1B1,RARB,ALDH1A1
GO:BP	cell surface receptor signaling pathway	GO:0007166	0.0022752153409356306	2673	5	CEACAM1,WIF1,CYP1B1,LBP,GAS6
GO:BP	sensory system development	GO:0048880	0.0022924783721802013	405	3	CYP1B1,RARB,ALDH1A1
GO:BP	retinoid metabolic process	GO:0001523	0.0023122954737140942	71	2	CYP1B1,ALDH1A1
GO:BP	epithelial cell proliferation	GO:0050673	0.0023536710423468824	424	2	CEACAM1,FGL1
GO:BP	regulation of natural killer cell mediated immune response to tumor cell	GO:0002855	0.0023536710423468824	10	1	CEACAM1
GO:BP	natural killer cell mediated immune response to tumor cell	GO:0002423	0.0023536710423468824	10	1	CEACAM1
GO:BP	positive regulation of vasculogenesis	GO:2001214	0.0023536710423468824	10	1	CEACAM1
GO:BP	positive regulation of cytolysis	GO:0045919	0.0023536710423468824	1	1	LBP
GO:BP	extracellular matrix assembly	GO:0085029	0.0023536710423468824	45	2	GAS6,MYH11
GO:BP	homophilic cell adhesion via plasma membrane adhesion molecules	GO:0007156	0.0024563864902981936	168	2	CEACAM1,CNTN5
GO:BP	positive regulation of immune system process	GO:0002684	0.002502736875028572	947	5	CEACAM1,LBP,GAS6,TEK,TNFSF13
GO:BP	diterpenoid metabolic process	GO:0016101	0.002502736875028572	77	2	CYP1B1,ALDH1A1
GO:BP	insulin metabolic process	GO:1901142	0.002502736875028572	11	1	CEACAM1
GO:BP	positive regulation of leukocyte chemotaxis	GO:0002690	0.0025253233967825303	98	2	LBP,GAS6
GO:BP	positive regulation of cell migration	GO:0030335	0.0025756232403164364	557	3	CYP1B1,LBP,GAS6
GO:BP	regulation of blood vessel remodeling	GO:0060312	0.0025891055498605095	12	1	CEACAM1
GO:BP	cell migration	GO:0016477	0.0025891055498605095	1491	4	CEACAM1,CYP1B1,LBP,GAS6
GO:BP	negative regulation of leukocyte degranulation	GO:0043301	0.0025891055498605095	12	1	CEACAM1
GO:BP	negative regulation of renal albumin absorption	GO:2000533	0.0025891055498605095	1	1	GAS6
GO:BP	trabecular meshwork development	GO:0002930	0.0025891055498605095	2	1	CYP1B1
GO:BP	negative regulation of developmental process	GO:0051093	0.002606646894826728	1038	5	CEACAM1,RARB,GAS6,LRRC17,TEK
GO:BP	positive regulation of cellular protein metabolic process	GO:0032270	0.002653505096951333	1448	6	CEACAM1,CYP1B1,GAS6,SPON1,TEK,SH2D3C
GO:BP	bone development	GO:0060348	0.002692319509182395	222	3	RARB,LRRC17,TEK
GO:BP	positive regulation of cell motility	GO:2000147	0.002692319509182395	581	3	CYP1B1,LBP,GAS6
GO:BP	endothelial cell migration	GO:0043542	0.002692319509182395	224	2	CEACAM1,CYP1B1
GO:BP	regulation of phagocytosis	GO:0050764	0.002692319509182395	108	2	LBP,GAS6
GO:BP	regulation of vesicle-mediated transport	GO:0060627	0.002692319509182395	582	3	CEACAM1,LBP,GAS6
GO:BP	response to external stimulus	GO:0009605	0.002692319509182395	2912	8	CEACAM1,CNTN5,LBP,GAS6,ALPK1,TRIM12C,CACNA2D4,RAB38
GO:BP	negative regulation of myeloid leukocyte differentiation	GO:0002762	0.002692319509182395	49	2	CEACAM1,LRRC17
GO:BP	terpenoid metabolic process	GO:0006721	0.002692319509182395	85	2	CYP1B1,ALDH1A1
GO:BP	negative regulation of platelet aggregation	GO:0090331	0.002692319509182395	13	1	CEACAM1
GO:BP	external encapsulating structure organization	GO:0045229	0.002712177227603904	291	3	CYP1B1,GAS6,MYH11
GO:BP	positive regulation of cellular component movement	GO:0051272	0.002712177227603904	598	3	CYP1B1,LBP,GAS6
GO:BP	negative regulation of fatty acid biosynthetic process	GO:0045717	0.002712177227603904	15	1	CEACAM1
GO:BP	extracellular structure organization	GO:0043062	0.002712177227603904	292	3	CYP1B1,GAS6,MYH11
GO:BP	gland development	GO:0048732	0.002712177227603904	513	2	CEACAM1,FGL1
GO:BP	positive regulation of locomotion	GO:0040017	0.002712177227603904	598	3	CYP1B1,LBP,GAS6
GO:BP	regulation of interleukin-1 production	GO:0032652	0.002712177227603904	112	2	CEACAM1,GAS6
GO:BP	interleukin-1 production	GO:0032612	0.002712177227603904	112	2	CEACAM1,GAS6
GO:BP	viral process	GO:0016032	0.002712177227603904	335	3	CEACAM1,GAS6,TRIM12C
GO:BP	extracellular matrix organization	GO:0030198	0.002712177227603904	290	3	CYP1B1,GAS6,MYH11
GO:BP	regulation of vasculogenesis	GO:2001212	0.002712177227603904	14	1	CEACAM1
GO:BP	chemotaxis	GO:0006935	0.002712177227603904	600	3	CNTN5,LBP,GAS6
GO:BP	taxis	GO:0042330	0.002712177227603904	605	3	CNTN5,LBP,GAS6
GO:BP	immune system development	GO:0002520	0.0027133131708950305	1015	5	CEACAM1,GAS6,LRRC17,TEK,TNFSF13
GO:BP	innate immune response	GO:0045087	0.0028181532558086086	866	4	CEACAM1,LBP,ALPK1,TRIM12C
GO:BP	regulation of cellular process	GO:0050794	0.0028181532558086086	12140	17	CEACAM1,WIF1,CYP1B1,LBP,RARB,GAS6,ALPK1,ALDH1A1,GPR157,TRIM12C,SPON1,LRRC17,TEK,CACNA2D4,TNFSF13,RAB38,SH2D3C
GO:BP	glutamine transport	GO:0006868	0.0028181532558086086	8	1	SLC38A1
GO:BP	response to drug	GO:0042493	0.002829737356326157	459	3	GAS6,ALDH1A1,NNMT
GO:BP	endothelial cell-cell adhesion	GO:0071603	0.002840645232405518	3	1	CYP1B1
GO:BP	regulation of granulocyte differentiation	GO:0030852	0.002840645232405518	18	1	CEACAM1
GO:BP	animal organ regeneration	GO:0031100	0.002840645232405518	91	2	GAS6,NNMT
GO:BP	organic substance metabolic process	GO:0071704	0.002840645232405518	10989	16	CEACAM1,CYP1B1,LBP,RARB,GAS6,ALPK1,ALDH1A1,GSTA4,TRIM12C,ALDH1A7,SPON1,ADAM5,TEK,TNFSF13,RAB38,SH2D3C
GO:BP	negative regulation of homotypic cell-cell adhesion	GO:0034111	0.002840645232405518	18	1	CEACAM1
GO:BP	positive regulation of phosphorus metabolic process	GO:0010562	0.002840645232405518	982	5	CEACAM1,GAS6,TEK,RAB38,SH2D3C
GO:BP	negative regulation of bone resorption	GO:0045779	0.002840645232405518	18	1	CEACAM1
GO:BP	cellular response to chemical stimulus	GO:0070887	0.002840645232405518	3097	5	CEACAM1,CYP1B1,LBP,RARB,GAS6
GO:BP	negative regulation of cell population proliferation	GO:0008285	0.002840645232405518	715	3	CEACAM1,CYP1B1,RARB
GO:BP	positive regulation of protein metabolic process	GO:0051247	0.002840645232405518	1529	6	CEACAM1,CYP1B1,GAS6,SPON1,TEK,SH2D3C
GO:BP	negative regulation of biological process	GO:0048519	0.002840645232405518	5544	7	CEACAM1,WIF1,CYP1B1,LBP,RARB,GAS6,ALDH1A1
GO:BP	regulation of leukocyte chemotaxis	GO:0002688	0.002840645232405518	123	2	LBP,GAS6
GO:BP	positive regulation of phosphate metabolic process	GO:0045937	0.002840645232405518	982	5	CEACAM1,GAS6,TEK,RAB38,SH2D3C
GO:BP	cell recognition	GO:0008037	0.002840645232405518	262	3	CNTN5,LBP,ADAM5
GO:BP	localization of cell	GO:0051674	0.002840645232405518	1653	4	CEACAM1,CYP1B1,LBP,GAS6
GO:BP	cell motility	GO:0048870	0.002840645232405518	1653	4	CEACAM1,CYP1B1,LBP,GAS6
GO:BP	negative regulation of platelet activation	GO:0010544	0.002840645232405518	17	1	CEACAM1
GO:BP	regulation of cell differentiation	GO:0045595	0.002840645232405518	1649	4	CEACAM1,WIF1,RARB,GAS6
GO:BP	positive regulation of immune effector process	GO:0002699	0.0028590482136028475	233	3	LBP,TEK,TNFSF13
GO:BP	regulation of leukocyte activation	GO:0002694	0.0028590482136028475	654	3	CEACAM1,LBP,GAS6
GO:BP	regulation of leukocyte differentiation	GO:1902105	0.0029087773549523986	292	3	CEACAM1,GAS6,LRRC17
GO:BP	negative regulation of natural killer cell mediated cytotoxicity	GO:0045953	0.0029087773549523986	19	1	CEACAM1
GO:BP	negative regulation of epithelial cell apoptotic process	GO:1904036	0.0029087773549523986	50	2	GAS6,TEK
GO:BP	positive regulation of respiratory burst involved in inflammatory response	GO:0060265	0.002935761730239122	2	1	LBP
GO:BP	lipopolysaccharide transport	GO:0015920	0.002935761730239122	2	1	LBP
GO:BP	negative regulation of vascular permeability	GO:0043116	0.002935761730239122	20	1	CEACAM1
GO:BP	signal transduction	GO:0007165	0.002935761730239122	6780	7	CEACAM1,WIF1,CYP1B1,LBP,RARB,GAS6,ALPK1
GO:BP	biological process involved in interspecies interaction between organisms	GO:0044419	0.002935761730239122	1688	5	CEACAM1,LBP,GAS6,ALPK1,TRIM12C
GO:BP	negative regulation of natural killer cell mediated immunity	GO:0002716	0.002935761730239122	20	1	CEACAM1
GO:BP	negative regulation of bone remodeling	GO:0046851	0.002935761730239122	20	1	CEACAM1
GO:BP	isoprenoid metabolic process	GO:0006720	0.003081971890539493	107	2	CYP1B1,ALDH1A1
GO:BP	alcohol metabolic process	GO:0006066	0.003081971890539493	344	3	CYP1B1,ALDH1A1,ALDH1A7
GO:BP	regulation of cell population proliferation	GO:0042127	0.0031284942223805735	1753	4	CEACAM1,CYP1B1,RARB,GAS6
GO:BP	cation transport	GO:0006812	0.0031284942223805735	1192	4	SLC38A1,CNGA2,GAS6,SCARA5
GO:BP	negative regulation of leukocyte mediated cytotoxicity	GO:0001911	0.0031284942223805735	22	1	CEACAM1
GO:BP	negative regulation of cell adhesion	GO:0007162	0.0031284942223805735	290	2	CEACAM1,CYP1B1
GO:BP	negative regulation of T cell mediated immunity	GO:0002710	0.0031284942223805735	22	1	CEACAM1
GO:BP	regulation of cell activation	GO:0050865	0.0031284942223805735	698	3	CEACAM1,LBP,GAS6
GO:BP	regulation of hepatocyte proliferation	GO:2000345	0.0031284942223805735	22	1	CEACAM1
GO:BP	regulation of endothelial cell apoptotic process	GO:2000351	0.0031284942223805735	54	2	GAS6,TEK
GO:BP	regulation of immune response to tumor cell	GO:0002837	0.0031555750457205193	23	1	CEACAM1
GO:BP	negative regulation of T cell receptor signaling pathway	GO:0050860	0.0031555750457205193	23	1	CEACAM1
GO:BP	regulation of response to tumor cell	GO:0002834	0.0031555750457205193	23	1	CEACAM1
GO:BP	negative regulation of oligodendrocyte apoptotic process	GO:1900142	0.0031912657355548896	2	1	GAS6
GO:BP	regulation of renal albumin absorption	GO:2000532	0.0031912657355548896	2	1	GAS6
GO:BP	renal albumin absorption	GO:0097018	0.0031912657355548896	2	1	GAS6
GO:BP	regulation of DNA-binding transcription factor activity	GO:0051090	0.0031912657355548896	395	3	CYP1B1,GAS6,TRIM12C
GO:BP	negative regulation of regulated secretory pathway	GO:1903306	0.0031912657355548896	24	1	CEACAM1
GO:BP	cellular response to vitamin K	GO:0071307	0.0031912657355548896	2	1	GAS6
GO:BP	regulation of platelet aggregation	GO:0090330	0.0031912657355548896	24	1	CEACAM1
GO:BP	epithelial cell migration	GO:0010631	0.0031988491374634635	302	2	CEACAM1,CYP1B1
GO:BP	endothelial cell apoptotic process	GO:0072577	0.0032157475861220894	57	2	GAS6,TEK
GO:BP	regulation of angiogenesis	GO:0045765	0.0032157475861220894	305	2	CEACAM1,CYP1B1
GO:BP	epithelium migration	GO:0090132	0.0032157475861220894	305	2	CEACAM1,CYP1B1
GO:BP	immune response to tumor cell	GO:0002418	0.0032349033283448525	25	1	CEACAM1
GO:BP	positive regulation of leukocyte migration	GO:0002687	0.0032593386391637546	148	2	LBP,GAS6
GO:BP	regulation of vasculature development	GO:1901342	0.0032593386391637546	310	2	CEACAM1,CYP1B1
GO:BP	positive regulation of chemotaxis	GO:0050921	0.0032593386391637546	148	2	LBP,GAS6
GO:BP	tissue migration	GO:0090130	0.003265019354115782	311	2	CEACAM1,CYP1B1
GO:BP	retina development in camera-type eye	GO:0060041	0.0032801417489911958	164	2	CYP1B1,RARB
GO:BP	negative regulation of cell killing	GO:0031342	0.0032801417489911958	26	1	CEACAM1
GO:BP	regulation of innate immune response	GO:0045088	0.003366642642356254	185	2	CEACAM1,LBP
GO:BP	regulation of metabolic process	GO:0019222	0.003366642642356254	6841	12	CEACAM1,CYP1B1,LBP,RARB,GAS6,ALDH1A1,TRIM12C,SPON1,TEK,TNFSF13,RAB38,SH2D3C
GO:BP	regulation of T cell mediated cytotoxicity	GO:0001914	0.003366642642356254	27	1	CEACAM1
GO:BP	endochondral bone morphogenesis	GO:0060350	0.003366642642356254	60	2	RARB,TEK
GO:BP	xenobiotic metabolic process	GO:0006805	0.003367719623587377	102	2	CYP1B1,GSTA4
GO:BP	cell-cell adhesion via plasma-membrane adhesion molecules	GO:0098742	0.003367719623587377	274	2	CEACAM1,CNTN5
GO:BP	negative regulation of tissue remodeling	GO:0034104	0.003367719623587377	28	1	CEACAM1
GO:BP	positive regulation of apoptotic process	GO:0043065	0.003367719623587377	591	3	CYP1B1,RARB,ALDH1A1
GO:BP	regulation of biological process	GO:0050789	0.003367719623587377	12686	17	CEACAM1,WIF1,CYP1B1,LBP,RARB,GAS6,ALPK1,ALDH1A1,GPR157,TRIM12C,SPON1,LRRC17,TEK,CACNA2D4,TNFSF13,RAB38,SH2D3C
GO:BP	homeostatic process	GO:0042592	0.003367719623587377	1922	5	CEACAM1,GAS6,ALDH1A1,SCARA5,GPR157
GO:BP	regulation of osteoclast differentiation	GO:0045670	0.0034135878952876	71	2	CEACAM1,LRRC17
GO:BP	negative regulation of DNA-binding transcription factor activity	GO:0043433	0.0034135878952876	157	2	CYP1B1,GAS6
GO:BP	negative regulation of antigen receptor-mediated signaling pathway	GO:0050858	0.0034424997332421427	29	1	CEACAM1
GO:BP	sensory organ development	GO:0007423	0.00347804431725018	604	3	CYP1B1,RARB,ALDH1A1
GO:BP	signaling	GO:0023052	0.00347804431725018	7227	7	CEACAM1,WIF1,CYP1B1,LBP,RARB,GAS6,ALPK1
GO:BP	positive regulation of programmed cell death	GO:0043068	0.0034846629277557883	607	3	CYP1B1,RARB,ALDH1A1
GO:BP	retinal blood vessel morphogenesis	GO:0061304	0.0034846629277557883	5	1	CYP1B1
GO:BP	regulation of cytolysis	GO:0042268	0.0034846629277557883	3	1	LBP
GO:BP	cellular response to xenobiotic stimulus	GO:0071466	0.0034846629277557883	106	2	CYP1B1,GSTA4
GO:BP	regulation of interleukin-6 production	GO:0032675	0.0035386250836160747	163	2	LBP,GAS6
GO:BP	interleukin-6 production	GO:0032635	0.0035386250836160747	163	2	LBP,GAS6
GO:BP	cell communication	GO:0007154	0.003552122253991338	7291	7	CEACAM1,WIF1,CYP1B1,LBP,RARB,GAS6,ALPK1
GO:BP	monocarboxylic acid metabolic process	GO:0032787	0.003552122253991338	616	3	CEACAM1,CYP1B1,ALDH1A1
GO:BP	negative regulation of fatty acid metabolic process	GO:0045922	0.003625239381407035	32	1	CEACAM1
GO:BP	response to tumor cell	GO:0002347	0.0036563850402196005	35	1	CEACAM1
GO:BP	leukocyte activation involved in immune response	GO:0002366	0.0036563850402196005	291	3	CEACAM1,LBP,TNFSF13
GO:BP	regulation of tumor necrosis factor production	GO:0032680	0.0036563850402196005	172	2	LBP,GAS6
GO:BP	regulation of tumor necrosis factor superfamily cytokine production	GO:1903555	0.0036563850402196005	175	2	LBP,GAS6
GO:BP	immune effector process	GO:0002252	0.0036563850402196005	683	4	CEACAM1,LBP,TEK,TNFSF13
GO:BP	tumor necrosis factor production	GO:0032640	0.0036563850402196005	172	2	LBP,GAS6
GO:BP	localization	GO:0051179	0.0036563850402196005	6168	11	CEACAM1,SLC38A1,CNGA2,CYP1B1,LBP,GAS6,SCARA5,TRIM12C,TEK,CACNA2D4,RAB38
GO:BP	pattern recognition receptor signaling pathway	GO:0002221	0.0036563850402196005	158	2	LBP,ALPK1
GO:BP	negative regulation of exocytosis	GO:0045920	0.0036563850402196005	34	1	CEACAM1
GO:BP	hemostasis	GO:0007599	0.0036563850402196005	171	2	CEACAM1,GAS6
GO:BP	fusion of virus membrane with host plasma membrane	GO:0019064	0.0036563850402196005	3	1	GAS6
GO:BP	blood coagulation	GO:0007596	0.0036563850402196005	168	2	CEACAM1,GAS6
GO:BP	multi-organism membrane fusion	GO:0044800	0.0036563850402196005	3	1	GAS6
GO:BP	wound healing, spreading of cells	GO:0044319	0.0036563850402196005	36	1	CEACAM1
GO:BP	tumor necrosis factor superfamily cytokine production	GO:0071706	0.0036563850402196005	175	2	LBP,GAS6
GO:BP	regulation of platelet activation	GO:0010543	0.0036563850402196005	35	1	CEACAM1
GO:BP	bile acid and bile salt transport	GO:0015721	0.0036563850402196005	34	1	CEACAM1
GO:BP	immune response	GO:0006955	0.0036563850402196005	1857	6	CEACAM1,LBP,ALPK1,TRIM12C,TEK,TNFSF13
GO:BP	epiboly involved in wound healing	GO:0090505	0.0036563850402196005	36	1	CEACAM1
GO:BP	regulation of apoptotic process	GO:0042981	0.0036563850402196005	1550	4	CYP1B1,RARB,GAS6,ALDH1A1
GO:BP	coagulation	GO:0050817	0.0036563850402196005	171	2	CEACAM1,GAS6
GO:BP	regulation of homotypic cell-cell adhesion	GO:0034110	0.0036563850402196005	35	1	CEACAM1
GO:BP	positive regulation of glomerular filtration	GO:0003104	0.0036563850402196005	3	1	GAS6
GO:BP	cellular hormone metabolic process	GO:0034754	0.0036563850402196005	135	2	CYP1B1,ALDH1A1
GO:BP	membrane fusion involved in viral entry into host cell	GO:0039663	0.0036563850402196005	3	1	GAS6
GO:BP	response to xenobiotic stimulus	GO:0009410	0.0036563850402196005	115	2	CYP1B1,GSTA4
GO:BP	regulation of oligodendrocyte apoptotic process	GO:1900141	0.0036563850402196005	3	1	GAS6
GO:BP	renal protein absorption	GO:0097017	0.0036563850402196005	3	1	GAS6
GO:BP	cell activation involved in immune response	GO:0002263	0.003665599882577653	294	3	CEACAM1,LBP,TNFSF13
GO:BP	epiboly	GO:0090504	0.0037276590825666076	37	1	CEACAM1
GO:BP	intracellular signal transduction	GO:0035556	0.0037725856845083694	2491	7	CEACAM1,CYP1B1,GAS6,ALPK1,TRIM12C,TEK,SH2D3C
GO:BP	T cell mediated cytotoxicity	GO:0001913	0.0039003691558898578	39	1	CEACAM1
GO:BP	regulation of programmed cell death	GO:0043067	0.003921832339056032	1587	4	CYP1B1,RARB,GAS6,ALDH1A1
GO:BP	granulocyte differentiation	GO:0030851	0.003956896245106121	40	1	CEACAM1
GO:BP	regulation of ERK1 and ERK2 cascade	GO:0070372	0.003956896245106121	325	3	CEACAM1,GAS6,TEK
GO:BP	positive regulation of cell death	GO:0010942	0.004025955738860732	676	3	CYP1B1,RARB,ALDH1A1
GO:BP	regulation of hemopoiesis	GO:1903706	0.004026123887358086	380	3	CEACAM1,GAS6,LRRC17
GO:BP	positive regulation of nucleocytoplasmic transport	GO:0046824	0.004050342258226616	74	2	GAS6,TEK
GO:BP	regulation of natural killer cell mediated cytotoxicity	GO:0042269	0.004095387613685735	42	1	CEACAM1
GO:BP	negative regulation of adaptive immune response based on somatic recombination of immune receptors built from immunoglobulin superfamily domains	GO:0002823	0.004163159985542653	43	1	CEACAM1
GO:BP	regulation of endothelial cell differentiation	GO:0045601	0.004163159985542653	43	1	CEACAM1
GO:BP	regulation of vascular permeability	GO:0043114	0.004215135789523573	44	1	CEACAM1
GO:BP	regulation of T cell receptor signaling pathway	GO:0050856	0.004215135789523573	44	1	CEACAM1
GO:BP	regulation of natural killer cell mediated immunity	GO:0002715	0.004215135789523573	44	1	CEACAM1
GO:BP	cell differentiation	GO:0030154	0.004221274098843894	4378	9	CEACAM1,WIF1,CNTN5,RARB,GAS6,GPR157,LRRC17,TEK,RAB38
GO:BP	negative regulation of lymphocyte mediated immunity	GO:0002707	0.0042366078762249675	45	1	CEACAM1
GO:BP	regulation of fatty acid biosynthetic process	GO:0042304	0.0042366078762249675	45	1	CEACAM1
GO:BP	defense response to other organism	GO:0098542	0.0042366078762249675	1140	4	CEACAM1,LBP,ALPK1,TRIM12C
GO:BP	negative regulation of blood coagulation	GO:0030195	0.0042366078762249675	45	1	CEACAM1
GO:BP	negative regulation of hemostasis	GO:1900047	0.004315872399302182	46	1	CEACAM1
GO:BP	receptor-mediated virion attachment to host cell	GO:0046813	0.004353900453087426	4	1	GAS6
GO:BP	hematopoietic stem cell migration to bone marrow	GO:0097241	0.004353900453087426	4	1	GAS6
GO:BP	negative regulation of adaptive immune response	GO:0002820	0.004353900453087426	48	1	CEACAM1
GO:BP	negative regulation of coagulation	GO:0050819	0.004353900453087426	47	1	CEACAM1
GO:BP	regulation of localization	GO:0032879	0.004353900453087426	2868	7	CEACAM1,CYP1B1,LBP,GAS6,TRIM12C,TEK,CACNA2D4
GO:BP	fatty acid metabolic process	GO:0006631	0.004353900453087426	425	2	CEACAM1,CYP1B1
GO:BP	regulation of response to external stimulus	GO:0032101	0.004353900453087426	904	3	CEACAM1,LBP,GAS6
GO:BP	regulation of bone resorption	GO:0045124	0.004353900453087426	48	1	CEACAM1
GO:BP	regulation of sprouting angiogenesis	GO:1903670	0.004353900453087426	48	1	CEACAM1
GO:BP	ERK1 and ERK2 cascade	GO:0070371	0.004353900453087426	344	3	CEACAM1,GAS6,TEK
GO:BP	inorganic cation transmembrane transport	GO:0098662	0.004389211430130078	773	4	CNGA2,GAS6,SCARA5,CACNA2D4
GO:BP	regulation of leukocyte degranulation	GO:0043300	0.004465403233135181	50	1	CEACAM1
GO:BP	regulation of respiratory burst involved in inflammatory response	GO:0060264	0.004465403233135181	5	1	LBP
GO:BP	positive regulation of cell differentiation	GO:0045597	0.004465403233135181	922	3	CEACAM1,WIF1,GAS6
GO:BP	cellular developmental process	GO:0048869	0.004465403233135181	4454	9	CEACAM1,WIF1,CNTN5,RARB,GAS6,GPR157,LRRC17,TEK,RAB38
GO:BP	ameboidal-type cell migration	GO:0001667	0.0044711551965559	436	2	CEACAM1,CYP1B1
GO:BP	eye morphogenesis	GO:0048592	0.00448406939469663	166	2	RARB,ALDH1A1
GO:BP	blood vessel remodeling	GO:0001974	0.004491715447267374	51	1	CEACAM1
GO:BP	platelet aggregation	GO:0070527	0.004491715447267374	51	1	CEACAM1
GO:BP	negative regulation of myeloid cell differentiation	GO:0045638	0.00466488234732612	97	2	CEACAM1,LRRC17
GO:BP	transport	GO:0006810	0.004714152432007976	4502	9	CEACAM1,SLC38A1,CNGA2,LBP,GAS6,SCARA5,TEK,CACNA2D4,RAB38
GO:BP	regulation of leukocyte migration	GO:0002685	0.004714152432007976	216	2	LBP,GAS6
GO:BP	organonitrogen compound metabolic process	GO:1901564	0.004760834848729898	6326	11	CEACAM1,CYP1B1,GAS6,ALPK1,GSTA4,TRIM12C,SPON1,ADAM5,TEK,RAB38,SH2D3C
GO:BP	regulation of cell death	GO:0010941	0.004811345429209155	1740	4	CYP1B1,RARB,GAS6,ALDH1A1
GO:BP	negative regulation of leukocyte mediated immunity	GO:0002704	0.004823169429367006	56	1	CEACAM1
GO:BP	leukocyte chemotaxis	GO:0030595	0.004823169429367006	220	2	LBP,GAS6
GO:BP	endocytosis	GO:0006897	0.004867041704806154	663	3	CEACAM1,LBP,SCARA5
GO:BP	regulation of bone remodeling	GO:0046850	0.004878518160502707	57	1	CEACAM1
GO:BP	transmembrane transport	GO:0055085	0.004904328563655305	1533	4	SLC38A1,CNGA2,GAS6,SCARA5
GO:BP	negative regulation of leukocyte differentiation	GO:1902106	0.004904328563655305	101	2	CEACAM1,LRRC17
GO:BP	respiratory burst involved in inflammatory response	GO:0002536	0.0049046558247727605	6	1	LBP
GO:BP	peptidyl-serine phosphorylation	GO:0018105	0.0049046558247727605	327	3	GAS6,TEK,SH2D3C
GO:BP	multi-organism membrane organization	GO:0044803	0.0049046558247727605	5	1	GAS6
GO:BP	regulation of chemotaxis	GO:0050920	0.0049046558247727605	225	2	LBP,GAS6
GO:BP	natural killer cell mediated cytotoxicity	GO:0042267	0.0049046558247727605	58	1	CEACAM1
GO:BP	retina vasculature morphogenesis in camera-type eye	GO:0061299	0.0049046558247727605	10	1	CYP1B1
GO:BP	oligodendrocyte apoptotic process	GO:0097252	0.0049046558247727605	5	1	GAS6
GO:BP	negative regulation of dendritic cell apoptotic process	GO:2000669	0.0049046558247727605	5	1	GAS6
GO:BP	regulation of antigen receptor-mediated signaling pathway	GO:0050854	0.0049046558247727605	60	1	CEACAM1
GO:BP	negative regulation of hemopoiesis	GO:1903707	0.0049046558247727605	103	2	CEACAM1,LRRC17
GO:BP	natural killer cell mediated immunity	GO:0002228	0.0049046558247727605	60	1	CEACAM1
GO:BP	leukocyte chemotaxis involved in inflammatory response	GO:0002232	0.0049046558247727605	6	1	LBP
GO:BP	negative regulation of cell adhesion mediated by integrin	GO:0033629	0.0049046558247727605	10	1	CYP1B1
GO:BP	vasculogenesis	GO:0001570	0.004960195790610552	90	2	CEACAM1,TEK
GO:BP	morphogenesis of an epithelial sheet	GO:0002011	0.004960195790610552	61	1	CEACAM1
GO:BP	osteoclast differentiation	GO:0030316	0.005030101313390175	105	2	CEACAM1,LRRC17
GO:BP	lipid metabolic process	GO:0006629	0.005030101313390175	1344	5	CEACAM1,CYP1B1,ALDH1A1,TEK,RAB38
GO:BP	leukocyte activation	GO:0045321	0.005034450108109348	996	3	CEACAM1,LBP,GAS6
GO:BP	regulation of blood coagulation	GO:0030193	0.005094359713816416	64	1	CEACAM1
GO:BP	regulation of epithelial cell apoptotic process	GO:1904035	0.005094359713816416	92	2	GAS6,TEK
GO:BP	negative regulation of lipid biosynthetic process	GO:0051055	0.005094359713816416	64	1	CEACAM1
GO:BP	negative regulation of innate immune response	GO:0045824	0.005094359713816416	64	1	CEACAM1
GO:BP	vesicle-mediated transport	GO:0016192	0.005142797095340888	1582	4	CEACAM1,LBP,GAS6,SCARA5
GO:BP	growth	GO:0040007	0.0051939772856810194	1013	3	CEACAM1,RARB,GAS6
GO:BP	regulation of hemostasis	GO:1900046	0.005208007370004079	66	1	CEACAM1
GO:BP	inorganic ion transmembrane transport	GO:0098660	0.005215653962109162	841	4	CNGA2,GAS6,SCARA5,CACNA2D4
GO:BP	positive regulation of I-kappaB kinase/NF-kappaB signaling	GO:0043123	0.005217513202304947	135	2	ALPK1,TRIM12C
GO:BP	regulation of coagulation	GO:0050818	0.005241470298317392	67	1	CEACAM1
GO:BP	regulation of epidermal growth factor receptor signaling pathway	GO:0042058	0.0052893895105530706	68	1	CEACAM1
GO:BP	negative regulation of wound healing	GO:0061045	0.0052893895105530706	68	1	CEACAM1
GO:BP	monocarboxylic acid biosynthetic process	GO:0072330	0.005320533704628139	194	2	CEACAM1,ALDH1A1
GO:BP	negative regulation of metabolic process	GO:0009892	0.005320533704628139	3239	5	CEACAM1,LBP,RARB,GAS6,ALDH1A1
GO:BP	establishment of localization	GO:0051234	0.005320533704628139	4658	9	CEACAM1,SLC38A1,CNGA2,LBP,GAS6,SCARA5,TEK,CACNA2D4,RAB38
GO:BP	regulation of phosphatidylinositol 3-kinase signaling	GO:0014066	0.005334533345501245	96	2	CEACAM1,TEK
GO:BP	tube development	GO:0035295	0.005340500120130228	1137	3	CEACAM1,CYP1B1,RARB
GO:BP	positive regulation of respiratory burst	GO:0060267	0.005350840113709158	7	1	LBP
GO:BP	negative regulation of T cell proliferation	GO:0042130	0.005399675405230358	71	1	CEACAM1
GO:BP	regulation of leukocyte mediated cytotoxicity	GO:0001910	0.005399675405230358	71	1	CEACAM1
GO:BP	regulation of response to biotic stimulus	GO:0002831	0.005403473949786711	301	2	CEACAM1,LBP
GO:BP	response to vitamin K	GO:0032571	0.005415388580079121	6	1	GAS6
GO:BP	regulation of T cell mediated immunity	GO:0002709	0.005415388580079121	72	1	CEACAM1
GO:BP	regulation of lipid metabolic process	GO:0019216	0.005415388580079121	361	3	CEACAM1,TEK,RAB38
GO:BP	bone morphogenesis	GO:0060349	0.0054191919226021035	98	2	RARB,TEK
GO:BP	organic hydroxy compound metabolic process	GO:1901615	0.005445597373387277	527	3	CYP1B1,ALDH1A1,ALDH1A7
GO:BP	regulation of ERBB signaling pathway	GO:1901184	0.005445597373387277	73	1	CEACAM1
GO:BP	peptidyl-serine modification	GO:0018209	0.005461009276159545	353	3	GAS6,TEK,SH2D3C
GO:BP	leukocyte degranulation	GO:0043299	0.005475314966806063	74	1	CEACAM1
GO:BP	bone resorption	GO:0045453	0.005475314966806063	74	1	CEACAM1
GO:BP	organic substance transport	GO:0071702	0.005502714841695506	2416	4	CEACAM1,SLC38A1,LBP,GAS6
GO:BP	homotypic cell-cell adhesion	GO:0034109	0.005504553244200161	75	1	CEACAM1
GO:BP	optic cup morphogenesis involved in camera-type eye development	GO:0002072	0.005504553244200161	5	1	ALDH1A1
GO:BP	circulatory system development	GO:0072359	0.005573977856604453	1174	3	CEACAM1,CYP1B1,RARB
GO:BP	regulation of gene expression	GO:0010468	0.005573977856604453	4888	9	CEACAM1,CYP1B1,LBP,RARB,GAS6,TRIM12C,SPON1,TEK,TNFSF13
GO:BP	retinal pigment epithelium development	GO:0003406	0.005603096432442577	7	1	RARB
GO:BP	hemopoiesis	GO:0030097	0.005647976107322211	909	4	CEACAM1,GAS6,LRRC17,TEK
GO:BP	angiogenesis	GO:0001525	0.005661740959316462	545	2	CEACAM1,CYP1B1
GO:BP	apoptotic process	GO:0006915	0.005764981394195845	1919	4	CYP1B1,RARB,GAS6,ALDH1A1
GO:BP	intracellular receptor signaling pathway	GO:0030522	0.005814918263639562	244	2	RARB,ALPK1
GO:BP	cation transmembrane transport	GO:0098655	0.005814918263639562	888	4	CNGA2,GAS6,SCARA5,CACNA2D4
GO:BP	obsolete oxidation-reduction process	GO:0055114	0.005837149196103172	548	3	CYP1B1,ALDH1A1,ALDH1A7
GO:BP	platelet activation	GO:0030168	0.0059569274380870335	84	1	CEACAM1
GO:BP	B cell chemotaxis	GO:0035754	0.0059569274380870335	7	1	GAS6
GO:BP	virion attachment to host cell	GO:0019062	0.0059569274380870335	7	1	GAS6
GO:BP	regulation of intracellular signal transduction	GO:1902531	0.0059569274380870335	1589	5	CEACAM1,GAS6,ALPK1,TRIM12C,TEK
GO:BP	negative regulation of gene expression	GO:0010629	0.005959349688476359	1105	3	CEACAM1,LBP,GAS6
GO:BP	negative regulation of response to wounding	GO:1903035	0.005996691596266238	85	1	CEACAM1
GO:BP	positive regulation of JNK cascade	GO:0046330	0.0060360468684992905	86	1	CEACAM1
GO:BP	negative regulation of lymphocyte proliferation	GO:0050672	0.0060360468684992905	86	1	CEACAM1
GO:BP	cell activation	GO:0001775	0.006052534845601165	1115	3	CEACAM1,LBP,GAS6
GO:BP	negative regulation of mononuclear cell proliferation	GO:0032945	0.006074999529252128	87	1	CEACAM1
GO:BP	hormone metabolic process	GO:0042445	0.006090452562101913	219	2	CYP1B1,ALDH1A1
GO:BP	regulation of myeloid leukocyte differentiation	GO:0002761	0.006095289593097602	125	2	CEACAM1,LRRC17
GO:BP	programmed cell death	GO:0012501	0.006150025863078219	1975	4	CYP1B1,RARB,GAS6,ALDH1A1
GO:BP	cellular response to lipoteichoic acid	GO:0071223	0.006154589149256073	9	1	LBP
GO:BP	opsonization	GO:0008228	0.006154589149256073	9	1	LBP
GO:BP	response to lipoteichoic acid	GO:0070391	0.006154589149256073	9	1	LBP
GO:BP	positive regulation of protein phosphorylation	GO:0001934	0.006154589149256073	830	4	CEACAM1,GAS6,TEK,SH2D3C
GO:BP	retinal metabolic process	GO:0042574	0.006154589149256073	15	1	CYP1B1
GO:BP	regulation of tissue remodeling	GO:0034103	0.006211337880755858	91	1	CEACAM1
GO:BP	carboxylic acid metabolic process	GO:0019752	0.0062328479811258105	896	3	CEACAM1,CYP1B1,ALDH1A1
GO:BP	regulation of cell killing	GO:0031341	0.0062328479811258105	92	1	CEACAM1
GO:BP	negative regulation of leukocyte proliferation	GO:0070664	0.0062328479811258105	92	1	CEACAM1
GO:BP	hematopoietic or lymphoid organ development	GO:0048534	0.006248622835085882	953	4	CEACAM1,GAS6,LRRC17,TEK
GO:BP	regulation of nitrogen compound metabolic process	GO:0051171	0.006351619925516792	5706	10	CEACAM1,CYP1B1,RARB,GAS6,TRIM12C,SPON1,TEK,TNFSF13,RAB38,SH2D3C
GO:BP	cellular chemical homeostasis	GO:0055082	0.00637454150192106	870	4	GAS6,SCARA5,GPR157,RAB38
GO:BP	oxoacid metabolic process	GO:0043436	0.00637454150192106	908	3	CEACAM1,CYP1B1,ALDH1A1
GO:BP	dendritic cell apoptotic process	GO:0097048	0.00637454150192106	8	1	GAS6
GO:BP	adhesion of symbiont to host cell	GO:0044650	0.00637454150192106	8	1	GAS6
GO:BP	neutral amino acid transport	GO:0015804	0.00637454150192106	48	1	SLC38A1
GO:BP	regulation of dendritic cell apoptotic process	GO:2000668	0.00637454150192106	8	1	GAS6
GO:BP	negative regulation of response to biotic stimulus	GO:0002832	0.006412471324091169	97	1	CEACAM1
GO:BP	T cell mediated immunity	GO:0002456	0.006412471324091169	97	1	CEACAM1
GO:BP	positive regulation of phosphatidylcholine metabolic process	GO:0150173	0.0064509685561631724	3	1	RAB38
GO:BP	positive regulation of phosphatidylcholine biosynthetic process	GO:2001247	0.0064509685561631724	3	1	RAB38
GO:BP	dendrite self-avoidance	GO:0070593	0.0064509685561631724	14	1	CNTN5
GO:BP	negative regulation of molecular function	GO:0044092	0.0064509685561631724	1166	3	CEACAM1,CYP1B1,GAS6
GO:BP	regulation of fatty acid metabolic process	GO:0019217	0.0064509685561631724	99	1	CEACAM1
GO:BP	epidermal growth factor receptor signaling pathway	GO:0007173	0.0064509685561631724	99	1	CEACAM1
GO:BP	respiratory burst involved in defense response	GO:0002679	0.006495866119971842	10	1	LBP
GO:BP	bone remodeling	GO:0046849	0.00655002611214905	101	1	CEACAM1
GO:BP	retina vasculature development in camera-type eye	GO:0061298	0.006578851336016364	17	1	CYP1B1
GO:BP	toxin metabolic process	GO:0009404	0.006578851336016364	17	1	CYP1B1
GO:BP	positive regulation of multicellular organismal process	GO:0051240	0.006609832833413178	1555	5	CYP1B1,LBP,GAS6,TEK,TNFSF13
GO:BP	epithelial cell apoptotic process	GO:1904019	0.006695754925472545	118	2	GAS6,TEK
GO:BP	9-cis-retinoic acid metabolic process	GO:0042905	0.0067086637065446155	7	1	ALDH1A1
GO:BP	9-cis-retinoic acid biosynthetic process	GO:0042904	0.0067086637065446155	7	1	ALDH1A1
GO:BP	cellular response to stress	GO:0033554	0.006717590514796817	1805	4	CEACAM1,CYP1B1,GAS6,SCARA5
GO:BP	cell chemotaxis	GO:0060326	0.0067304044503977605	304	2	LBP,GAS6
GO:BP	leukocyte mediated cytotoxicity	GO:0001909	0.0067304044503977605	106	1	CEACAM1
GO:BP	positive regulation of molecular function	GO:0044093	0.00673478644303029	1678	5	CEACAM1,GAS6,TRIM12C,SPON1,TEK
GO:BP	organic acid metabolic process	GO:0006082	0.006738040122877328	944	3	CEACAM1,CYP1B1,ALDH1A1
GO:BP	epithelial cell-cell adhesion	GO:0090136	0.006757840576381787	18	1	CYP1B1
GO:BP	positive regulation of dendritic cell chemotaxis	GO:2000510	0.006757840576381787	9	1	GAS6
GO:BP	hematopoietic stem cell migration	GO:0035701	0.006757840576381787	9	1	GAS6
GO:BP	negative regulation of glial cell apoptotic process	GO:0034351	0.006757840576381787	9	1	GAS6
GO:BP	blood vessel morphogenesis	GO:0048514	0.006794760746687325	647	2	CEACAM1,CYP1B1
GO:BP	negative regulation of small molecule metabolic process	GO:0062014	0.006794760746687325	110	1	CEACAM1
GO:BP	detection of molecule of bacterial origin	GO:0032490	0.006794760746687325	11	1	LBP
GO:BP	positive regulation of toll-like receptor 4 signaling pathway	GO:0034145	0.006794760746687325	11	1	LBP
GO:BP	ERBB signaling pathway	GO:0038127	0.006794760746687325	109	1	CEACAM1
GO:BP	positive regulation of cytokine production	GO:0001819	0.006794760746687325	462	3	CYP1B1,LBP,TEK
GO:BP	regeneration	GO:0031099	0.006871661613973811	232	2	GAS6,NNMT
GO:BP	negative regulation of lipid metabolic process	GO:0045833	0.006871661613973811	112	1	CEACAM1
GO:BP	negative regulation of immune effector process	GO:0002698	0.006871661613973811	112	1	CEACAM1
GO:BP	negative regulation of signal transduction	GO:0009968	0.006893992301244191	1223	3	CEACAM1,WIF1,GAS6
GO:BP	endothelial cell differentiation	GO:0045446	0.007085234350298531	116	1	CEACAM1
GO:BP	positive regulation of stress-activated MAPK cascade	GO:0032874	0.007099148992115062	117	1	CEACAM1
GO:BP	regulation of molecular function	GO:0065009	0.007099148992115062	3029	7	CEACAM1,CYP1B1,GAS6,TRIM12C,SPON1,TEK,SH2D3C
GO:BP	negative regulation of T cell activation	GO:0050868	0.007099148992115062	117	1	CEACAM1
GO:BP	cell death	GO:0008219	0.007136371877472834	2136	4	CYP1B1,RARB,GAS6,ALDH1A1
GO:BP	cellular component organization	GO:0016043	0.007136371877472834	6090	10	CEACAM1,CYP1B1,CNTN5,LBP,GAS6,SCARA5,MYH11,CCDC187,TEK,RAB38
GO:BP	positive regulation of protein kinase B signaling	GO:0051897	0.007136371877472834	127	2	GAS6,TEK
GO:BP	phosphatidylinositol 3-kinase signaling	GO:0014065	0.007136371877472834	127	2	CEACAM1,TEK
GO:BP	positive regulation of stress-activated protein kinase signaling cascade	GO:0070304	0.007136371877472834	119	1	CEACAM1
GO:BP	regulation of primary metabolic process	GO:0080090	0.007136371877472834	5886	10	CEACAM1,CYP1B1,RARB,GAS6,TRIM12C,SPON1,TEK,TNFSF13,RAB38,SH2D3C
GO:BP	regulation of nucleocytoplasmic transport	GO:0046822	0.007136371877472834	126	2	GAS6,TEK
GO:BP	T cell activation involved in immune response	GO:0002286	0.007136371877472834	119	1	CEACAM1
GO:BP	positive regulation of production of molecular mediator of immune response	GO:0002702	0.007136371877472834	119	2	TEK,TNFSF13
GO:BP	negative regulation of fibroblast apoptotic process	GO:2000270	0.007136371877472834	10	1	GAS6
GO:BP	regulation of dendritic cell chemotaxis	GO:2000508	0.007136371877472834	10	1	GAS6
GO:BP	monocarboxylic acid transport	GO:0015718	0.007150676785799919	121	1	CEACAM1
GO:BP	positive regulation of phosphorylation	GO:0042327	0.007180140368171061	903	4	CEACAM1,GAS6,TEK,SH2D3C
GO:BP	receptor internalization	GO:0031623	0.007180140368171061	122	1	CEACAM1
GO:BP	positive regulation of leukocyte activation	GO:0002696	0.007206417438104957	450	3	LBP,GAS6,TNFSF13
GO:BP	cellular lipid metabolic process	GO:0044255	0.007234457851559029	994	3	CEACAM1,CYP1B1,ALDH1A1
GO:BP	T cell receptor signaling pathway	GO:0050852	0.007249508409664456	124	1	CEACAM1
GO:BP	lipid transport	GO:0006869	0.007312472004937421	401	2	CEACAM1,LBP
GO:BP	regulation of wound healing	GO:0061041	0.007335022591674869	126	1	CEACAM1
GO:BP	enzyme linked receptor protein signaling pathway	GO:0007167	0.00746429122275454	916	4	CEACAM1,GAS6,TEK,SH2D3C
GO:BP	negative regulation of leukocyte cell-cell adhesion	GO:1903038	0.007477777808428001	129	1	CEACAM1
GO:BP	regulation of JNK cascade	GO:0046328	0.007615941362920259	132	1	CEACAM1
GO:BP	positive regulation of cell activation	GO:0050867	0.007615941362920259	462	3	LBP,GAS6,TNFSF13
GO:BP	phagocytosis	GO:0006909	0.007615941362920259	340	2	LBP,GAS6
GO:BP	endothelium development	GO:0003158	0.007644723545545998	133	1	CEACAM1
GO:BP	leukocyte differentiation	GO:0002521	0.00765115613371125	574	3	CEACAM1,GAS6,LRRC17
GO:BP	cellular homeostasis	GO:0019725	0.007655982343109114	956	4	GAS6,SCARA5,GPR157,RAB38
GO:BP	regulation of phosphorus metabolic process	GO:0051174	0.007655982343109114	1556	5	CEACAM1,GAS6,TEK,RAB38,SH2D3C
GO:BP	L-alpha-amino acid transmembrane transport	GO:1902475	0.007655982343109114	68	1	SLC38A1
GO:BP	embryonic camera-type eye formation	GO:0060900	0.007655982343109114	9	1	ALDH1A1
GO:BP	regulation of phosphate metabolic process	GO:0019220	0.007655982343109114	1555	5	CEACAM1,GAS6,TEK,RAB38,SH2D3C
GO:BP	regulation of cell adhesion	GO:0030155	0.007655982343109114	720	2	CEACAM1,CYP1B1
GO:BP	negative regulation of epithelial cell proliferation	GO:0050680	0.007655982343109114	136	1	CEACAM1
GO:BP	regulation of I-kappaB kinase/NF-kappaB signaling	GO:0043122	0.007655982343109114	194	2	ALPK1,TRIM12C
GO:BP	sprouting angiogenesis	GO:0002040	0.007655982343109114	134	2	CEACAM1,TEK
GO:BP	regulation of cellular ketone metabolic process	GO:0010565	0.007736666539200486	138	1	CEACAM1
GO:BP	cardiac chamber morphogenesis	GO:0003206	0.007736666539200486	136	2	RARB,TEK
GO:BP	L-amino acid transport	GO:0015807	0.007811824264729447	70	1	SLC38A1
GO:BP	regulation of respiratory burst	GO:0060263	0.007811824264729447	14	1	LBP
GO:BP	response to herbicide	GO:0009635	0.007878254946762128	8	1	GSTA4
GO:BP	response to other organism	GO:0051707	0.007878254946762128	1562	4	CEACAM1,LBP,ALPK1,TRIM12C
GO:BP	carboxylic acid biosynthetic process	GO:0046394	0.007878254946762128	282	2	CEACAM1,ALDH1A1
GO:BP	blood vessel development	GO:0001568	0.007878254946762128	743	2	CEACAM1,CYP1B1
GO:BP	skeletal system development	GO:0001501	0.007878254946762128	508	3	RARB,LRRC17,TEK
GO:BP	multi-organism cellular process	GO:0044764	0.007878254946762128	12	1	GAS6
GO:BP	response to external biotic stimulus	GO:0043207	0.007878254946762128	1565	4	CEACAM1,LBP,ALPK1,TRIM12C
GO:BP	regulation of glial cell apoptotic process	GO:0034350	0.007878254946762128	12	1	GAS6
GO:BP	positive regulation of natural killer cell differentiation	GO:0032825	0.007878254946762128	12	1	GAS6
GO:BP	regulation of glomerular filtration	GO:0003093	0.007878254946762128	12	1	GAS6
GO:BP	sensory organ morphogenesis	GO:0090596	0.00801220205618135	285	2	RARB,ALDH1A1
GO:BP	leukocyte migration	GO:0050900	0.008069237376139243	361	2	LBP,GAS6
GO:BP	positive regulation of membrane invagination	GO:1905155	0.008069237376139243	15	1	LBP
GO:BP	cellular component organization or biogenesis	GO:0071840	0.008069237376139243	6270	10	CEACAM1,CYP1B1,CNTN5,LBP,GAS6,SCARA5,MYH11,CCDC187,TEK,RAB38
GO:BP	positive regulation of phagocytosis, engulfment	GO:0060100	0.008069237376139243	15	1	LBP
GO:BP	Tie signaling pathway	GO:0048014	0.008069237376139243	5	1	TEK
GO:BP	regulation of epithelial cell differentiation	GO:0030856	0.008069237376139243	149	1	CEACAM1
GO:BP	positive regulation of MAPK cascade	GO:0043410	0.008069237376139243	516	3	CEACAM1,GAS6,TEK
GO:BP	fatty acid biosynthetic process	GO:0006633	0.0080739159180314	151	1	CEACAM1
GO:BP	negative regulation of cell communication	GO:0010648	0.0080739159180314	1359	3	CEACAM1,WIF1,GAS6
GO:BP	regulation of cellular metabolic process	GO:0031323	0.0080739159180314	6073	10	CEACAM1,CYP1B1,RARB,GAS6,TRIM12C,SPON1,TEK,TNFSF13,RAB38,SH2D3C
GO:BP	organic acid biosynthetic process	GO:0016053	0.0080739159180314	290	2	CEACAM1,ALDH1A1
GO:BP	negative regulation of lymphocyte activation	GO:0051250	0.0080739159180314	152	1	CEACAM1
GO:BP	response to toxic substance	GO:0009636	0.0080739159180314	240	2	CYP1B1,GSTA4
GO:BP	regulation of body fluid levels	GO:0050878	0.0080739159180314	364	2	CEACAM1,GAS6
GO:BP	negative regulation of signaling	GO:0023057	0.008108637443690229	1362	3	CEACAM1,WIF1,GAS6
GO:BP	vasculature development	GO:0001944	0.008218897440730262	773	2	CEACAM1,CYP1B1
GO:BP	response to biotic stimulus	GO:0009607	0.008218897440730262	1601	4	CEACAM1,LBP,ALPK1,TRIM12C
GO:BP	regulation of lymphocyte mediated immunity	GO:0002706	0.008327815224740248	158	1	CEACAM1
GO:BP	regulation of adaptive immune response based on somatic recombination of immune receptors built from immunoglobulin superfamily domains	GO:0002822	0.008416981608088304	160	1	CEACAM1
GO:BP	positive regulation of intracellular protein transport	GO:0090316	0.008424810199721869	147	2	GAS6,TEK
GO:BP	negative regulation of cellular process	GO:0048523	0.008435383733544986	5068	5	CEACAM1,WIF1,CYP1B1,RARB,GAS6
GO:BP	regulation of response to wounding	GO:1903034	0.008435383733544986	165	1	CEACAM1
GO:BP	estrogen metabolic process	GO:0008210	0.008435383733544986	27	1	CYP1B1
GO:BP	regulation of phosphatidylcholine biosynthetic process	GO:2001245	0.008435383733544986	5	1	RAB38
GO:BP	wound healing	GO:0042060	0.008435383733544986	380	2	CEACAM1,GAS6
GO:BP	platelet dense granule organization	GO:0060155	0.008435383733544986	5	1	RAB38
GO:BP	phagosome acidification	GO:0090383	0.008435383733544986	5	1	RAB38
GO:BP	positive regulation of vascular endothelial growth factor production	GO:0010575	0.008435383733544986	27	1	CYP1B1
GO:BP	retinoic acid biosynthetic process	GO:0002138	0.008435383733544986	11	1	ALDH1A1
GO:BP	phosphatidylinositol-mediated signaling	GO:0048015	0.008435383733544986	162	1	CEACAM1
GO:BP	lipid localization	GO:0010876	0.008435383733544986	459	2	CEACAM1,LBP
GO:BP	negative regulation of macromolecule metabolic process	GO:0010605	0.008435383733544986	2999	4	CEACAM1,LBP,RARB,GAS6
GO:BP	diterpenoid biosynthetic process	GO:0016102	0.008435383733544986	11	1	ALDH1A1
GO:BP	inositol lipid-mediated signaling	GO:0048017	0.008435383733544986	165	1	CEACAM1
GO:BP	cell killing	GO:0001906	0.008435383733544986	165	1	CEACAM1
GO:BP	system process	GO:0003008	0.008450385653807806	3002	4	CEACAM1,CNGA2,CNTN5,GAS6
GO:BP	morphogenesis of an epithelium	GO:0002009	0.008476155091348135	536	3	CEACAM1,ALDH1A1,TEK
GO:BP	cellular response to interferon-alpha	GO:0035457	0.008514721503327178	14	1	GAS6
GO:BP	regulation of T cell proliferation	GO:0042129	0.00861120462988912	170	1	CEACAM1
GO:BP	JNK cascade	GO:0007254	0.00862983711571459	171	1	CEACAM1
GO:BP	regulation of regulated secretory pathway	GO:1903305	0.00862983711571459	171	1	CEACAM1
GO:BP	protein phosphorylation	GO:0006468	0.00879681378691195	1651	5	CEACAM1,GAS6,ALPK1,TEK,SH2D3C
GO:BP	embryonic organ morphogenesis	GO:0048562	0.00879681378691195	312	2	RARB,ALDH1A1
GO:BP	regulation of adaptive immune response	GO:0002819	0.00879681378691195	175	1	CEACAM1
GO:BP	negative regulation of secretion by cell	GO:1903531	0.008867077769080557	177	1	CEACAM1
GO:BP	regulation of endothelial cell migration	GO:0010594	0.008868357606277237	178	1	CEACAM1
GO:BP	negative regulation of immune response	GO:0050777	0.008868357606277237	178	1	CEACAM1
GO:BP	ion transmembrane transport	GO:0034220	0.008868357606277237	1103	4	CNGA2,GAS6,SCARA5,CACNA2D4
GO:BP	regulation of phagocytosis, engulfment	GO:0060099	0.008907513289647742	18	1	LBP
GO:BP	benzene-containing compound metabolic process	GO:0042537	0.008907513289647742	30	1	CYP1B1
GO:BP	renal system process involved in regulation of blood volume	GO:0001977	0.008907513289647742	15	1	GAS6
GO:BP	positive regulation of kinase activity	GO:0033674	0.008910330283753057	551	3	CEACAM1,GAS6,TEK
GO:BP	receptor metabolic process	GO:0043112	0.008936288825522606	181	1	CEACAM1
GO:BP	regulation of stress-activated MAPK cascade	GO:0032872	0.00896722238942563	182	1	CEACAM1
GO:BP	nitrogen compound metabolic process	GO:0006807	0.00896722238942563	9669	13	CEACAM1,CYP1B1,RARB,GAS6,ALPK1,GSTA4,TRIM12C,SPON1,ADAM5,TEK,TNFSF13,RAB38,SH2D3C
GO:BP	regulation of stress-activated protein kinase signaling cascade	GO:0070302	0.009051932001574841	185	1	CEACAM1
GO:BP	I-kappaB kinase/NF-kappaB signaling	GO:0007249	0.009051932001574841	227	2	ALPK1,TRIM12C
GO:BP	positive regulation of response to external stimulus	GO:0032103	0.009051932001574841	404	2	LBP,GAS6
GO:BP	negative regulation of cell-cell adhesion	GO:0022408	0.009084580753077137	186	1	CEACAM1
GO:BP	neurogenesis	GO:0022008	0.009107813693855124	1776	4	CNTN5,RARB,GAS6,GPR157
GO:BP	regulation of lipid biosynthetic process	GO:0046890	0.009107813693855124	187	1	CEACAM1
GO:BP	negative regulation of leukocyte activation	GO:0002695	0.009133248770733687	188	1	CEACAM1
GO:BP	macrophage activation involved in immune response	GO:0002281	0.0091842458008492	19	1	LBP
GO:BP	regulation of membrane invagination	GO:1905153	0.0091842458008492	19	1	LBP
GO:BP	anatomical structure formation involved in morphogenesis	GO:0048646	0.00922664736215654	1165	4	CEACAM1,CYP1B1,ALDH1A1,TEK
GO:BP	positive regulation of isotype switching to IgA isotypes	GO:0048298	0.009232398876894627	6	1	TNFSF13
GO:BP	negative regulation of tumor necrosis factor-mediated signaling pathway	GO:0010804	0.009232398876894627	16	1	GAS6
GO:BP	epithelium development	GO:0060429	0.009346978121738979	1171	4	CEACAM1,RARB,ALDH1A1,TEK
GO:BP	defense response	GO:0006952	0.009346978121738979	1705	4	CEACAM1,LBP,ALPK1,TRIM12C
GO:BP	ventricular cardiac muscle cell differentiation	GO:0055012	0.009426058538074721	18	1	RARB
GO:BP	melanosome assembly	GO:1903232	0.009426058538074721	6	1	RAB38
GO:BP	amino acid transmembrane transport	GO:0003333	0.009426058538074721	99	1	SLC38A1
GO:BP	regulation of transport	GO:0051049	0.009426058538074721	1871	5	CEACAM1,LBP,GAS6,TEK,CACNA2D4
GO:BP	cytokine-mediated signaling pathway	GO:0019221	0.009436637400045494	419	2	CEACAM1,GAS6
GO:BP	cell junction organization	GO:0034330	0.00943688995222634	741	2	CEACAM1,CNTN5
GO:BP	tissue remodeling	GO:0048771	0.009463634000428281	200	1	CEACAM1
GO:BP	regulation of toll-like receptor 4 signaling pathway	GO:0034143	0.009463634000428281	20	1	LBP
GO:BP	dendritic cell chemotaxis	GO:0002407	0.009572188490243723	17	1	GAS6
GO:BP	adhesion of symbiont to host	GO:0044406	0.009572188490243723	17	1	GAS6
GO:BP	regulation of vascular endothelial growth factor production	GO:0010574	0.009572188490243723	34	1	CYP1B1
GO:BP	regulation of cellular protein metabolic process	GO:0032268	0.009572188490243723	2482	6	CEACAM1,CYP1B1,GAS6,SPON1,TEK,SH2D3C
GO:BP	lymphocyte activation involved in immune response	GO:0002285	0.009616889585401042	205	1	CEACAM1
GO:BP	negative regulation of secretion	GO:0051048	0.009638470032581775	207	1	CEACAM1
GO:BP	T cell proliferation	GO:0042098	0.009638470032581775	207	1	CEACAM1
GO:BP	bone marrow development	GO:0048539	0.009638470032581775	8	1	LRRC17
GO:BP	positive regulation of angiogenesis	GO:0045766	0.009638470032581775	168	2	CYP1B1,TEK
GO:BP	cell-cell junction organization	GO:0045216	0.009638470032581775	208	1	CEACAM1
GO:BP	vascular process in circulatory system	GO:0003018	0.009638470032581775	207	1	CEACAM1
GO:BP	ethanol catabolic process	GO:0006068	0.009638470032581775	9	1	ALDH1A7
GO:BP	positive regulation of vasculature development	GO:1904018	0.009638470032581775	168	2	CYP1B1,TEK
GO:BP	growth plate cartilage development	GO:0003417	0.009639561833597366	19	1	RARB
GO:BP	membrane lipid catabolic process	GO:0046466	0.009652428719124346	35	1	CYP1B1
GO:BP	positive regulation of MAP kinase activity	GO:0043406	0.009652428719124346	210	1	CEACAM1
GO:BP	negative regulation of cell activation	GO:0050866	0.009652428719124346	210	1	CEACAM1
GO:BP	regulation of macromolecule metabolic process	GO:0060255	0.009732269442405602	6363	10	CEACAM1,CYP1B1,LBP,RARB,GAS6,TRIM12C,SPON1,TEK,TNFSF13,SH2D3C
GO:BP	regulation of lymphocyte activation	GO:0051249	0.00973489677173904	547	3	CEACAM1,GAS6,TNFSF13
GO:BP	cellular ketone metabolic process	GO:0042180	0.009741122967224616	213	1	CEACAM1
GO:BP	tube morphogenesis	GO:0035239	0.009805360557720511	911	2	CEACAM1,CYP1B1
GO:BP	glial cell apoptotic process	GO:0034349	0.009812362177193902	18	1	GAS6
GO:BP	positive regulation of protein export from nucleus	GO:0046827	0.009812362177193902	18	1	GAS6
GO:BP	regulation of myeloid cell differentiation	GO:0045637	0.009858004572043583	217	1	CEACAM1
GO:BP	myeloid leukocyte differentiation	GO:0002573	0.009932335408605603	219	1	CEACAM1
GO:BP	regulation of leukocyte mediated immunity	GO:0002703	0.009961141791164066	220	1	CEACAM1
GO:BP	regulation of lymphocyte proliferation	GO:0050670	0.009989852788349539	221	1	CEACAM1
GO:BP	cellular response to insulin stimulus	GO:0032869	0.010018468873147623	222	1	CEACAM1
GO:BP	regulation of isotype switching to IgA isotypes	GO:0048296	0.010075122626161942	7	1	TNFSF13
GO:BP	regulation of mononuclear cell proliferation	GO:0032944	0.010075418181939091	224	1	CEACAM1
GO:BP	positive regulation of protein modification process	GO:0031401	0.010095682777273993	1071	4	CEACAM1,GAS6,TEK,SH2D3C
GO:BP	renal absorption	GO:0070293	0.010171206666559693	19	1	GAS6
GO:BP	vascular endothelial growth factor production	GO:0010573	0.010171206666559693	38	1	CYP1B1
GO:BP	regulation of natural killer cell differentiation	GO:0032823	0.010171206666559693	19	1	GAS6
GO:BP	regulation of production of molecular mediator of immune response	GO:0002700	0.010189348410121408	165	2	TEK,TNFSF13
GO:BP	negative regulation of protein kinase activity	GO:0006469	0.01019414665744238	230	1	CEACAM1
GO:BP	negative regulation of defense response	GO:0031348	0.01019414665744238	229	1	CEACAM1
GO:BP	receptor-mediated endocytosis	GO:0006898	0.01019414665744238	230	1	CEACAM1
GO:BP	leukocyte migration involved in inflammatory response	GO:0002523	0.01019414665744238	23	1	LBP
GO:BP	striatum development	GO:0021756	0.010203447999187978	21	1	RARB
GO:BP	stress-activated MAPK cascade	GO:0051403	0.010205334830219572	231	1	CEACAM1
GO:BP	regulation of exocytosis	GO:0017157	0.010365278289888195	235	1	CEACAM1
GO:BP	regulation of epithelial cell migration	GO:0010632	0.010480669376958652	238	1	CEACAM1
GO:BP	radial glial cell differentiation	GO:0060019	0.010514914487008763	12	1	GPR157
GO:BP	regulation of anatomical structure morphogenesis	GO:0022603	0.010514914487008763	963	2	CEACAM1,CYP1B1
GO:BP	cardiac chamber development	GO:0003205	0.010553699621657617	181	2	RARB,TEK
GO:BP	regulation of leukocyte proliferation	GO:0070663	0.010632256304760388	243	1	CEACAM1
GO:BP	stress-activated protein kinase signaling cascade	GO:0031098	0.010746297098310487	246	1	CEACAM1
GO:BP	negative regulation of response to stimulus	GO:0048585	0.01079910822109479	1616	3	CEACAM1,WIF1,GAS6
GO:BP	tissue homeostasis	GO:0001894	0.01079910822109479	248	1	CEACAM1
GO:BP	detection of external biotic stimulus	GO:0098581	0.010847703860772887	25	1	LBP
GO:BP	negative regulation of chondrocyte differentiation	GO:0032331	0.010959154768774395	23	1	RARB
GO:BP	negative regulation of kinase activity	GO:0033673	0.010959154768774395	253	1	CEACAM1
GO:BP	terpenoid biosynthetic process	GO:0016114	0.010959154768774395	17	1	ALDH1A1
GO:BP	protein homotrimerization	GO:0070207	0.010959154768774395	15	1	SCARA5
GO:BP	regulation of protein kinase B signaling	GO:0051896	0.010959154768774395	186	2	GAS6,TEK
GO:BP	regulation of defense response	GO:0031347	0.010959154768774395	575	2	CEACAM1,LBP
GO:BP	isotype switching to IgA isotypes	GO:0048290	0.010985498100393164	8	1	TNFSF13
GO:BP	intrinsic apoptotic signaling pathway in response to oxidative stress	GO:0008631	0.01105461132289673	43	1	CYP1B1
GO:BP	regulated exocytosis	GO:0045055	0.011058189474943499	258	1	CEACAM1
GO:BP	positive regulation of transferase activity	GO:0051347	0.011106638239082062	628	3	CEACAM1,GAS6,TEK
GO:BP	protein metabolic process	GO:0019538	0.011169012539887188	5474	9	CEACAM1,CYP1B1,GAS6,ALPK1,TRIM12C,SPON1,ADAM5,TEK,SH2D3C
GO:BP	positive regulation of protein kinase activity	GO:0045860	0.01123626539457481	485	2	CEACAM1,GAS6
GO:BP	regulation of fibroblast apoptotic process	GO:2000269	0.01123626539457481	22	1	GAS6
GO:BP	positive regulation of fat cell differentiation	GO:0045600	0.011359301126619635	67	1	WIF1
GO:BP	positive regulation of intracellular transport	GO:0032388	0.011359301126619635	191	2	GAS6,TEK
GO:BP	positive regulation of lipid metabolic process	GO:0045834	0.011369632523097542	174	2	TEK,RAB38
GO:BP	positive regulation of toll-like receptor signaling pathway	GO:0034123	0.011369632523097542	27	1	LBP
GO:BP	respiratory burst	GO:0045730	0.011369632523097542	27	1	LBP
GO:BP	positive regulation of neutrophil chemotaxis	GO:0090023	0.011369632523097542	27	1	LBP
GO:BP	dendritic cell migration	GO:0036336	0.011534097051152112	23	1	GAS6
GO:BP	ethanol metabolic process	GO:0006067	0.011534097051152112	12	1	ALDH1A7
GO:BP	outflow tract septum morphogenesis	GO:0003148	0.011534097051152112	25	1	RARB
GO:BP	primary alcohol catabolic process	GO:0034310	0.011534097051152112	12	1	ALDH1A7
GO:BP	regulation of cell adhesion mediated by integrin	GO:0033628	0.011534097051152112	46	1	CYP1B1
GO:BP	tissue morphogenesis	GO:0048729	0.011648674842981047	645	3	CEACAM1,ALDH1A1,TEK
GO:BP	regulation of protein metabolic process	GO:0051246	0.011648674842981047	2650	6	CEACAM1,CYP1B1,GAS6,SPON1,TEK,SH2D3C
GO:BP	blood circulation	GO:0008015	0.011648674842981047	500	2	CEACAM1,GAS6
GO:BP	small molecule metabolic process	GO:0044281	0.011648674842981047	1713	4	CEACAM1,CYP1B1,ALDH1A1,ALDH1A7
GO:BP	positive regulation of immune response	GO:0050778	0.011673293648839947	606	2	CEACAM1,LBP
GO:BP	cellular component assembly	GO:0022607	0.011680498845069123	2739	6	CNTN5,GAS6,SCARA5,MYH11,TEK,RAB38
GO:BP	antigen receptor-mediated signaling pathway	GO:0050851	0.011683351614155919	282	1	CEACAM1
GO:BP	regulation of MAP kinase activity	GO:0043405	0.011718545779845097	288	1	CEACAM1
GO:BP	negative regulation of transferase activity	GO:0051348	0.011718545779845097	285	1	CEACAM1
GO:BP	response to insulin	GO:0032868	0.011718545779845097	284	1	CEACAM1
GO:BP	fibroblast apoptotic process	GO:0044346	0.011718545779845097	24	1	GAS6
GO:BP	organic hydroxy compound transport	GO:0015850	0.011718545779845097	286	1	CEACAM1
GO:BP	carboxylic acid transmembrane transport	GO:1905039	0.011718545779845097	144	1	SLC38A1
GO:BP	gene expression	GO:0010467	0.011718545779845097	5933	9	CEACAM1,CYP1B1,LBP,RARB,GAS6,TRIM12C,SPON1,TEK,TNFSF13
GO:BP	negative regulation of cellular biosynthetic process	GO:0031327	0.011718545779845097	1703	3	CEACAM1,RARB,GAS6
GO:BP	negative regulation of biomineral tissue development	GO:0070168	0.011718545779845097	24	1	GAS6
GO:BP	glandular epithelial cell development	GO:0002068	0.011718545779845097	26	1	RARB
GO:BP	elastic fiber assembly	GO:0048251	0.011718545779845097	12	1	MYH11
GO:BP	cellular response to lithium ion	GO:0071285	0.011718545779845097	16	1	GSTA4
GO:BP	positive regulation of granulocyte chemotaxis	GO:0071624	0.011755609755282665	29	1	LBP
GO:BP	organic acid transmembrane transport	GO:1903825	0.011830496646744544	146	1	SLC38A1
GO:BP	regulation of phosphatidylcholine metabolic process	GO:0150172	0.011967694802039623	9	1	RAB38
GO:BP	endochondral bone growth	GO:0003416	0.011967694802039623	27	1	RARB
GO:BP	subpallium development	GO:0021544	0.011967694802039623	27	1	RARB
GO:BP	positive regulation of protein serine/threonine kinase activity	GO:0071902	0.011977647673703509	297	1	CEACAM1
GO:BP	negative regulation of biomineralization	GO:0110150	0.012016605224810418	25	1	GAS6
GO:BP	response to wounding	GO:0009611	0.012016605224810418	517	2	CEACAM1,GAS6
GO:BP	glomerular filtration	GO:0003094	0.012016605224810418	25	1	GAS6
GO:BP	negative regulation of cell differentiation	GO:0045596	0.012034781455833265	767	3	CEACAM1,RARB,LRRC17
GO:BP	regulation of leukocyte cell-cell adhesion	GO:1903037	0.012170066808996738	304	1	CEACAM1
GO:BP	protein trimerization	GO:0070206	0.012184380689969547	18	1	SCARA5
GO:BP	primary metabolic process	GO:0044238	0.012184380689969547	10243	13	CEACAM1,CYP1B1,RARB,GAS6,ALPK1,ALDH1A1,TRIM12C,SPON1,ADAM5,TEK,TNFSF13,RAB38,SH2D3C
GO:BP	transmembrane receptor protein tyrosine kinase signaling pathway	GO:0007169	0.012238777825139758	587	3	CEACAM1,TEK,SH2D3C
GO:BP	negative regulation of biosynthetic process	GO:0009890	0.012238777825139758	1746	3	CEACAM1,RARB,GAS6
GO:BP	circulatory system process	GO:0003013	0.012244555129451714	526	2	CEACAM1,GAS6
GO:BP	cellular response to peptide hormone stimulus	GO:0071375	0.012244555129451714	309	1	CEACAM1
GO:BP	lymphocyte proliferation	GO:0046651	0.012244555129451714	309	1	CEACAM1
GO:BP	regulation of T cell activation	GO:0050863	0.012261616437927548	311	1	CEACAM1
GO:BP	positive regulation of natural killer cell activation	GO:0032816	0.012261616437927548	26	1	GAS6
GO:BP	renal filtration	GO:0097205	0.012261616437927548	26	1	GAS6
GO:BP	renal system process involved in regulation of systemic arterial blood pressure	GO:0003071	0.012261616437927548	26	1	GAS6
GO:BP	mononuclear cell proliferation	GO:0032943	0.012274360571276129	312	1	CEACAM1
GO:BP	immune response-activating cell surface receptor signaling pathway	GO:0002429	0.012374552501783268	315	1	CEACAM1
GO:BP	immune response-activating signal transduction	GO:0002757	0.01237821602988627	316	1	CEACAM1
GO:BP	production of molecular mediator of immune response	GO:0002440	0.01237821602988627	195	2	TEK,TNFSF13
GO:BP	negative regulation of cartilage development	GO:0061037	0.012446350698652166	29	1	RARB
GO:BP	cytolysis	GO:0019835	0.012449806879155199	32	1	LBP
GO:BP	positive regulation of macrophage activation	GO:0043032	0.012449806879155199	32	1	LBP
GO:BP	neuron recognition	GO:0008038	0.012510760388946484	46	1	CNTN5
GO:BP	activation of protein kinase B activity	GO:0032148	0.012568723771299568	27	1	GAS6
GO:BP	endosome to melanosome transport	GO:0035646	0.012689027470800567	10	1	RAB38
GO:BP	collagen fibril organization	GO:0030199	0.012689027470800567	55	1	CYP1B1
GO:BP	amino acid transport	GO:0006865	0.012689027470800567	165	1	SLC38A1
GO:BP	endosome to pigment granule transport	GO:0043485	0.012689027470800567	10	1	RAB38
GO:BP	pigment granule maturation	GO:0048757	0.012689027470800567	10	1	RAB38
GO:BP	immune response-regulating cell surface receptor signaling pathway	GO:0002768	0.012689027470800567	329	1	CEACAM1
GO:BP	positive regulation of phospholipid biosynthetic process	GO:0071073	0.012689027470800567	10	1	RAB38
GO:BP	immune response-regulating signaling pathway	GO:0002764	0.012766842138437248	332	1	CEACAM1
GO:BP	protein kinase B signaling	GO:0043491	0.012795707333592607	214	2	GAS6,TEK
GO:BP	cellular response to hormone stimulus	GO:0032870	0.012802869982447413	600	2	CEACAM1,RARB
GO:BP	cellular metabolic process	GO:0044237	0.012802869982447413	10350	13	CEACAM1,CYP1B1,RARB,GAS6,ALPK1,ALDH1A1,GSTA4,TRIM12C,SPON1,TEK,TNFSF13,RAB38,SH2D3C
GO:BP	response to interferon-alpha	GO:0035455	0.012813898112698102	28	1	GAS6
GO:BP	positive regulation of neutrophil migration	GO:1902624	0.012895860351099403	34	1	LBP
GO:BP	bone growth	GO:0098868	0.012895860351099403	31	1	RARB
GO:BP	detection of biotic stimulus	GO:0009595	0.012895860351099403	34	1	LBP
GO:BP	leukocyte proliferation	GO:0070661	0.012895860351099403	339	1	CEACAM1
GO:BP	peptide metabolic process	GO:0006518	0.012895860351099403	835	3	CYP1B1,GSTA4,SPON1
GO:BP	leukocyte cell-cell adhesion	GO:0007159	0.012895860351099403	340	1	CEACAM1
GO:BP	chemical homeostasis	GO:0048878	0.012963275090000479	1245	4	GAS6,SCARA5,GPR157,RAB38
GO:BP	phosphorylation	GO:0016310	0.013040751859714143	1938	5	CEACAM1,GAS6,ALPK1,TEK,SH2D3C
GO:BP	regulation of protein phosphorylation	GO:0001932	0.013073714163053899	1211	4	CEACAM1,GAS6,TEK,SH2D3C
GO:BP	regulation of neutrophil chemotaxis	GO:0090022	0.013162379249419065	35	1	LBP
GO:BP	retinoic acid receptor signaling pathway	GO:0048384	0.013218857768133876	32	1	RARB
GO:BP	response to oxidative stress	GO:0006979	0.013252116862381664	447	2	CYP1B1,ALDH1A1
GO:BP	cellular aldehyde metabolic process	GO:0006081	0.013259779221387817	59	1	CYP1B1
GO:BP	regulation of small molecule metabolic process	GO:0062012	0.013313760099435436	355	1	CEACAM1
GO:BP	toll-like receptor 4 signaling pathway	GO:0034142	0.013373539911989673	36	1	LBP
GO:BP	positive regulation of vascular endothelial growth factor receptor signaling pathway	GO:0030949	0.013373539911989673	12	1	TEK
GO:BP	positive regulation of receptor signaling pathway via JAK-STAT	GO:0046427	0.013373539911989673	60	1	CYP1B1
GO:BP	regulation of epithelial cell proliferation	GO:0050678	0.013373539911989673	359	1	CEACAM1
GO:BP	regulation of intracellular protein transport	GO:0033157	0.013373539911989673	222	2	GAS6,TEK
GO:BP	cellular pigment accumulation	GO:0043482	0.013390610280553994	11	1	RAB38
GO:BP	regulation of MAPK cascade	GO:0043408	0.013390610280553994	708	3	CEACAM1,GAS6,TEK
GO:BP	cartilage development involved in endochondral bone morphogenesis	GO:0060351	0.013390610280553994	33	1	RARB
GO:BP	embryonic hindlimb morphogenesis	GO:0035116	0.013390610280553994	33	1	RARB
GO:BP	pigment accumulation	GO:0043476	0.013390610280553994	11	1	RAB38
GO:BP	secondary metabolic process	GO:0019748	0.013485433422310636	61	1	CYP1B1
GO:BP	negative regulation of protein phosphorylation	GO:0001933	0.013503710509990219	366	1	CEACAM1
GO:BP	positive regulation of ERK1 and ERK2 cascade	GO:0070374	0.01352550562445602	225	2	GAS6,TEK
GO:BP	cellular response to peptide	GO:1901653	0.013559672635916363	370	1	CEACAM1
GO:BP	phosphate-containing compound metabolic process	GO:0006796	0.013559672635916363	2809	6	CEACAM1,GAS6,ALPK1,TEK,RAB38,SH2D3C
GO:BP	lipid biosynthetic process	GO:0008610	0.013559672635916363	647	3	CEACAM1,ALDH1A1,RAB38
GO:BP	macromolecule localization	GO:0033036	0.013559672635916363	2897	6	CEACAM1,LBP,GAS6,TRIM12C,TEK,RAB38
GO:BP	cellular response to vitamin	GO:0071295	0.013559917935540445	31	1	GAS6
GO:BP	lymphocyte mediated immunity	GO:0002449	0.013559917935540445	371	1	CEACAM1
GO:BP	positive regulation of smooth muscle cell migration	GO:0014911	0.013722069648957894	63	1	CYP1B1
GO:BP	positive regulation of receptor signaling pathway via STAT	GO:1904894	0.013722069648957894	63	1	CYP1B1
GO:BP	presynapse assembly	GO:0099054	0.013722069648957894	54	1	CNTN5
GO:BP	exocytosis	GO:0006887	0.013851244392491503	381	1	CEACAM1
GO:BP	negative regulation of response to external stimulus	GO:0032102	0.013905438440084442	383	1	CEACAM1
GO:BP	adaptive immune response based on somatic recombination of immune receptors built from immunoglobulin superfamily domains	GO:0002460	0.01394097463544591	385	1	CEACAM1
GO:BP	phosphorus metabolic process	GO:0006793	0.01394097463544591	2832	6	CEACAM1,GAS6,ALPK1,TEK,RAB38,SH2D3C
GO:BP	positive regulation of DNA metabolic process	GO:0051054	0.014042154637823486	217	2	CYP1B1,TNFSF13
GO:BP	iron ion transmembrane transport	GO:0034755	0.014076017698012453	23	1	SCARA5
GO:BP	embryonic digestive tract development	GO:0048566	0.014218657581000873	36	1	RARB
GO:BP	regulation of protein export from nucleus	GO:0046825	0.014218657581000873	33	1	GAS6
GO:BP	epithelial cell differentiation	GO:0030855	0.014249841348211181	655	2	CEACAM1,RARB
GO:BP	positive regulation of pattern recognition receptor signaling pathway	GO:0062208	0.014324354947483487	40	1	LBP
GO:BP	embryonic organ development	GO:0048568	0.014389360804330283	478	2	RARB,ALDH1A1
GO:BP	myeloid cell differentiation	GO:0030099	0.014406929489742912	403	1	CEACAM1
GO:BP	retinoic acid metabolic process	GO:0042573	0.014406929489742912	27	1	ALDH1A1
GO:BP	activation of immune response	GO:0002253	0.014406929489742912	403	1	CEACAM1
GO:BP	embryonic camera-type eye morphogenesis	GO:0048596	0.014406929489742912	27	1	ALDH1A1
GO:BP	negative regulation of phosphorylation	GO:0042326	0.014450132282357921	407	1	CEACAM1
GO:BP	regulation of tumor necrosis factor-mediated signaling pathway	GO:0010803	0.014450132282357921	34	1	GAS6
GO:BP	skeletal system morphogenesis	GO:0048705	0.014450132282357921	237	2	RARB,TEK
GO:BP	natural killer cell differentiation	GO:0001779	0.014450132282357921	34	1	GAS6
GO:BP	cellular cation homeostasis	GO:0030003	0.014522599924180883	672	3	SCARA5,GPR157,RAB38
GO:BP	cell adhesion mediated by integrin	GO:0033627	0.014615628961916515	69	1	CYP1B1
GO:BP	negative regulation of interferon-gamma production	GO:0032689	0.014666388120805165	35	1	GAS6
GO:BP	anatomical structure homeostasis	GO:0060249	0.014666388120805165	419	1	CEACAM1
GO:BP	cellular protein metabolic process	GO:0044267	0.014666388120805165	4815	8	CEACAM1,CYP1B1,GAS6,ALPK1,TRIM12C,SPON1,TEK,SH2D3C
GO:BP	cellular component biogenesis	GO:0044085	0.014666388120805165	2974	6	CNTN5,GAS6,SCARA5,MYH11,TEK,RAB38
GO:BP	membrane depolarization	GO:0051899	0.014666388120805165	84	1	CNGA2
GO:BP	regulation of cell growth	GO:0001558	0.014666388120805165	417	1	CEACAM1
GO:BP	heart trabecula formation	GO:0060347	0.014666388120805165	14	1	TEK
GO:BP	arachidonic acid metabolic process	GO:0019369	0.014666388120805165	70	1	CYP1B1
GO:BP	regulation of cell-cell adhesion	GO:0022407	0.014666388120805165	418	1	CEACAM1
GO:BP	negative regulation of immune system process	GO:0002683	0.014740078644713541	422	1	CEACAM1
GO:BP	macromolecule modification	GO:0043412	0.014740078644713541	3823	7	CEACAM1,CYP1B1,GAS6,ALPK1,TRIM12C,TEK,SH2D3C
GO:BP	multicellular organismal homeostasis	GO:0048871	0.0148427495610441	493	2	CEACAM1,ALDH1A1
GO:BP	positive regulation of reactive oxygen species metabolic process	GO:2000379	0.01499617372288304	72	1	CYP1B1
GO:BP	cellular ion homeostasis	GO:0006873	0.015010494745267326	685	3	SCARA5,GPR157,RAB38
GO:BP	presynapse organization	GO:0099172	0.015025777824418678	62	1	CNTN5
GO:BP	positive regulation of DNA biosynthetic process	GO:2000573	0.015352596591013911	74	1	CYP1B1
GO:BP	hindlimb morphogenesis	GO:0035137	0.015569946976120227	41	1	RARB
GO:BP	response to peptide hormone	GO:0043434	0.01564102409282465	452	1	CEACAM1
GO:BP	MAPK cascade	GO:0000165	0.015773296551108026	771	3	CEACAM1,GAS6,TEK
GO:BP	regulation of neutrophil migration	GO:1902622	0.015799736579727785	46	1	LBP
GO:BP	acute-phase response	GO:0006953	0.015799736579727785	46	1	LBP
GO:BP	nitric oxide biosynthetic process	GO:0006809	0.01581358928345023	77	1	CYP1B1
GO:BP	regulation of protein serine/threonine kinase activity	GO:0071900	0.01581358928345023	460	1	CEACAM1
GO:BP	macromolecule metabolic process	GO:0043170	0.01581358928345023	9484	12	CEACAM1,CYP1B1,LBP,RARB,GAS6,ALPK1,TRIM12C,SPON1,ADAM5,TEK,TNFSF13,SH2D3C
GO:BP	female pregnancy	GO:0007565	0.01581358928345023	231	1	SLC38A1
GO:BP	sodium ion transport	GO:0006814	0.015861975675823446	232	1	SLC38A1
GO:BP	leukocyte mediated immunity	GO:0002443	0.015875186739766633	464	1	CEACAM1
GO:BP	response to lithium ion	GO:0010226	0.015930818570351758	26	1	GSTA4
GO:BP	negative regulation of NF-kappaB transcription factor activity	GO:0032088	0.01611996191026362	79	1	CYP1B1
GO:BP	regulation of renal system process	GO:0098801	0.016297913196327906	40	1	GAS6
GO:BP	heart morphogenesis	GO:0003007	0.016381218305159345	259	2	RARB,TEK
GO:BP	columnar/cuboidal epithelial cell development	GO:0002066	0.016392649399758614	44	1	RARB
GO:BP	nitric oxide metabolic process	GO:0046209	0.016646615364977732	82	1	CYP1B1
GO:BP	cell growth	GO:0016049	0.016686796736507175	492	1	CEACAM1
GO:BP	isoprenoid biosynthetic process	GO:0008299	0.01669499262395185	33	1	ALDH1A1
GO:BP	regulation of immune response	GO:0050776	0.01669499262395185	811	2	CEACAM1,LBP
GO:BP	negative regulation of amyloid-beta formation	GO:1902430	0.016825822623828042	20	1	SPON1
GO:BP	regulation of phosphorylation	GO:0042325	0.016833113602705337	1346	4	CEACAM1,GAS6,TEK,SH2D3C
GO:BP	regulation of cellular biosynthetic process	GO:0031326	0.016841619282201774	4088	4	CEACAM1,CYP1B1,RARB,GAS6
GO:BP	T cell activation	GO:0042110	0.016841619282201774	502	1	CEACAM1
GO:BP	reactive nitrogen species metabolic process	GO:2001057	0.016841619282201774	84	1	CYP1B1
GO:BP	negative regulation of transport	GO:0051051	0.016841619282201774	501	1	CEACAM1
GO:BP	regulation of natural killer cell activation	GO:0032814	0.016841619282201774	42	1	GAS6
GO:BP	regulation of growth	GO:0040008	0.01688416324898442	678	2	CEACAM1,GAS6
GO:BP	multi-multicellular organism process	GO:0044706	0.01742465042501642	261	1	SLC38A1
GO:BP	adaptive immune response	GO:0002250	0.017537426277583097	528	1	CEACAM1
GO:BP	positive regulation of phospholipid metabolic process	GO:1903727	0.017537426277583097	16	1	RAB38
GO:BP	negative regulation of phosphate metabolic process	GO:0045936	0.017537426277583097	528	1	CEACAM1
GO:BP	cellular response to nutrient	GO:0031670	0.017537426277583097	44	1	GAS6
GO:BP	lipopolysaccharide-mediated signaling pathway	GO:0031663	0.017537426277583097	53	1	LBP
GO:BP	negative regulation of phosphorus metabolic process	GO:0010563	0.017537426277583097	528	1	CEACAM1
GO:BP	response to peptide	GO:1901652	0.017615640525451653	531	1	CEACAM1
GO:BP	regulation of biosynthetic process	GO:0009889	0.017760339179708096	4167	4	CEACAM1,CYP1B1,RARB,GAS6
GO:BP	positive regulation of TOR signaling	GO:0032008	0.017792941259135844	45	1	GAS6
GO:BP	regulation of hormone levels	GO:0010817	0.01790860852229573	559	2	CYP1B1,ALDH1A1
GO:BP	regulation of granulocyte chemotaxis	GO:0071622	0.018078283552524495	55	1	LBP
GO:BP	dendritic cell differentiation	GO:0097028	0.018120643168140892	46	1	GAS6
GO:BP	nervous system development	GO:0007399	0.018327093876534688	2421	4	CNTN5,RARB,GAS6,GPR157
GO:BP	melanosome organization	GO:0032438	0.018368901951441415	17	1	RAB38
GO:BP	cation homeostasis	GO:0055080	0.018422301647136843	755	3	SCARA5,GPR157,RAB38
GO:BP	regulation of smooth muscle cell migration	GO:0014910	0.018422301647136843	94	1	CYP1B1
GO:BP	DNA modification	GO:0006304	0.018422301647136843	94	1	CYP1B1
GO:BP	regulation of fat cell differentiation	GO:0045598	0.01852371605847841	142	1	WIF1
GO:BP	regulation of chondrocyte differentiation	GO:0032330	0.01861725518642728	52	1	RARB
GO:BP	negative regulation of protein modification process	GO:0031400	0.018648056837435808	571	1	CEACAM1
GO:BP	negative regulation of amyloid precursor protein catabolic process	GO:1902992	0.01866715880244146	23	1	SPON1
GO:BP	apoptotic cell clearance	GO:0043277	0.019021016128270795	49	1	GAS6
GO:BP	positive regulation of cytokine-mediated signaling pathway	GO:0001961	0.019021016128270795	49	1	GAS6
GO:BP	regulation of kinase activity	GO:0043549	0.019021016128270795	845	3	CEACAM1,GAS6,TEK
GO:BP	regulation of macrophage activation	GO:0043030	0.01906404584664017	59	1	LBP
GO:BP	inorganic ion homeostasis	GO:0098771	0.019084493158929287	768	3	SCARA5,GPR157,RAB38
GO:BP	pigment granule organization	GO:0048753	0.0191439721787558	18	1	RAB38
GO:BP	cytoplasmic pattern recognition receptor signaling pathway	GO:0002753	0.01925074197355464	46	1	ALPK1
GO:BP	embryonic camera-type eye development	GO:0031076	0.019271020242167706	40	1	ALDH1A1
GO:BP	positive regulation of interleukin-8 production	GO:0032757	0.019271020242167706	60	1	LBP
GO:BP	regulation of protein kinase activity	GO:0045859	0.019311577809172045	742	2	CEACAM1,GAS6
GO:BP	glandular epithelial cell differentiation	GO:0002067	0.019384212809638476	55	1	RARB
GO:BP	cell death in response to oxidative stress	GO:0036473	0.01940035398683469	101	1	CYP1B1
GO:BP	smooth muscle cell migration	GO:0014909	0.019568504185770948	102	1	CYP1B1
GO:BP	regulation of myelination	GO:0031641	0.01966530332875815	56	1	RARB
GO:BP	small molecule biosynthetic process	GO:0044283	0.01977194176560243	617	1	CEACAM1
GO:BP	negative regulation of Wnt signaling pathway	GO:0030178	0.0198778827884746	156	1	WIF1
GO:BP	positive regulation of protein processing	GO:0010954	0.0198778827884746	25	1	SPON1
GO:BP	regulation of phospholipid biosynthetic process	GO:0071071	0.019918167387711933	19	1	RAB38
GO:BP	positive regulation of actin cytoskeleton reorganization	GO:2000251	0.019989369617703135	21	1	TEK
GO:BP	regulation of cellular response to stress	GO:0080135	0.020261894378094388	636	1	CEACAM1
GO:BP	negative regulation of interleukin-6 production	GO:0032715	0.020440533362198966	54	1	GAS6
GO:BP	negative regulation of leukocyte apoptotic process	GO:2000107	0.020440533362198966	54	1	GAS6
GO:BP	cellular response to organonitrogen compound	GO:0071417	0.020440533362198966	643	1	CEACAM1
GO:BP	regulation of secretion by cell	GO:1903530	0.020440533362198966	644	1	CEACAM1
GO:BP	positive regulation of amyloid precursor protein catabolic process	GO:1902993	0.020476708591299814	26	1	SPON1
GO:BP	cellular response to hydrogen peroxide	GO:0070301	0.02058993502420793	109	1	CYP1B1
GO:BP	regulation of toll-like receptor signaling pathway	GO:0034121	0.02105902361801256	67	1	LBP
GO:BP	positive regulation of response to cytokine stimulus	GO:0060760	0.021073161091903603	56	1	GAS6
GO:BP	lymphocyte activation	GO:0046649	0.021073161091903603	831	3	CEACAM1,GAS6,TNFSF13
GO:BP	microtubule anchoring	GO:0034453	0.02108993904505064	25	1	CCDC187
GO:BP	positive regulation of protein maturation	GO:1903319	0.02108993904505064	27	1	SPON1
GO:BP	negative regulation of cold-induced thermogenesis	GO:0120163	0.02108993904505064	45	1	ALDH1A1
GO:BP	positive regulation of chemokine production	GO:0032722	0.02122421313013407	68	1	LBP
GO:BP	cellular amide metabolic process	GO:0043603	0.021264883078551074	1077	3	CYP1B1,GSTA4,SPON1
GO:BP	lymphocyte chemotaxis	GO:0048247	0.021273211391836834	57	1	GAS6
GO:BP	positive regulation of protein tyrosine kinase activity	GO:0061098	0.021273211391836834	57	1	GAS6
GO:BP	long-chain fatty acid metabolic process	GO:0001676	0.02139515750215499	115	1	CYP1B1
GO:BP	muscle cell migration	GO:0014812	0.02139515750215499	115	1	CYP1B1
GO:BP	regulation of membrane permeability	GO:0090559	0.02139515750215499	69	1	LBP
GO:BP	embryonic morphogenesis	GO:0048598	0.021449353451675576	634	2	RARB,ALDH1A1
GO:BP	positive regulation of protein transport	GO:0051222	0.021476816659787935	313	2	GAS6,TEK
GO:BP	nuclear transport	GO:0051169	0.02153671511938704	314	2	GAS6,TEK
GO:BP	negative regulation of catalytic activity	GO:0043086	0.02153671511938704	802	2	CEACAM1,GAS6
GO:BP	nucleocytoplasmic transport	GO:0006913	0.02153671511938704	314	2	GAS6,TEK
GO:BP	ion homeostasis	GO:0050801	0.02158165138336214	818	3	SCARA5,GPR157,RAB38
GO:BP	regulation of DNA biosynthetic process	GO:2000278	0.021592739184206164	117	1	CYP1B1
GO:BP	detection of light stimulus involved in visual perception	GO:0050908	0.02186580826950722	23	1	CACNA2D4
GO:BP	detection of light stimulus involved in sensory perception	GO:0050962	0.02186580826950722	23	1	CACNA2D4
GO:BP	cellular response to nitrogen compound	GO:1901699	0.02187904594218792	710	1	CEACAM1
GO:BP	negative regulation of cytokine-mediated signaling pathway	GO:0001960	0.02203286182041184	60	1	GAS6
GO:BP	response to hormone	GO:0009725	0.022082643560620698	912	3	CEACAM1,RARB,TEK
GO:BP	phosphatidylcholine biosynthetic process	GO:0006656	0.022161909522948216	22	1	RAB38
GO:BP	regulation of protein localization	GO:0032880	0.022332237838263887	917	3	GAS6,TRIM12C,TEK
GO:BP	cellular response to cytokine stimulus	GO:0071345	0.022332237838263887	822	2	CEACAM1,GAS6
GO:BP	regulation of secretion	GO:0051046	0.02234404303430808	730	1	CEACAM1
GO:BP	olefinic compound metabolic process	GO:0120254	0.022621203352797433	124	1	CYP1B1
GO:BP	positive regulation of focal adhesion assembly	GO:0051894	0.022732700095697545	25	1	TEK
GO:BP	intracellular protein transport	GO:0006886	0.022732700095697545	839	3	GAS6,TEK,RAB38
GO:BP	regulation of receptor signaling pathway via JAK-STAT	GO:0046425	0.022732700095697545	125	1	CYP1B1
GO:BP	kidney development	GO:0001822	0.02281524603201292	327	2	RARB,TEK
GO:BP	membrane organization	GO:0061024	0.02281524603201292	835	2	LBP,GAS6
GO:BP	calcium ion transmembrane transport	GO:0070588	0.022882770144044107	317	2	GAS6,CACNA2D4
GO:BP	positive regulation of cytosolic calcium ion concentration involved in phospholipase C-activating G protein-coupled signaling pathway	GO:0051482	0.022909841730753607	38	1	GPR157
GO:BP	positive regulation of establishment of protein localization	GO:1904951	0.02300335883761468	329	2	GAS6,TEK
GO:BP	protein export from nucleus	GO:0006611	0.023061491339816036	64	1	GAS6
GO:BP	negative regulation of response to cytokine stimulus	GO:0060761	0.023061491339816036	64	1	GAS6
GO:BP	interleukin-8 production	GO:0032637	0.023061491339816036	77	1	LBP
GO:BP	regulation of interleukin-8 production	GO:0032677	0.023061491339816036	77	1	LBP
GO:BP	carbohydrate derivative transport	GO:1901264	0.023061491339816036	77	1	LBP
GO:BP	negative regulation of protein metabolic process	GO:0051248	0.02311327781680949	1128	3	CEACAM1,GAS6,SPON1
GO:BP	trabecula formation	GO:0060343	0.02325921228807503	26	1	TEK
GO:BP	regulation of establishment or maintenance of cell polarity	GO:0032878	0.02325921228807503	26	1	TEK
GO:BP	regulation of cartilage development	GO:0061035	0.02325921228807503	71	1	RARB
GO:BP	regulation of receptor signaling pathway via STAT	GO:1904892	0.02325921228807503	130	1	CYP1B1
GO:BP	regulation of intracellular transport	GO:0032386	0.023383938004685554	334	2	GAS6,TEK
GO:BP	positive regulation of fibroblast proliferation	GO:0048146	0.02353196185967638	66	1	GAS6
GO:BP	unsaturated fatty acid metabolic process	GO:0033559	0.023695978738453107	133	1	CYP1B1
GO:BP	icosanoid metabolic process	GO:0006690	0.02379496572492951	134	1	CYP1B1
GO:BP	cellular biosynthetic process	GO:0044249	0.02379496572492951	5715	5	CEACAM1,CYP1B1,RARB,GAS6,ALDH1A1
GO:BP	renal system development	GO:0072001	0.02379496572492951	338	2	RARB,TEK
GO:BP	regulation of transferase activity	GO:0051338	0.023884300507327698	951	3	CEACAM1,GAS6,TEK
GO:BP	positive regulation of translation	GO:0045727	0.023919290460479303	135	1	CYP1B1
GO:BP	cardiac septum morphogenesis	GO:0060411	0.023998357130837863	74	1	RARB
GO:BP	phagosome maturation	GO:0090382	0.024287963271823462	25	1	RAB38
GO:BP	positive regulation of mononuclear cell migration	GO:0071677	0.024354207872981187	69	1	GAS6
GO:BP	outflow tract morphogenesis	GO:0003151	0.024562424923946436	76	1	RARB
GO:BP	glomerulus vasculature development	GO:0072012	0.024627244908097545	28	1	TEK
GO:BP	production of molecular mediator involved in inflammatory response	GO:0002532	0.024627244908097545	84	1	LBP
GO:BP	organic substance biosynthetic process	GO:1901576	0.02465803845570369	5779	5	CEACAM1,CYP1B1,RARB,GAS6,ALDH1A1
GO:BP	secretion by cell	GO:0032940	0.02532209863891494	860	1	CEACAM1
GO:BP	negative regulation of nitrogen compound metabolic process	GO:0051172	0.02532209863891494	2542	3	CEACAM1,RARB,GAS6
GO:BP	cell-substrate adhesion	GO:0031589	0.025348281489919158	352	2	GAS6,TEK
GO:BP	negative regulation of apoptotic process	GO:0043066	0.02553274241076308	980	3	RARB,GAS6,TEK
GO:BP	response to zinc ion	GO:0010043	0.025676025939963487	49	1	GSTA4
GO:BP	positive regulation of cell-substrate junction organization	GO:0150117	0.026048812569147525	30	1	TEK
GO:BP	renal system vasculature development	GO:0061437	0.026048812569147525	30	1	TEK
GO:BP	kidney vasculature development	GO:0061440	0.026048812569147525	30	1	TEK
GO:BP	regulation of reactive oxygen species metabolic process	GO:2000377	0.026048812569147525	150	1	CYP1B1
GO:BP	regulation of vascular endothelial growth factor receptor signaling pathway	GO:0030947	0.026048812569147525	30	1	TEK
GO:BP	catabolic process	GO:0009056	0.026048812569147525	2399	4	CEACAM1,CYP1B1,TRIM12C,ALDH1A7
GO:BP	response to inorganic substance	GO:0010035	0.02607680618718269	604	2	CYP1B1,GSTA4
GO:BP	biosynthetic process	GO:0009058	0.02612878886543977	5882	5	CEACAM1,CYP1B1,RARB,GAS6,ALDH1A1
GO:BP	export from cell	GO:0140352	0.026373134420046174	908	1	CEACAM1
GO:BP	regulation of pattern recognition receptor signaling pathway	GO:0062207	0.026496877632547582	92	1	LBP
GO:BP	regulation of cellular amide metabolic process	GO:0034248	0.02663462926522503	438	2	CYP1B1,SPON1
GO:BP	negative regulation of programmed cell death	GO:0043069	0.026659316921931075	1002	3	RARB,GAS6,TEK
GO:BP	endochondral ossification	GO:0001958	0.026659316921931075	31	1	TEK
GO:BP	replacement ossification	GO:0036075	0.026659316921931075	31	1	TEK
GO:BP	response to cytokine	GO:0034097	0.02674871262234759	935	2	CEACAM1,GAS6
GO:BP	tumor necrosis factor-mediated signaling pathway	GO:0033209	0.02674871262234759	78	1	GAS6
GO:BP	positive regulation of transport	GO:0051050	0.02674871262234759	1005	3	LBP,GAS6,TEK
GO:BP	cellular response to reactive oxygen species	GO:0034614	0.02674871262234759	156	1	CYP1B1
GO:BP	regulation of chemokine production	GO:0032642	0.02681206754990612	94	1	LBP
GO:BP	chemokine production	GO:0032602	0.02706661377879389	95	1	LBP
GO:BP	protein catabolic process	GO:0030163	0.027073150611478924	944	1	CEACAM1
GO:BP	positive regulation of phosphatidylinositol 3-kinase activity	GO:0043552	0.027234755487656442	32	1	TEK
GO:BP	defense response to Gram-negative bacterium	GO:0050829	0.027234755487656442	96	1	LBP
GO:BP	myeloid cell activation involved in immune response	GO:0002275	0.027234755487656442	96	1	LBP
GO:BP	response to hydrogen peroxide	GO:0042542	0.027389797514204173	161	1	CYP1B1
GO:BP	cellular response to heat	GO:0034605	0.02742254738546064	57	1	SCARA5
GO:BP	cellular response to drug	GO:0035690	0.027482666971668814	81	1	GAS6
GO:BP	regulation of amyloid-beta formation	GO:1902003	0.027530850371473122	39	1	SPON1
GO:BP	organic substance catabolic process	GO:1901575	0.02753893144263882	1985	2	CEACAM1,CYP1B1
GO:BP	positive regulation of cellular amide metabolic process	GO:0034250	0.0275715709450237	163	1	CYP1B1
GO:BP	regulation of protein modification process	GO:0031399	0.0275715709450237	1641	4	CEACAM1,GAS6,TEK,SH2D3C
GO:BP	response to nicotine	GO:0035094	0.027807895890406248	55	1	GSTA4
GO:BP	fat cell differentiation	GO:0045444	0.027807895890406248	247	1	WIF1
GO:BP	regulation of viral entry into host cell	GO:0046596	0.02827855877218368	48	1	TRIM12C
GO:BP	macrophage activation	GO:0042116	0.028315470481705646	101	1	LBP
GO:BP	cellular macromolecule metabolic process	GO:0044260	0.028355458630978075	7962	10	CEACAM1,CYP1B1,RARB,GAS6,ALPK1,TRIM12C,SPON1,TEK,TNFSF13,SH2D3C
GO:BP	urogenital system development	GO:0001655	0.0283716821532345	382	2	RARB,TEK
GO:BP	heart trabecula morphogenesis	GO:0061384	0.028475591691093448	34	1	TEK
GO:BP	neutrophil chemotaxis	GO:0030593	0.028475591691093448	102	1	LBP
GO:BP	positive regulation of isotype switching	GO:0045830	0.028532937872321477	32	1	TNFSF13
GO:BP	peptidyl-tyrosine phosphorylation	GO:0018108	0.028532937872321477	384	2	GAS6,TEK
GO:BP	sensory perception of sound	GO:0007605	0.02863435287013836	147	1	CNTN5
GO:BP	positive regulation of tumor necrosis factor production	GO:0032760	0.02863435287013836	103	1	LBP
GO:BP	columnar/cuboidal epithelial cell differentiation	GO:0002065	0.028712980752882793	94	1	RARB
GO:BP	peptidyl-tyrosine modification	GO:0018212	0.02883349064071909	387	2	GAS6,TEK
GO:BP	secretion	GO:0046903	0.02889546770761387	1034	1	CEACAM1
GO:BP	negative regulation of cysteine-type endopeptidase activity involved in apoptotic process	GO:0043154	0.02889758672547859	87	1	GAS6
GO:BP	positive regulation of interleukin-6 production	GO:0032755	0.029006938909659732	105	1	LBP
GO:BP	positive regulation of tumor necrosis factor superfamily cytokine production	GO:1903557	0.029006938909659732	105	1	LBP
GO:BP	negative regulation of cellular metabolic process	GO:0031324	0.029020283715809034	2731	3	CEACAM1,RARB,GAS6
GO:BP	DNA biosynthetic process	GO:0071897	0.02912918063135931	176	1	CYP1B1
GO:BP	regulation of DNA metabolic process	GO:0051052	0.02914388802126513	366	2	CYP1B1,TNFSF13
GO:BP	ossification	GO:0001503	0.029294984567386807	392	2	LRRC17,TEK
GO:BP	iron ion transport	GO:0006826	0.02940166652277257	63	1	SCARA5
GO:BP	potassium ion transmembrane transport	GO:0071805	0.02940166652277257	214	1	CNGA2
GO:BP	sensory perception	GO:0007600	0.02952830567392384	1772	2	CNGA2,CNTN5
GO:BP	negative regulation of cellular protein metabolic process	GO:0032269	0.02952830567392384	1068	1	CEACAM1
GO:BP	positive regulation of lipid kinase activity	GO:0090218	0.02954326189110902	36	1	TEK
GO:BP	regulation of leukocyte apoptotic process	GO:2000106	0.02984800226289379	91	1	GAS6
GO:BP	ureteric bud development	GO:0001657	0.030036316341903624	100	1	RARB
GO:BP	regulation of protein tyrosine kinase activity	GO:0061097	0.030074738961063795	92	1	GAS6
GO:BP	receptor signaling pathway via JAK-STAT	GO:0007259	0.030074738961063795	184	1	CYP1B1
GO:BP	response to organonitrogen compound	GO:0010243	0.030074738961063795	1093	1	CEACAM1
GO:BP	mesonephric epithelium development	GO:0072163	0.030181668335998477	101	1	RARB
GO:BP	mesonephric tubule development	GO:0072164	0.030181668335998477	101	1	RARB
GO:BP	modulation by symbiont of entry into host	GO:0052372	0.03019486504683676	53	1	TRIM12C
GO:BP	negative regulation of cysteine-type endopeptidase activity	GO:2000117	0.03025348645738311	93	1	GAS6
GO:BP	cellular metal ion homeostasis	GO:0006875	0.030345925322662858	608	2	SCARA5,GPR157
GO:BP	membrane lipid metabolic process	GO:0006643	0.030347240760446235	187	1	CYP1B1
GO:BP	cellular iron ion homeostasis	GO:0006879	0.030347240760446235	66	1	SCARA5
GO:BP	toll-like receptor signaling pathway	GO:0002224	0.030511791560688232	113	1	LBP
GO:BP	receptor signaling pathway via STAT	GO:0097696	0.030607889729534994	189	1	CYP1B1
GO:BP	regulation of biomineral tissue development	GO:0070167	0.030652267270305737	95	1	GAS6
GO:BP	natural killer cell activation	GO:0030101	0.030652267270305737	95	1	GAS6
GO:BP	branching involved in blood vessel morphogenesis	GO:0001569	0.030652267270305737	38	1	TEK
GO:BP	regulation of response to stress	GO:0080134	0.030664296196766576	1254	2	CEACAM1,LBP
GO:BP	positive regulation of innate immune response	GO:0045089	0.030861986574043047	115	1	LBP
GO:BP	mesonephros development	GO:0001823	0.030930908116793214	105	1	RARB
GO:BP	secretory granule organization	GO:0033363	0.030930908116793214	35	1	RAB38
GO:BP	positive regulation of cell population proliferation	GO:0008284	0.030955643250237377	1045	2	RARB,GAS6
GO:BP	acute inflammatory response	GO:0002526	0.031004793180068133	116	1	LBP
GO:BP	regulation of biomineralization	GO:0110149	0.03107514955689128	97	1	GAS6
GO:BP	amyloid-beta formation	GO:0034205	0.031262752451459215	47	1	SPON1
GO:BP	regulation of amyloid precursor protein catabolic process	GO:1902991	0.031262752451459215	47	1	SPON1
GO:BP	alcohol catabolic process	GO:0046164	0.031262752451459215	51	1	ALDH1A7
GO:BP	chondrocyte differentiation	GO:0002062	0.03129747807811696	107	1	RARB
GO:BP	pigment cell differentiation	GO:0050931	0.031542003930008986	36	1	RAB38
GO:BP	positive regulation of endocytosis	GO:0045807	0.03181204664022213	120	1	LBP
GO:BP	regulation of actin cytoskeleton reorganization	GO:2000249	0.03181204664022213	40	1	TEK
GO:BP	response to nitrogen compound	GO:1901698	0.031999802859621736	1199	1	CEACAM1
GO:BP	positive regulation of lymphocyte activation	GO:0051251	0.031999802859621736	393	2	GAS6,TNFSF13
GO:BP	regulation of Wnt signaling pathway	GO:0030111	0.031999802859621736	302	1	WIF1
GO:BP	potassium ion transport	GO:0006813	0.03211344136296489	243	1	CNGA2
GO:BP	regulation of fibroblast proliferation	GO:0048145	0.03227841191801072	102	1	GAS6
GO:BP	protein modification process	GO:0036211	0.032464527717364106	3644	6	CEACAM1,GAS6,ALPK1,TRIM12C,TEK,SH2D3C
GO:BP	sensory perception of mechanical stimulus	GO:0050954	0.032464527717364106	176	1	CNTN5
GO:BP	cellular protein modification process	GO:0006464	0.032464527717364106	3644	6	CEACAM1,GAS6,ALPK1,TRIM12C,TEK,SH2D3C
GO:BP	response to vitamin	GO:0033273	0.03246494629120476	103	1	GAS6
GO:BP	neutrophil migration	GO:1990266	0.03254274472627143	124	1	LBP
GO:BP	cardiac septum development	GO:0003279	0.032586043665862145	113	1	RARB
GO:BP	negative regulation of cell death	GO:0060548	0.03259001024074233	1119	3	RARB,GAS6,TEK
GO:BP	fibroblast proliferation	GO:0048144	0.0326183978754241	104	1	GAS6
GO:BP	regulation of TOR signaling	GO:0032006	0.0326183978754241	104	1	GAS6
GO:BP	intracellular pH reduction	GO:0051452	0.03272862290364197	38	1	RAB38
GO:BP	glutathione metabolic process	GO:0006749	0.032839089126584405	70	1	GSTA4
GO:BP	granulocyte chemotaxis	GO:0071621	0.032839089126584405	126	1	LBP
GO:BP	organonitrogen compound catabolic process	GO:1901565	0.032852531339070394	1249	1	CEACAM1
GO:BP	detection of visible light	GO:0009584	0.033039846633785674	41	1	CACNA2D4
GO:BP	cell junction assembly	GO:0034329	0.033082677293630916	431	2	CNTN5,TEK
GO:BP	positive regulation of catalytic activity	GO:0043085	0.03325617351362987	1268	1	CEACAM1
GO:BP	regulation of phospholipid metabolic process	GO:1903725	0.03328502949454897	39	1	RAB38
GO:BP	binding of sperm to zona pellucida	GO:0007339	0.03328502949454897	46	1	ADAM5
GO:BP	cellular lipid catabolic process	GO:0044242	0.03328502949454897	214	1	CYP1B1
GO:BP	lymphocyte migration	GO:0072676	0.03328502949454897	107	1	GAS6
GO:BP	regulation of interferon-gamma production	GO:0032649	0.033456748222595235	108	1	GAS6
GO:BP	macromolecule catabolic process	GO:0009057	0.033456748222595235	1283	1	CEACAM1
GO:BP	defense response to Gram-positive bacterium	GO:0050830	0.03351510458603578	130	1	LBP
GO:BP	interferon-gamma production	GO:0032609	0.03368106237615597	109	1	GAS6
GO:BP	regulation of isotype switching	GO:0045191	0.03373621026343104	41	1	TNFSF13
GO:BP	cellular pigmentation	GO:0033059	0.033857592835301806	40	1	RAB38
GO:BP	positive regulation of nucleobase-containing compound metabolic process	GO:0045935	0.033857592835301806	1912	4	CYP1B1,RARB,TRIM12C,TNFSF13
GO:BP	positive regulation of lymphocyte differentiation	GO:0045621	0.033857592835301806	110	1	GAS6
GO:BP	synapse assembly	GO:0007416	0.034101504641975935	190	1	CNTN5
GO:BP	positive regulation of inflammatory response	GO:0050729	0.03430599755135756	134	1	LBP
GO:BP	calcium ion transport	GO:0006816	0.03433592773028735	429	2	GAS6,CACNA2D4
GO:BP	viral genome replication	GO:0019079	0.03433592773028735	112	1	GAS6
GO:BP	cellular response to endogenous stimulus	GO:0071495	0.03439919148735231	1333	1	CEACAM1
GO:BP	reactive oxygen species metabolic process	GO:0072593	0.03445515125847694	225	1	CYP1B1
GO:BP	renal system process	GO:0003014	0.034508478007849806	113	1	GAS6
GO:BP	regulation of mononuclear cell migration	GO:0071675	0.034508478007849806	113	1	GAS6
GO:BP	response to reactive oxygen species	GO:0000302	0.03466009778847038	227	1	CYP1B1
GO:BP	pH reduction	GO:0045851	0.03518037720452152	42	1	RAB38
GO:BP	amyloid-beta metabolic process	GO:0050435	0.03546928199605435	56	1	SPON1
GO:BP	circadian behavior	GO:0048512	0.03546928199605435	70	1	GPR157
GO:BP	metal ion homeostasis	GO:0055065	0.035513024652244804	685	2	SCARA5,GPR157
GO:BP	leukocyte apoptotic process	GO:0071887	0.035515029217629925	117	1	GAS6
GO:BP	regulation of systemic arterial blood pressure	GO:0003073	0.03578149548861954	118	1	GAS6
GO:BP	rhythmic behavior	GO:0007622	0.035835245300025895	71	1	GPR157
GO:BP	phagocytosis, recognition	GO:0006910	0.03607058735471919	143	1	LBP
GO:BP	vascular endothelial growth factor receptor signaling pathway	GO:0048010	0.03626137956750447	48	1	TEK
GO:BP	regulation of cytokine-mediated signaling pathway	GO:0001959	0.036543431153567243	121	1	GAS6
GO:BP	embryonic appendage morphogenesis	GO:0035113	0.036751679847452076	133	1	RARB
GO:BP	embryonic limb morphogenesis	GO:0030326	0.036751679847452076	133	1	RARB
GO:BP	sperm-egg recognition	GO:0035036	0.037216589761713485	53	1	ADAM5
GO:BP	TOR signaling	GO:0031929	0.03729916955898732	124	1	GAS6
GO:BP	regulation of protein processing	GO:0070613	0.0375091012983558	60	1	SPON1
GO:BP	trabecula morphogenesis	GO:0061383	0.0375091012983558	50	1	TEK
GO:BP	positive regulation of immunoglobulin mediated immune response	GO:0002891	0.037536122237923734	47	1	TNFSF13
GO:BP	positive regulation of B cell mediated immunity	GO:0002714	0.037536122237923734	47	1	TNFSF13
GO:BP	digestive tract development	GO:0048565	0.037598311191529434	137	1	RARB
GO:BP	iron ion homeostasis	GO:0055072	0.037696963127615155	89	1	SCARA5
GO:BP	cardiac muscle cell differentiation	GO:0055007	0.03779940850425012	138	1	RARB
GO:BP	granulocyte migration	GO:0097530	0.03781799886413711	152	1	LBP
GO:BP	amyloid precursor protein catabolic process	GO:0042987	0.037880050110280776	61	1	SPON1
GO:BP	response to abiotic stimulus	GO:0009628	0.03841328772841211	1177	3	SCARA5,TEK,CACNA2D4
GO:BP	positive regulation of response to biotic stimulus	GO:0002833	0.03841328772841211	155	1	LBP
GO:BP	developmental pigmentation	GO:0048066	0.03841328772841211	47	1	RAB38
GO:BP	positive regulation of protein import into nucleus	GO:0042307	0.03859358016819056	52	1	TEK
GO:BP	regulation of protein maturation	GO:1903317	0.03890629225315695	63	1	SPON1
GO:BP	positive regulation of cellular biosynthetic process	GO:0031328	0.03890629225315695	1956	4	CYP1B1,RARB,TRIM12C,RAB38
GO:BP	detection of light stimulus	GO:0009583	0.038998295105236475	51	1	CACNA2D4
GO:BP	regulation of response to cytokine stimulus	GO:0060759	0.039057063692422476	132	1	GAS6
GO:BP	multi-organism process	GO:0051704	0.039233087296682394	1320	3	SLC38A1,GAS6,ADAM5
GO:BP	positive regulation of DNA recombination	GO:0045911	0.03935211725677485	50	1	TNFSF13
GO:BP	kidney epithelium development	GO:0072073	0.04028841085949458	149	1	RARB
GO:BP	response to endogenous stimulus	GO:0009719	0.04029433331240892	1619	1	CEACAM1
GO:BP	Wnt signaling pathway	GO:0016055	0.040330554203564135	410	1	WIF1
GO:BP	axon guidance	GO:0007411	0.04035283381845392	235	1	CNTN5
GO:BP	neuron projection guidance	GO:0097485	0.040431797664661484	236	1	CNTN5
GO:BP	cell-cell signaling by wnt	GO:0198738	0.040431797664661484	412	1	WIF1
GO:BP	nitrogen compound transport	GO:0071705	0.040431797664661484	1986	4	SLC38A1,GAS6,TEK,RAB38
GO:BP	digestive system development	GO:0055123	0.04079075025645785	152	1	RARB
GO:BP	myelination	GO:0042552	0.04079075025645785	152	1	RARB
GO:BP	cellular response to oxidative stress	GO:0034599	0.04112935924626357	281	1	CYP1B1
GO:BP	positive regulation of biosynthetic process	GO:0009891	0.04112935924626357	1999	4	CYP1B1,RARB,TRIM12C,RAB38
GO:BP	organic hydroxy compound catabolic process	GO:1901616	0.04137463138684407	74	1	ALDH1A7
GO:BP	axon ensheathment	GO:0008366	0.041397116620061354	155	1	RARB
GO:BP	ensheathment of neurons	GO:0007272	0.041397116620061354	155	1	RARB
GO:BP	regulation of phosphatidylinositol 3-kinase activity	GO:0043551	0.04145009059132857	57	1	TEK
GO:BP	limb morphogenesis	GO:0035108	0.041548052720510036	156	1	RARB
GO:BP	appendage morphogenesis	GO:0035107	0.041548052720510036	156	1	RARB
GO:BP	positive regulation of cell-matrix adhesion	GO:0001954	0.041977209002496935	58	1	TEK
GO:BP	negative regulation of cell migration	GO:0030336	0.041977209002496935	289	1	CYP1B1
GO:BP	positive regulation of protein import	GO:1904591	0.041977209002496935	58	1	TEK
GO:BP	regulation of biological process involved in symbiotic interaction	GO:0043903	0.042016751393977314	83	1	TRIM12C
GO:BP	intrinsic apoptotic signaling pathway	GO:0097193	0.04212261087586122	291	1	CYP1B1
GO:BP	positive regulation of macromolecule biosynthetic process	GO:0010557	0.04232945851333527	1844	3	CYP1B1,RARB,TRIM12C
GO:BP	phagocytosis, engulfment	GO:0006911	0.04233723169073038	176	1	LBP
GO:BP	regulation of focal adhesion assembly	GO:0051893	0.04246133724779679	59	1	TEK
GO:BP	regulation of cell-substrate junction assembly	GO:0090109	0.04246133724779679	59	1	TEK
GO:BP	establishment of localization in cell	GO:0051649	0.04263473519423153	2031	4	CEACAM1,GAS6,TEK,RAB38
GO:BP	somatic recombination of immunoglobulin genes involved in immune response	GO:0002204	0.04282741113349845	56	1	TNFSF13
GO:BP	somatic diversification of immunoglobulins involved in immune response	GO:0002208	0.04282741113349845	56	1	TNFSF13
GO:BP	isotype switching	GO:0045190	0.04282741113349845	56	1	TNFSF13
GO:BP	positive regulation of cytokine production involved in immune response	GO:0002720	0.04297807621493278	60	1	TEK
GO:BP	nervous system process	GO:0050877	0.04312973065203991	2326	2	CNGA2,CNTN5
GO:BP	negative regulation of cell motility	GO:2000146	0.04340843114662732	303	1	CYP1B1
GO:BP	steroid metabolic process	GO:0008202	0.043793466237355694	306	1	CYP1B1
GO:BP	nuclear export	GO:0051168	0.043978721316829006	154	1	GAS6
GO:BP	plasma membrane invagination	GO:0099024	0.043986953210838724	185	1	LBP
GO:BP	positive regulation of immunoglobulin production	GO:0002639	0.043986953210838724	58	1	TNFSF13
GO:BP	cellular transition metal ion homeostasis	GO:0046916	0.043986953210838724	109	1	SCARA5
GO:BP	metal ion transport	GO:0030001	0.043986953210838724	510	2	GAS6,CACNA2D4
GO:BP	membrane fusion	GO:0061025	0.04406494076376458	155	1	GAS6
GO:BP	amyloid precursor protein metabolic process	GO:0042982	0.044348800654999715	75	1	SPON1
GO:BP	negative regulation of cellular component movement	GO:0051271	0.04446606377551996	313	1	CYP1B1
GO:BP	cardiocyte differentiation	GO:0035051	0.044695092871474246	172	1	RARB
GO:BP	cellular response to starvation	GO:0009267	0.044695092871474246	158	1	GAS6
GO:BP	biomineral tissue development	GO:0031214	0.044695092871474246	158	1	GAS6
GO:BP	regulation of transcription, DNA-templated	GO:0006355	0.044695092871474246	3411	3	CYP1B1,RARB,GAS6
GO:BP	regulation of nucleic acid-templated transcription	GO:1903506	0.04471967634250943	3413	3	CYP1B1,RARB,GAS6
GO:BP	response to heat	GO:0009408	0.04471967634250943	112	1	SCARA5
GO:BP	transition metal ion transport	GO:0000041	0.04471967634250943	112	1	SCARA5
GO:BP	regulation of RNA biosynthetic process	GO:2001141	0.04474113297119687	3417	3	CYP1B1,RARB,GAS6
GO:BP	regulation of B cell mediated immunity	GO:0002712	0.044882860510394695	60	1	TNFSF13
GO:BP	membrane invagination	GO:0010324	0.044882860510394695	192	1	LBP
GO:BP	regulation of cell-substrate junction organization	GO:0150116	0.044882860510394695	64	1	TEK
GO:BP	biomineralization	GO:0110148	0.044882860510394695	160	1	GAS6
GO:BP	regulation of immunoglobulin mediated immune response	GO:0002889	0.044882860510394695	60	1	TNFSF13
GO:BP	regulation of protein transport	GO:0051223	0.045276879035139606	540	2	GAS6,TEK
GO:BP	multicellular organism growth	GO:0035264	0.045378940492969984	177	1	RARB
GO:BP	phosphatidylcholine metabolic process	GO:0046470	0.045378940492969984	59	1	RAB38
GO:BP	immunoglobulin production involved in immunoglobulin-mediated immune response	GO:0002381	0.045415667275889984	61	1	TNFSF13
GO:BP	phospholipase C-activating G protein-coupled receptor signaling pathway	GO:0007200	0.04556915581912923	98	1	GPR157
GO:BP	regulation of cold-induced thermogenesis	GO:0120161	0.04561572582789415	131	1	ALDH1A1
GO:BP	cold-induced thermogenesis	GO:0106106	0.04561572582789415	131	1	ALDH1A1
GO:BP	hormone-mediated signaling pathway	GO:0009755	0.04593642086676586	180	1	RARB
GO:BP	somatic recombination of immunoglobulin gene segments	GO:0016447	0.04594825552838052	62	1	TNFSF13
GO:BP	cell-cell recognition	GO:0009988	0.046001592209083154	71	1	ADAM5
GO:BP	cellular response to chemical stress	GO:0062197	0.04611103455481862	332	1	CYP1B1
GO:BP	camera-type eye morphogenesis	GO:0048593	0.04611103455481862	133	1	ALDH1A1
GO:BP	neural precursor cell proliferation	GO:0061351	0.04621599729752882	182	1	RARB
GO:BP	negative regulation of transcription, DNA-templated	GO:0045892	0.04621599729752882	1400	2	RARB,GAS6
GO:BP	cellular response to glucose stimulus	GO:0071333	0.04621599729752882	167	1	GAS6
GO:BP	lipid catabolic process	GO:0016042	0.046282430254972265	335	1	CYP1B1
GO:BP	negative regulation of nucleic acid-templated transcription	GO:1903507	0.046282430254972265	1402	2	RARB,GAS6
GO:BP	negative regulation of RNA biosynthetic process	GO:1902679	0.046282430254972265	1403	2	RARB,GAS6
GO:BP	negative regulation of locomotion	GO:0040013	0.04637878683448458	336	1	CYP1B1
GO:BP	cellular response to hexose stimulus	GO:0071331	0.04654325571445441	169	1	GAS6
GO:BP	cellular response to monosaccharide stimulus	GO:0071326	0.047044540012956125	171	1	GAS6
GO:BP	regulation of cellular protein localization	GO:1903827	0.04704624489286956	557	2	GAS6,TEK
GO:BP	appendage development	GO:0048736	0.0472125935156659	188	1	RARB
GO:BP	glomerulus development	GO:0032835	0.0472125935156659	69	1	TEK
GO:BP	regulation of lipid kinase activity	GO:0043550	0.0472125935156659	69	1	TEK
GO:BP	limb development	GO:0060173	0.0472125935156659	188	1	RARB
GO:BP	positive regulation of hemopoiesis	GO:1903708	0.047302590199100866	173	1	GAS6
GO:BP	positive regulation of leukocyte differentiation	GO:1902107	0.047302590199100866	173	1	GAS6
GO:BP	transcription, DNA-templated	GO:0006351	0.047308217564334065	3532	3	CYP1B1,RARB,GAS6
GO:BP	nucleic acid-templated transcription	GO:0097659	0.04733673059154056	3534	3	CYP1B1,RARB,GAS6
GO:BP	mononuclear cell migration	GO:0071674	0.04745046920538203	174	1	GAS6
GO:BP	RNA biosynthetic process	GO:0032774	0.047772014176789994	3549	3	CYP1B1,RARB,GAS6
GO:BP	cell surface receptor signaling pathway involved in cell-cell signaling	GO:1905114	0.04796243264168526	527	1	WIF1
GO:BP	regulation of lymphocyte differentiation	GO:0045619	0.048399143092416316	178	1	GAS6
GO:BP	regulation of establishment of protein localization	GO:0070201	0.0485200522128874	570	2	GAS6,TEK
GO:BP	neuron migration	GO:0001764	0.048850757247165914	180	1	GAS6
GO:BP	cellular response to carbohydrate stimulus	GO:0071322	0.0490759140514801	181	1	GAS6
GO:BP	adaptive thermogenesis	GO:1990845	0.049086638863853914	145	1	ALDH1A1
GO:BP	cartilage development	GO:0051216	0.049335246932334355	199	1	RARB
GO:BP	positive regulation of phosphatidylinositol 3-kinase signaling	GO:0014068	0.049335246932334355	73	1	TEK
GO:BP	myeloid leukocyte migration	GO:0097529	0.049545429965480614	220	1	LBP
GO:BP	embryo development	GO:0009790	0.04955991032801155	1171	2	RARB,ALDH1A1
GO:BP	organ growth	GO:0035265	0.04993959087137776	202	1	RARB
GO:CC	cellular_component	GO:0005575	687.499	21016	34	CEACAM1,SLC38A1,FGL1,WIF1,CNGA2,CYP1B1,CNTN5,D630039A03RIK,CLEC12B,LBP,RARB,GAS6,ALPK1,LRRC23,ALDH1A1,NNMT,SCARA5,GSTA4,FAM89A,GPR157,TRIM12C,ZC2HC1C,ALDH1A7,MYH11,SPON1,LRRC17,CCDC187,ADAM5,CCDC110,TEK,CACNA2D4,TNFSF13,RAB38,SH2D3C
GO:CC	cellular anatomical entity	GO:0110165	1.17706e+06	19567	31	CEACAM1,SLC38A1,FGL1,WIF1,CNGA2,CYP1B1,CNTN5,CLEC12B,LBP,RARB,GAS6,ALPK1,LRRC23,ALDH1A1,NNMT,SCARA5,GSTA4,GPR157,TRIM12C,ALDH1A7,MYH11,SPON1,LRRC17,CCDC187,ADAM5,CCDC110,TEK,CACNA2D4,TNFSF13,RAB38,SH2D3C
GO:CC	cell surface	GO:0009986	0.0006294418230359495	1061	5	CEACAM1,SLC38A1,WIF1,LBP,SCARA5
GO:CC	basal plasma membrane	GO:0009925	0.0007969415544671448	272	2	CEACAM1,SLC38A1
GO:CC	basal part of cell	GO:0045178	0.0007969415544671448	291	2	CEACAM1,SLC38A1
GO:CC	apical plasma membrane	GO:0016324	0.001181671960071974	388	2	CEACAM1,SLC38A1
GO:CC	apical part of cell	GO:0045177	0.001512331271432319	474	2	CEACAM1,SLC38A1
GO:CC	external side of plasma membrane	GO:0009897	0.0017222225904386266	556	2	CEACAM1,SLC38A1
GO:CC	extracellular region	GO:0005576	0.0017222225904386266	2711	8	FGL1,WIF1,LBP,GAS6,SPON1,LRRC17,TEK,TNFSF13
GO:CC	cell periphery	GO:0071944	0.0017222225904386266	6817	13	CEACAM1,SLC38A1,CNGA2,CNTN5,CLEC12B,SCARA5,GPR157,SPON1,LRRC17,TEK,CACNA2D4,RAB38,SH2D3C
GO:CC	plasma membrane region	GO:0098590	0.0017932643200801505	1318	6	CEACAM1,SLC38A1,CNTN5,GPR157,TEK,SH2D3C
GO:CC	intracellular anatomical structure	GO:0005622	0.0018627610774571799	14111	19	CEACAM1,CYP1B1,RARB,GAS6,ALPK1,LRRC23,ALDH1A1,NNMT,SCARA5,GSTA4,TRIM12C,ALDH1A7,MYH11,CCDC187,CCDC110,TEK,TNFSF13,RAB38,SH2D3C
GO:CC	external side of apical plasma membrane	GO:0098591	0.0018946130982932954	5	1	SLC38A1
GO:CC	side of membrane	GO:0098552	0.0018946130982932954	750	2	CEACAM1,SLC38A1
GO:CC	ciliary membrane	GO:0060170	0.002454358743472048	65	2	CEACAM1,GPR157
GO:CC	T cell receptor complex	GO:0042101	0.0029436444348192314	18	1	CEACAM1
GO:CC	cytoplasm	GO:0005737	0.002999249965086039	11093	16	CEACAM1,CYP1B1,RARB,GAS6,ALPK1,LRRC23,ALDH1A1,NNMT,SCARA5,GSTA4,TRIM12C,ALDH1A7,TEK,TNFSF13,RAB38,SH2D3C
GO:CC	membrane	GO:0016020	0.003451251185310544	10122	15	CEACAM1,SLC38A1,CNGA2,CYP1B1,CNTN5,CLEC12B,LBP,SCARA5,GPR157,ADAM5,TEK,CACNA2D4,TNFSF13,RAB38,SH2D3C
GO:CC	intracellular cyclic nucleotide activated cation channel complex	GO:0017071	0.003451251185310544	5	1	CNGA2
GO:CC	microvillus membrane	GO:0031528	0.0035323733217830777	27	1	CEACAM1
GO:CC	endocytic vesicle membrane	GO:0030666	0.00439067349558644	62	2	SCARA5,RAB38
GO:CC	plasma membrane	GO:0005886	0.0066250764802178305	6339	11	CEACAM1,SLC38A1,CNGA2,CNTN5,CLEC12B,SCARA5,GPR157,TEK,CACNA2D4,RAB38,SH2D3C
GO:CC	lateral plasma membrane	GO:0016328	0.007954381406091303	76	1	CEACAM1
GO:CC	cell projection membrane	GO:0031253	0.007954381406091303	349	3	CEACAM1,GPR157,SH2D3C
GO:CC	intrinsic component of membrane	GO:0031224	0.007954381406091303	7010	11	CEACAM1,SLC38A1,CNGA2,CNTN5,CLEC12B,SCARA5,GPR157,ADAM5,TEK,CACNA2D4,TNFSF13
GO:CC	anchored component of presynaptic membrane	GO:0099026	0.008175821053035453	12	1	CNTN5
GO:CC	microvillus	GO:0005902	0.008175821053035453	106	2	CEACAM1,TEK
GO:CC	neuronal cell body	GO:0043025	0.008435988432806801	717	2	SLC38A1,CNGA2
GO:CC	omegasome	GO:1990462	0.00915139668645489	5	1	TRIM12C
GO:CC	plasma membrane bounded cell projection	GO:0120025	0.00915139668645489	2392	2	CEACAM1,SLC38A1
GO:CC	cell projection	GO:0042995	0.009299040387706013	2487	2	CEACAM1,SLC38A1
GO:CC	cell body	GO:0044297	0.009299040387706013	806	2	SLC38A1,CNGA2
GO:CC	anchored component of synaptic membrane	GO:0099144	0.010535310358197056	19	1	CNTN5
GO:CC	adherens junction	GO:0005912	0.012005451812599554	156	1	CEACAM1
GO:CC	plasma membrane signaling receptor complex	GO:0098802	0.01308286415475633	175	1	CEACAM1
GO:CC	somatodendritic compartment	GO:0036477	0.014644998755131224	1078	2	SLC38A1,CNGA2
GO:CC	integral component of membrane	GO:0016021	0.015225224450461516	6841	10	CEACAM1,SLC38A1,CNGA2,CLEC12B,SCARA5,GPR157,ADAM5,TEK,CACNA2D4,TNFSF13
GO:CC	axon	GO:0030424	0.015225224450461516	772	2	SLC38A1,CNTN5
GO:CC	membrane protein complex	GO:0098796	0.01526681233111699	1147	2	CEACAM1,CNGA2
GO:CC	actin-based cell projection	GO:0098858	0.015699436985708068	240	1	CEACAM1
GO:CC	endocytic vesicle	GO:0030139	0.02119873809865994	194	2	SCARA5,RAB38
GO:CC	cation channel complex	GO:0034703	0.022940269963861497	218	2	CNGA2,CACNA2D4
GO:CC	transport vesicle	GO:0030133	0.023192350092522962	390	1	CEACAM1
GO:CC	receptor complex	GO:0043235	0.023192350092522962	388	1	CEACAM1
GO:CC	basolateral plasma membrane	GO:0016323	0.023977165214050734	239	2	SLC38A1,TEK
GO:CC	anchored component of plasma membrane	GO:0046658	0.028835700585993836	77	1	CNTN5
GO:CC	intrinsic component of plasma membrane	GO:0031226	0.028835700585993836	1566	4	SLC38A1,CNTN5,SCARA5,TEK
GO:CC	cell-cell junction	GO:0005911	0.028835700585993836	515	1	CEACAM1
GO:CC	plasma membrane protein complex	GO:0098797	0.028835700585993836	540	1	CEACAM1
GO:CC	pigment granule membrane	GO:0090741	0.029743040307974675	18	1	RAB38
GO:CC	chitosome	GO:0045009	0.029743040307974675	18	1	RAB38
GO:CC	melanosome membrane	GO:0033162	0.029743040307974675	18	1	RAB38
GO:CC	ion channel complex	GO:0034702	0.03130372586847167	294	2	CNGA2,CACNA2D4
GO:CC	mitochondria-associated endoplasmic reticulum membrane	GO:0044233	0.03130372586847167	20	1	RAB38
GO:CC	anchoring junction	GO:0070161	0.03130372586847167	658	1	CEACAM1
GO:CC	cilium	GO:0005929	0.03132579362118275	675	1	CEACAM1
GO:CC	GABA-ergic synapse	GO:0098982	0.03132579362118275	98	1	CNTN5
GO:CC	cytosol	GO:0005829	0.032069331713904164	3849	5	ALPK1,LRRC23,ALDH1A1,NNMT,TRIM12C
GO:CC	transmembrane transporter complex	GO:1902495	0.032621074597339685	313	2	CNGA2,CACNA2D4
GO:CC	transporter complex	GO:1990351	0.03484694009828214	327	2	CNGA2,CACNA2D4
GO:CC	neuron projection	GO:0043005	0.03553070915325039	1563	2	SLC38A1,CNTN5
GO:CC	intrinsic component of presynaptic membrane	GO:0098889	0.03553070915325039	120	1	CNTN5
GO:CC	bounding membrane of organelle	GO:0098588	0.03907572255606186	1676	4	CEACAM1,SCARA5,GPR157,RAB38
GO:CC	perikaryon	GO:0043204	0.040591362291133325	200	1	CNGA2
GO:CC	extracellular space	GO:0005615	0.04846814228386519	1928	4	LBP,GAS6,LRRC17,TNFSF13
GO:CC	voltage-gated calcium channel complex	GO:0005891	0.04846814228386519	42	1	CACNA2D4
GO:CC	extracellular matrix	GO:0031012	0.04846814228386519	490	2	SPON1,LRRC17
GO:CC	myosin complex	GO:0016459	0.04846814228386519	57	1	MYH11
GO:CC	external encapsulating structure	GO:0030312	0.04846814228386519	492	2	SPON1,LRRC17
GO:CC	organelle membrane contact site	GO:0044232	0.04846814228386519	41	1	RAB38
GO:CC	organelle membrane	GO:0031090	0.04846814228386519	3076	4	CEACAM1,CYP1B1,SCARA5,GPR157
GO:CC	presynaptic membrane	GO:0042734	0.04846814228386519	186	1	CNTN5
GO:CC	anchored component of membrane	GO:0031225	0.04846814228386519	194	1	CNTN5
KEGG	KEGG root term	KEGG:00000	0.0003508362993004533	8790	16	SLC38A1,WIF1,CNGA2,CYP1B1,LBP,RARB,GAS6,ALDH1A1,NNMT,GSTA4,TRIM12C,ALDH1A7,MYH11,TEK,CACNA2D4,TNFSF13
KEGG	Metabolism of xenobiotics by cytochrome P450	KEGG:00980	0.006199572143604058	73	2	CYP1B1,GSTA4
KEGG	Chemical carcinogenesis	KEGG:05204	0.007899463939473985	101	2	CYP1B1,GSTA4
KEGG	Retinol metabolism	KEGG:00830	0.008988065599970799	97	2	ALDH1A1,ALDH1A7
KEGG	Rheumatoid arthritis	KEGG:05323	0.010996542144502313	86	2	TEK,TNFSF13
KEGG	GABAergic synapse	KEGG:04727	0.024444739517526015	89	1	SLC38A1
KEGG	Metabolic pathways	KEGG:01100	0.024444739517526015	1563	4	ALDH1A1,NNMT,GSTA4,ALDH1A7
KEGG	Glutamatergic synapse	KEGG:04724	0.024444739517526015	113	1	SLC38A1
KEGG	Tryptophan metabolism	KEGG:00380	0.02938362609610164	51	1	CYP1B1
KEGG	Ovarian steroidogenesis	KEGG:04913	0.0321331959047491	62	1	CYP1B1
KEGG	Steroid hormone biosynthesis	KEGG:00140	0.041388871412552826	91	1	CYP1B1
KEGG	MAPK signaling pathway	KEGG:04010	0.041388871412552826	294	2	TEK,CACNA2D4
KEGG	Nicotinate and nicotinamide metabolism	KEGG:00760	0.041388871412552826	40	1	NNMT
KEGG	Wnt signaling pathway	KEGG:04310	0.041388871412552826	168	1	WIF1
KEGG	Pathways in cancer	KEGG:05200	0.042294185001068754	543	2	RARB,GSTA4
KEGG	Non-small cell lung cancer	KEGG:05223	0.04260207142353234	72	1	RARB
KEGG	EGFR tyrosine kinase inhibitor resistance	KEGG:01521	0.04359266113372356	79	1	GAS6
KEGG	cAMP signaling pathway	KEGG:04024	0.04359266113372356	213	1	CNGA2
KEGG	NF-kappa B signaling pathway	KEGG:04064	0.04359266113372356	105	1	LBP
KEGG	Toll-like receptor signaling pathway	KEGG:04620	0.04359266113372356	99	1	LBP
KEGG	Small cell lung cancer	KEGG:05222	0.04359266113372356	93	1	RARB
KEGG	Drug metabolism - cytochrome P450	KEGG:00982	0.047615892915159184	71	1	GSTA4
KEGG	Glutathione metabolism	KEGG:00480	0.047615892915159184	71	1	GSTA4
KEGG	Intestinal immune network for IgA production	KEGG:04672	0.04795357588847371	42	1	TNFSF13
KEGG	Platinum drug resistance	KEGG:01524	0.04929167217150251	80	1	GSTA4
REAC	Biological oxidations	REAC:R-MMU-211859	0.0010092324188187773	204	3	CYP1B1,ALDH1A1,NNMT
REAC	REACTOME root term	REAC:0000000	0.0010092324188187773	8631	10	CEACAM1,SLC38A1,CNGA2,CYP1B1,CNTN5,LBP,RARB,GAS6,ALDH1A1,NNMT
REAC	Signaling by Retinoic Acid	REAC:R-MMU-5362517	0.0013533997401470044	41	2	RARB,ALDH1A1
REAC	Fibronectin matrix formation	REAC:R-MMU-1566977	0.0013533997401470044	4	1	CEACAM1
REAC	Astrocytic Glutamate-Glutamine Uptake And Metabolism	REAC:R-MMU-210455	0.001804484140888185	4	1	SLC38A1
REAC	Neurotransmitter uptake and metabolism In glial cells	REAC:R-MMU-112313	0.001804484140888185	4	1	SLC38A1
REAC	Cell surface interactions at the vascular wall	REAC:R-MMU-202733	0.0019303134913665884	202	3	CEACAM1,GAS6,TEK
REAC	Transfer of LPS from LBP carrier to CD14	REAC:R-MMU-166020	0.003179105657450566	2	1	LBP
REAC	Phase I - Functionalization of compounds	REAC:R-MMU-211945	0.003179105657450566	107	2	CYP1B1,ALDH1A1
REAC	Fructose catabolism	REAC:R-MMU-70350	0.005411889598402192	3	1	ALDH1A1
REAC	Synthesis of (16-20)-hydroxyeicosatetraenoic acids (HETE)	REAC:R-MMU-2142816	0.005411889598402192	8	1	CYP1B1
REAC	Synthesis of epoxy (EET) and dihydroxyeicosatrienoic acids (DHET)	REAC:R-MMU-2142670	0.005411889598402192	7	1	CYP1B1
REAC	Amino acid transport across the plasma membrane	REAC:R-MMU-352230	0.006244825877805795	30	1	SLC38A1
REAC	Fructose metabolism	REAC:R-MMU-5652084	0.006993089781221083	5	1	ALDH1A1
REAC	Signaling by Nuclear Receptors	REAC:R-MMU-9006931	0.006993089781221083	206	2	RARB,ALDH1A1
REAC	VxPx cargo-targeting to cilium	REAC:R-MMU-5620916	0.008030592145275711	19	1	CNGA2
REAC	Transport of gamma-carboxylated protein precursors from the endoplasmic reticulum to the Golgi apparatus	REAC:R-MMU-159763	0.008591244868583203	9	1	GAS6
REAC	Removal of aminoterminal propeptides from gamma-carboxylated proteins	REAC:R-MMU-159782	0.009014609226488945	10	1	GAS6
REAC	Ethanol oxidation	REAC:R-MMU-71384	0.009126221409329754	9	1	ALDH1A1
REAC	Gamma-carboxylation, transport, and amino-terminal cleavage of proteins	REAC:R-MMU-159854	0.009126221409329754	11	1	GAS6
REAC	Regulation of TLR by endogenous ligand	REAC:R-MMU-5686938	0.009217241279090268	15	1	LBP
REAC	Endogenous sterols	REAC:R-MMU-211976	0.009217241279090268	24	1	CYP1B1
REAC	Methylation	REAC:R-MMU-156581	0.010817917186696155	12	1	NNMT
REAC	Transport of inorganic cations/anions and amino acids/oligopeptides	REAC:R-MMU-425393	0.010817917186696155	96	1	SLC38A1
REAC	Hemostasis	REAC:R-MMU-109582	0.011642354809352867	587	3	CEACAM1,GAS6,TEK
REAC	Nicotinamide salvaging	REAC:R-MMU-197264	0.012009830084307017	15	1	NNMT
REAC	Cargo trafficking to the periciliary membrane	REAC:R-MMU-5620920	0.012009830084307017	48	1	CNGA2
REAC	Extracellular matrix organization	REAC:R-MMU-1474244	0.012470611891356473	258	1	CEACAM1
REAC	RA biosynthesis pathway	REAC:R-MMU-5365859	0.013967131562859723	20	1	ALDH1A1
REAC	Post-translational protein modification	REAC:R-MMU-597592	0.01422349199767012	1216	4	CNTN5,GAS6,SPON1,RAB38
REAC	Arachidonic acid metabolism	REAC:R-MMU-2142753	0.015935657579079526	61	1	CYP1B1
REAC	Transmission across Chemical Synapses	REAC:R-MMU-112315	0.01604421474523457	190	1	SLC38A1
REAC	Gamma carboxylation, hypusine formation and arylsulfatase activation	REAC:R-MMU-163841	0.01635908147092404	35	1	GAS6
REAC	Nicotinate metabolism	REAC:R-MMU-196807	0.01635908147092404	26	1	NNMT
REAC	SLC-mediated transmembrane transport	REAC:R-MMU-425407	0.01635908147092404	218	1	SLC38A1
REAC	Cytochrome P450 - arranged by substrate type	REAC:R-MMU-211897	0.01635908147092404	71	1	CYP1B1
REAC	Nuclear Receptor transcription pathway	REAC:R-MMU-383280	0.01735127871983638	45	1	RARB
REAC	Neutrophil degranulation	REAC:R-MMU-6798695	0.01735127871983638	500	1	CEACAM1
REAC	Tie2 Signaling	REAC:R-MMU-210993	0.01735127871983638	16	1	TEK
REAC	Post-translational modification: synthesis of GPI-anchored proteins	REAC:R-MMU-163125	0.019805800879012167	84	1	CNTN5
REAC	Neuronal System	REAC:R-MMU-112316	0.02014637179843041	306	1	SLC38A1
REAC	Metabolism	REAC:R-MMU-1430728	0.02066216585719287	1679	3	CYP1B1,ALDH1A1,NNMT
REAC	Metabolism of proteins	REAC:R-MMU-392499	0.02258000029747732	1549	4	CNTN5,GAS6,SPON1,RAB38
REAC	Innate Immune System	REAC:R-MMU-168249	0.02258000029747732	998	2	CEACAM1,LBP
REAC	O-glycosylation of TSR domain-containing proteins	REAC:R-MMU-5173214	0.025382339692655763	34	1	SPON1
REAC	Cilium Assembly	REAC:R-MMU-5617833	0.02718012321672175	186	1	CNGA2
REAC	Toll Like Receptor 4 (TLR4) Cascade	REAC:R-MMU-166016	0.028281968806168893	99	1	LBP
REAC	Fatty acid metabolism	REAC:R-MMU-8978868	0.02837474534189543	169	1	CYP1B1
REAC	Organelle biogenesis and maintenance	REAC:R-MMU-1852241	0.029463486025570963	215	1	CNGA2
REAC	Platelet degranulation	REAC:R-MMU-114608	0.033287734473000326	109	1	GAS6
REAC	Post-translational protein phosphorylation	REAC:R-MMU-8957275	0.033287734473000326	108	1	GAS6
REAC	Regulation of Insulin-like Growth Factor (IGF) transport and uptake by Insulin-like Growth Factor Binding Proteins (IGFBPs)	REAC:R-MMU-381426	0.033287734473000326	114	1	GAS6
REAC	Response to elevated platelet cytosolic Ca2+	REAC:R-MMU-76005	0.033287734473000326	113	1	GAS6
REAC	Transport of small molecules	REAC:R-MMU-382551	0.033287734473000326	635	1	SLC38A1
REAC	Toll-like Receptor Cascades	REAC:R-MMU-168898	0.033287734473000326	133	1	LBP
REAC	Phase II - Conjugation of compounds	REAC:R-MMU-156580	0.03476296590429041	91	1	NNMT
REAC	Immune System	REAC:R-MMU-168256	0.038868690782825475	1637	1	CEACAM1
REAC	Metabolism of water-soluble vitamins and cofactors	REAC:R-MMU-196849	0.03938054899364372	107	1	NNMT
REAC	RAB geranylgeranylation	REAC:R-MMU-8873719	0.03952359851380078	53	1	RAB38
WP	Metapathway biotransformation	WP:WP1251	0.00023028893837600848	141	3	CYP1B1,NNMT,GSTA4
WP	WIKIPATHWAYS	WP:000000	0.00028920633146507714	4526	11	CEACAM1,CYP1B1,RARB,ALDH1A1,NNMT,GSTA4,GPR157,ADAM5,TEK,TNFSF13,SH2D3C
WP	Retinol metabolism	WP:WP1259	0.00028920633146507714	39	2	RARB,ALDH1A1
WP	Tryptophan metabolism	WP:WP79	0.00028920633146507714	44	2	CYP1B1,ALDH1A1
WP	Amino Acid metabolism	WP:WP662	0.0015732992959201083	95	2	ALDH1A1,GSTA4
WP	Estrogen metabolism	WP:WP1264	0.004544756906821545	14	1	CYP1B1
WP	Fatty Acid Omega Oxidation	WP:WP33	0.00486854775266754	7	1	ALDH1A1
WP	Methylation	WP:WP1247	0.005840360170094788	9	1	NNMT
WP	EGFR1 Signaling Pathway	WP:WP572	0.006424137433231891	178	1	CEACAM1
WP	Oxidation by Cytochrome P450	WP:WP1274	0.007781879089226029	40	1	CYP1B1
WP	Nuclear receptors in lipid metabolism and toxicity	WP:WP431	0.009719019145431435	30	1	RARB
WP	Nuclear Receptors	WP:WP509	0.011202530238415912	38	1	RARB
WP	Dopaminergic Neurogenesis	WP:WP1498	0.011202530238415912	30	1	ALDH1A1
WP	Oxidative Stress and Redox Pathway	WP:WP4466	0.03829539657620524	93	1	GSTA4
