# Supplementary material for: Neural Precursor Cells Expanded Inside the 3D Micro-Scaffold Nichoid Present Different Non-Coding RNAs Profiles and Transcript Isoforms Expression: Possible Epigenetic Modulation by 3D Growth
Source: Biomedicines. 2021 Aug 31;9(9):1120. doi: 10.3390/biomedicines9091120 (PMC8472193; doi:10.3390/biomedicines9091120)
Supplement: Supplementary file 1 [file biomedicines-09-01120-s001.zip › SupplementaryMaterials/TableS5.xlsx]

## Sheet: IsoformSwitch
isoform_id	gene_id	condition_1	condition_2	gene_name	iso_biotype	dIF	isoform_switch_q_value
ENSMUST00000128293	ENSMUSG00000004500.9	CTR	NIC	Zfp324	nonsense_mediated_decay	0.768533	0.00691048
ENSMUST00000028166	ENSMUSG00000026826.13	CTR	NIC	Nr4a2	protein_coding	0.661267	0.0362179
ENSMUST00000121618	ENSMUSG00000045312.11	CTR	NIC	Lhfpl2	protein_coding	0.608633	0.000332211
ENSMUST00000138302	ENSMUSG00000047731.17	CTR	NIC	Wbp1l	protein_coding	0.528267	0.0135916
ENSMUST00000067500	ENSMUSG00000054426.11	CTR	NIC	A930005H10Rik	processed_transcript	0.4964	0.00279615
ENSMUST00000155927	ENSMUSG00000039145.16	CTR	NIC	Camk1d	processed_transcript	0.4898	0.00267473
ENSMUST00000161322	ENSMUSG00000041625.14	CTR	NIC	Ggact	protein_coding	0.4895	3.47995e-06
ENSMUST00000032501	ENSMUSG00000030351.5	CTR	NIC	Tspan11	protein_coding	0.4668	0.0453633
ENSMUST00000173582	ENSMUSG00000040312.14	CTR	NIC	Cchcr1	retained_intron	0.458967	0.0290178
ENSMUST00000185739	ENSMUSG00000020659.15	CTR	NIC	Cbll1	protein_coding	0.456133	0.00109062
ENSMUST00000175795	ENSMUSG00000031734.13	CTR	NIC	Irx3	protein_coding	0.4336	0.0275868
ENSMUST00000198386	ENSMUSG00000027959.13	CTR	NIC	Sass6	protein_coding	0.420533	0.0359224
ENSMUST00000164479	ENSMUSG00000030688.15	CTR	NIC	Stard10	protein_coding	0.387833	5.48612e-05
ENSMUST00000174593	ENSMUSG00000020185.16	CTR	NIC	E2f7	retained_intron	0.379833	0.0154191
ENSMUST00000024756	ENSMUSG00000023960.13	CTR	NIC	Enpp5	protein_coding	0.371233	0.010984
ENSMUST00000002756	ENSMUSG00000002679.14	CTR	NIC	Med6	protein_coding	0.365267	0.000880882
ENSMUST00000125463	ENSMUSG00000038046.4	CTR	NIC	Rnmtl1	retained_intron	0.355	0.00109062
ENSMUST00000176424	ENSMUSG00000037816.10	CTR	NIC	Fbxw17	processed_transcript	0.351467	1.0732e-05
ENSMUST00000123567	ENSMUSG00000031841.19	CTR	NIC	Cdh13	processed_transcript	0.347367	0.000427872
ENSMUST00000044058	ENSMUSG00000041241.12	CTR	NIC	Mul1	protein_coding	0.3469	0.00997534
ENSMUST00000165797	ENSMUSG00000024772.9	CTR	NIC	Ehd1	retained_intron	0.3439	0.0154191
ENSMUST00000022855	ENSMUSG00000022247.12	CTR	NIC	Brix1	protein_coding	0.3416	0.00401678
ENSMUST00000166235	ENSMUSG00000002845.14	CTR	NIC	Tmem39a	processed_transcript	0.3412	0.00772925
ENSMUST00000064637	ENSMUSG00000052656.12	CTR	NIC	Rnf103	protein_coding	0.337933	0.0458856
ENSMUST00000131857	ENSMUSG00000035234.18	CTR	NIC	Fam175a	retained_intron	0.3314	0.0346893
ENSMUST00000151162	ENSMUSG00000040007.8	CTR	NIC	Bahd1	protein_coding	0.327167	0.0154191
ENSMUST00000136434	ENSMUSG00000020921.6	CTR	NIC	Tmem101	processed_transcript	0.322667	0.00202446
ENSMUST00000129925	ENSMUSG00000045934.15	CTR	NIC	Mtmr11	nonsense_mediated_decay	0.322433	0.0137832
ENSMUST00000129364	ENSMUSG00000085436.1	CTR	NIC	Zfp335os	antisense	0.321	0.0107025
ENSMUST00000215637	ENSMUSG00000032119.5	CTR	NIC	Hinfp	retained_intron	0.3206	0.0499801
ENSMUST00000030944	ENSMUSG00000029068.16	CTR	NIC	Ccnl2	protein_coding	0.3176	0.0129724
ENSMUST00000107249	ENSMUSG00000063316.13	CTR	NIC	Rpl27	protein_coding	0.317367	0.000940838
ENSMUST00000127346	ENSMUSG00000024456.16	CTR	NIC	Diaph1	processed_transcript	0.316533	0.000364616
ENSMUST00000010319	ENSMUSG00000010175.13	CTR	NIC	Prox1	protein_coding	0.315733	0.00403822
ENSMUST00000162567	ENSMUSG00000029638.17	CTR	NIC	Glcci1	protein_coding	0.307033	0.00169018
ENSMUST00000211554	ENSMUSG00000036712.15	CTR	NIC	Cyld	protein_coding	0.302367	0.00514906
ENSMUST00000162618	ENSMUSG00000019979.12	CTR	NIC	Apaf1	protein_coding	0.2995	4.68738e-05
ENSMUST00000050542	ENSMUSG00000024240.13	CTR	NIC	Epc1	protein_coding	0.298967	0.00988781
ENSMUST00000149076	ENSMUSG00000032615.14	CTR	NIC	Nt5m	processed_transcript	0.293567	0.0373584
ENSMUST00000030039	ENSMUSG00000028354.13	CTR	NIC	Fmn2	protein_coding	0.291833	0.000633033
ENSMUST00000126266	ENSMUSG00000020919.11	CTR	NIC	Stat5b	processed_transcript	0.289433	0.0040734
ENSMUST00000113032	ENSMUSG00000057110.15	CTR	NIC	Cntrl	protein_coding	0.2873	1.32039e-09
ENSMUST00000051234	ENSMUSG00000036748.15	CTR	NIC	Cuedc2	protein_coding	0.285533	0.00486453
ENSMUST00000115082	ENSMUSG00000026650.15	CTR	NIC	Meig1	protein_coding	0.279033	0.015541
ENSMUST00000150092	ENSMUSG00000059142.15	CTR	NIC	Zfp945	protein_coding	0.276833	0.0118206
ENSMUST00000146947	ENSMUSG00000028572.13	CTR	NIC	Hook1	processed_transcript	0.274567	0.0225831
ENSMUST00000115333	ENSMUSG00000054737.11	CTR	NIC	Zfp182	protein_coding	0.268933	0.0192825
ENSMUST00000176983	ENSMUSG00000073434.11	CTR	NIC	Wdr90	retained_intron	0.265033	0.0342966
ENSMUST00000131684	ENSMUSG00000055067.15	CTR	NIC	Smyd3	processed_transcript	0.263833	0.00303801
ENSMUST00000062117	ENSMUSG00000051615.13	CTR	NIC	Rap2a	protein_coding	0.2623	0.00220239
ENSMUST00000127478	ENSMUSG00000027881.14	CTR	NIC	Prpf38b	processed_transcript	0.260033	4.54044e-07
ENSMUST00000182408	ENSMUSG00000074024.5	CTR	NIC	4632427E13Rik	bidirectional_promoter_lncRNA	0.257567	0.0202683
ENSMUST00000039267	ENSMUSG00000041235.11	CTR	NIC	Chd7	protein_coding	0.257033	1.43303e-14
ENSMUST00000201022	ENSMUSG00000029446.14	CTR	NIC	Psph	retained_intron	0.256267	0.00216474
ENSMUST00000113911	ENSMUSG00000043929.16	CTR	NIC	Klhl15	protein_coding	0.255733	0.0481909
ENSMUST00000043305	ENSMUSG00000037622.14	CTR	NIC	Wdtc1	protein_coding	0.254833	0.0361301
ENSMUST00000134802	ENSMUSG00000033149.16	CTR	NIC	Phldb2	protein_coding	0.253333	8.59317e-05
ENSMUST00000101486	ENSMUSG00000073125.10	CTR	NIC	Xlr3b	protein_coding	0.253133	4.68738e-05
ENSMUST00000102843	ENSMUSG00000020458.16	CTR	NIC	Rtn4	protein_coding	0.252433	0.000603471
ENSMUST00000091672	ENSMUSG00000069255.12	CTR	NIC	Dusp22	protein_coding	0.249567	0.0172562
ENSMUST00000054591	ENSMUSG00000048550.17	CTR	NIC	Thnsl1	protein_coding	0.248267	0.0133483
ENSMUST00000148773	ENSMUSG00000029504.5	CTR	NIC	Ddx51	nonsense_mediated_decay	0.2452	0.00549266
ENSMUST00000167732	ENSMUSG00000002881.14	CTR	NIC	Nab1	retained_intron	0.243767	0.000400238
ENSMUST00000155741	ENSMUSG00000033157.16	CTR	NIC	Abhd10	processed_transcript	0.243467	0.000229372
ENSMUST00000033810	ENSMUSG00000031433.15	CTR	NIC	Rbm41	protein_coding	0.241433	0.0340264
ENSMUST00000103041	ENSMUSG00000015542.17	CTR	NIC	Nat9	protein_coding	0.240267	0.000292015
ENSMUST00000188757	ENSMUSG00000071302.10	CTR	NIC	2610044O15Rik8	protein_coding	0.2389	0.0051933
ENSMUST00000068378	ENSMUSG00000055022.14	CTR	NIC	Cntn1	protein_coding	0.236333	0.040843
ENSMUST00000146066	ENSMUSG00000020778.12	CTR	NIC	Ten1	processed_transcript	0.235433	0.0011993
ENSMUST00000128192	ENSMUSG00000057378.15	CTR	NIC	Ryr3	retained_intron	0.2302	0.0362628
ENSMUST00000053969	ENSMUSG00000042700.15	CTR	NIC	Sipa1l1	protein_coding	0.2293	0.0362179
ENSMUST00000154686	ENSMUSG00000029462.18	CTR	NIC	Vps29	nonsense_mediated_decay	0.228267	0.0129212
ENSMUST00000122003	ENSMUSG00000034724.17	CTR	NIC	Cnot6l	protein_coding	0.227767	0.000110471
ENSMUST00000186255	ENSMUSG00000026238.14	CTR	NIC	Ptma	protein_coding	0.225833	0.000352373
ENSMUST00000204188	ENSMUSG00000004980.16	CTR	NIC	Hnrnpa2b1	protein_coding	0.2249	0.0108494
ENSMUST00000177984	ENSMUSG00000021198.16	CTR	NIC	Unc79	protein_coding	0.2236	0.0357075
ENSMUST00000141503	ENSMUSG00000041180.13	CTR	NIC	Hectd2	retained_intron	0.2227	0.000487036
ENSMUST00000161897	ENSMUSG00000055692.18	CTR	NIC	Tmem191c	processed_transcript	0.222567	0.010384
ENSMUST00000128087	ENSMUSG00000073468.11	CTR	NIC	Sft2d1	retained_intron	0.2173	9.69249e-07
ENSMUST00000123909	ENSMUSG00000042208.15	CTR	NIC	0610010F05Rik	protein_coding	0.209833	0.0225112
ENSMUST00000202839	ENSMUSG00000079562.6	CTR	NIC	Maea	retained_intron	0.2082	4.54044e-07
ENSMUST00000141839	ENSMUSG00000020328.10	CTR	NIC	Nudcd2	processed_transcript	0.208	0.0097477
ENSMUST00000145283	ENSMUSG00000022747.16	CTR	NIC	St3gal6	processed_transcript	0.207133	0.0275868
ENSMUST00000209484	ENSMUSG00000053801.18	CTR	NIC	Grwd1	nonsense_mediated_decay	0.2003	0.00180725
ENSMUST00000133849	ENSMUSG00000041319.13	CTR	NIC	Thoc6	retained_intron	0.199833	0.042987
ENSMUST00000061895	ENSMUSG00000023452.18	CTR	NIC	Pisd	protein_coding	0.194967	0.00438303
ENSMUST00000152535	ENSMUSG00000004936.8	CTR	NIC	Map2k1	processed_transcript	0.194767	0.0152093
ENSMUST00000148276	ENSMUSG00000041609.16	CTR	NIC	Ccdc64	protein_coding	0.193967	0.0485358
ENSMUST00000176054	ENSMUSG00000055817.17	CTR	NIC	Mta3	protein_coding	0.189967	0.00151414
ENSMUST00000212791	ENSMUSG00000031774.8	CTR	NIC	Fam192a	protein_coding	0.189933	0.000110712
ENSMUST00000096447	ENSMUSG00000023074.11	CTR	NIC	Mospd1	protein_coding	0.1884	0.00678252
ENSMUST00000101642	ENSMUSG00000020451.17	CTR	NIC	Limk2	protein_coding	0.1883	0.0111233
ENSMUST00000167338	ENSMUSG00000030101.15	CTR	NIC	Sumf1	protein_coding	0.185233	4.70292e-06
ENSMUST00000133817	ENSMUSG00000030822.15	CTR	NIC	Prr14	protein_coding	0.184033	0.000349002
ENSMUST00000214174	ENSMUSG00000032299.10	CTR	NIC	Commd4	nonsense_mediated_decay	0.1806	0.000928601
ENSMUST00000201801	ENSMUSG00000025534.17	CTR	NIC	Gusb	nonsense_mediated_decay	0.178433	0.00719172
ENSMUST00000046575	ENSMUSG00000038502.16	CTR	NIC	Ptov1	protein_coding	0.178167	0.033622
ENSMUST00000101032	ENSMUSG00000025702.15	CTR	NIC	March8	protein_coding	0.177533	0.0141754
ENSMUST00000078084	ENSMUSG00000037266.18	CTR	NIC	Rsrp1	protein_coding	0.173333	0.00367895
ENSMUST00000149701	ENSMUSG00000013646.17	CTR	NIC	Sh3bp5l	processed_transcript	0.172833	0.0344963
ENSMUST00000169228	ENSMUSG00000021501.4	CTR	NIC	Caml	retained_intron	0.1707	0.0448321
ENSMUST00000127253	ENSMUSG00000030706.17	CTR	NIC	Mrpl48	processed_transcript	0.164433	0.00403822
ENSMUST00000200531	ENSMUSG00000036057.11	CTR	NIC	Ptpn23	protein_coding	0.1581	0.0131146
ENSMUST00000145980	ENSMUSG00000028557.10	CTR	NIC	Rnf11	protein_coding	0.157833	0.00123507
ENSMUST00000183165	ENSMUSG00000030314.16	CTR	NIC	Atg7	protein_coding	0.156767	0.00267473
ENSMUST00000177822	ENSMUSG00000037544.13	CTR	NIC	Dlgap5	protein_coding	0.1566	0.00834361
ENSMUST00000111205	ENSMUSG00000005378.17	CTR	NIC	Wbscr22	protein_coding	0.156267	0.0275868
ENSMUST00000148930	ENSMUSG00000028565.18	CTR	NIC	Nfia	protein_coding	0.1548	0.014028
ENSMUST00000151615	ENSMUSG00000032870.8	CTR	NIC	Smap2	processed_transcript	0.154633	0.010546
ENSMUST00000214285	ENSMUSG00000032180.11	CTR	NIC	Tmed1	nonsense_mediated_decay	0.154067	4.69271e-06
ENSMUST00000137672	ENSMUSG00000036775.12	CTR	NIC	Decr2	processed_transcript	0.154067	0.00176519
ENSMUST00000125897	ENSMUSG00000022893.14	CTR	NIC	Adamts1	protein_coding	0.153467	0.00016444
ENSMUST00000147553	ENSMUSG00000027010.16	CTR	NIC	Slc25a12	processed_transcript	0.1526	0.00015197
ENSMUST00000107814	ENSMUSG00000028318.14	CTR	NIC	Polr1e	protein_coding	0.151733	0.0339299
ENSMUST00000209504	ENSMUSG00000031483.8	CTR	NIC	Erlin2	protein_coding	0.150367	0.022949
ENSMUST00000155670	ENSMUSG00000020220.16	CTR	NIC	Vps13d	retained_intron	0.147333	0.00267473
ENSMUST00000155392	ENSMUSG00000054280.14	CTR	NIC	Prr14l	nonsense_mediated_decay	0.144667	0.00442155
ENSMUST00000177125	ENSMUSG00000026655.14	CTR	NIC	Fam107b	nonsense_mediated_decay	0.132167	0.00997534
ENSMUST00000127481	ENSMUSG00000020719.14	CTR	NIC	Ddx5	nonsense_mediated_decay	0.1315	0.000400238
ENSMUST00000142454	ENSMUSG00000028496.17	CTR	NIC	Mllt3	nonsense_mediated_decay	0.1276	0.00387758
ENSMUST00000067549	ENSMUSG00000049295.16	CTR	NIC	Zfp219	protein_coding	0.125733	0.000110712
ENSMUST00000207162	ENSMUSG00000030655.15	CTR	NIC	Smg1	processed_transcript	0.124833	0.0152093
ENSMUST00000123458	ENSMUSG00000019942.12	CTR	NIC	Cdk1	retained_intron	0.124733	0.00548592
ENSMUST00000123689	ENSMUSG00000020451.17	CTR	NIC	Limk2	processed_transcript	0.122	0.00398292
ENSMUST00000143188	ENSMUSG00000027184.14	CTR	NIC	Caprin1	protein_coding	0.121767	0.0137536
ENSMUST00000163608	ENSMUSG00000046186.8	CTR	NIC	Cd109	retained_intron	0.120033	0.00482648
ENSMUST00000155986	ENSMUSG00000031633.4	CTR	NIC	Slc25a4	retained_intron	0.117167	0.0365408
ENSMUST00000057174	ENSMUSG00000005936.18	CTR	NIC	Kctd20	protein_coding	0.112167	0.035886
ENSMUST00000211737	ENSMUSG00000038143.16	CTR	NIC	Stox2	protein_coding	0.1073	0.000162669
ENSMUST00000197364	ENSMUSG00000025656.17	CTR	NIC	Arhgef9	protein_coding	0.1071	0.022042
ENSMUST00000140596	ENSMUSG00000028649.17	CTR	NIC	Macf1	protein_coding	0.1049	0.0104058
ENSMUST00000208888	ENSMUSG00000039405.7	CTR	NIC	Prss23	protein_coding	0.104833	0.00151414
ENSMUST00000029087	ENSMUSG00000049401.10	CTR	NIC	Ogfr	protein_coding	0.101667	0.000256377
ENSMUST00000141065	ENSMUSG00000026944.18	CTR	NIC	Abca2	processed_transcript	0.101367	0.0138906
ENSMUST00000197235	ENSMUSG00000041220.10	CTR	NIC	Elovl6	protein_coding	0.1002	0.000101583
ENSMUST00000149451	ENSMUSG00000041540.16	CTR	NIC	Sox5	processed_transcript	-0.1009	0.0310725
ENSMUST00000124741	ENSMUSG00000001482.15	CTR	NIC	Def8	protein_coding	-0.100967	0.030539
ENSMUST00000147070	ENSMUSG00000049401.10	CTR	NIC	Ogfr	retained_intron	-0.101667	0.000457943
ENSMUST00000140867	ENSMUSG00000027346.15	CTR	NIC	Gpcpd1	processed_transcript	-0.102233	0.0282184
ENSMUST00000123960	ENSMUSG00000030704.14	CTR	NIC	Rab6a	retained_intron	-0.102267	0.0125457
ENSMUST00000125427	ENSMUSG00000062627.9	CTR	NIC	Mysm1	processed_transcript	-0.105267	0.0362179
ENSMUST00000103142	ENSMUSG00000027605.18	CTR	NIC	Acss2	protein_coding	-0.105733	0.0170375
ENSMUST00000113078	ENSMUSG00000035949.15	CTR	NIC	Fbxw2	protein_coding	-0.108467	0.0434323
ENSMUST00000068747	ENSMUSG00000005506.16	CTR	NIC	Celf1	protein_coding	-0.110933	0.00295466
ENSMUST00000044985	ENSMUSG00000039741.15	CTR	NIC	Bahcc1	protein_coding	-0.1122	0.0402035
ENSMUST00000196576	ENSMUSG00000037364.11	CTR	NIC	Srrt	retained_intron	-0.112367	2.39786e-05
ENSMUST00000142294	ENSMUSG00000041540.16	CTR	NIC	Sox5	retained_intron	-0.1142	0.0105773
ENSMUST00000205335	ENSMUSG00000053907.10	CTR	NIC	Mat2a	protein_coding	-0.1155	0.0402035
ENSMUST00000123734	ENSMUSG00000087060.7	CTR	NIC	Eldr	processed_transcript	-0.116533	0.0329552
ENSMUST00000034049	ENSMUSG00000031633.4	CTR	NIC	Slc25a4	protein_coding	-0.117167	0.0359744
ENSMUST00000106549	ENSMUSG00000030980.17	CTR	NIC	Knop1	protein_coding	-0.117433	0.0240137
ENSMUST00000127738	ENSMUSG00000030888.14	CTR	NIC	Rrp8	nonsense_mediated_decay	-0.118267	0.00110125
ENSMUST00000106213	ENSMUSG00000028649.17	CTR	NIC	Macf1	protein_coding	-0.119167	0.0335903
ENSMUST00000150410	ENSMUSG00000029992.14	CTR	NIC	Gfpt1	processed_transcript	-0.119433	0.0169591
ENSMUST00000132486	ENSMUSG00000025745.11	CTR	NIC	Hadha	processed_transcript	-0.119667	0.000400238
ENSMUST00000093812	ENSMUSG00000046186.8	CTR	NIC	Cd109	protein_coding	-0.120033	0.0028408
ENSMUST00000133100	ENSMUSG00000021376.10	CTR	NIC	Tpmt	retained_intron	-0.1202	0.0212762
ENSMUST00000185681	ENSMUSG00000054426.11	CTR	NIC	A930005H10Rik	antisense	-0.120433	0.00988781
ENSMUST00000203772	ENSMUSG00000030243.16	CTR	NIC	Recql	protein_coding	-0.1218	0.0140425
ENSMUST00000203820	ENSMUSG00000029817.11	CTR	NIC	Tra2a	nonsense_mediated_decay	-0.1227	0.00653401
ENSMUST00000191821	ENSMUSG00000028354.13	CTR	NIC	Fmn2	processed_transcript	-0.123	0.0195041
ENSMUST00000151932	ENSMUSG00000024906.9	CTR	NIC	Mus81	retained_intron	-0.123567	0.00065108
ENSMUST00000166169	ENSMUSG00000049295.16	CTR	NIC	Zfp219	protein_coding	-0.125733	0.000400238
ENSMUST00000188200	ENSMUSG00000032263.14	CTR	NIC	Bckdhb	processed_transcript	-0.126333	0.0483077
ENSMUST00000159825	ENSMUSG00000027508.15	CTR	NIC	Pag1	retained_intron	-0.1268	0.0425232
ENSMUST00000129270	ENSMUSG00000003528.14	CTR	NIC	Slc25a1	retained_intron	-0.129167	0.00653401
ENSMUST00000090685	ENSMUSG00000058388.14	CTR	NIC	Phtf1	protein_coding	-0.134367	0.0102096
ENSMUST00000134606	ENSMUSG00000068329.12	CTR	NIC	Htra2	protein_coding	-0.135367	0.0182692
ENSMUST00000149854	ENSMUSG00000027346.15	CTR	NIC	Gpcpd1	nonsense_mediated_decay	-0.1367	0.00129057
ENSMUST00000130475	ENSMUSG00000038705.13	CTR	NIC	Gmeb2	protein_coding	-0.139733	0.00708839
ENSMUST00000020499	ENSMUSG00000020261.15	CTR	NIC	Slc36a1	protein_coding	-0.1398	0.0285817
ENSMUST00000128082	ENSMUSG00000030243.16	CTR	NIC	Recql	protein_coding	-0.142	0.00254035
ENSMUST00000214755	ENSMUSG00000034858.16	CTR	NIC	Fam214a	nonsense_mediated_decay	-0.144867	0.0421948
ENSMUST00000134854	ENSMUSG00000028809.16	CTR	NIC	Srrm1	retained_intron	-0.146333	0.0362179
ENSMUST00000149518	ENSMUSG00000014767.16	CTR	NIC	Tbp	retained_intron	-0.1489	0.000940838
ENSMUST00000201050	ENSMUSG00000016308.12	CTR	NIC	Ube2a	retained_intron	-0.151033	0.000123328
ENSMUST00000135836	ENSMUSG00000038615.17	CTR	NIC	Nfe2l1	processed_transcript	-0.1513	0.0385868
ENSMUST00000130412	ENSMUSG00000031634.13	CTR	NIC	Ufsp2	nonsense_mediated_decay	-0.153333	0.000110712
ENSMUST00000043200	ENSMUSG00000032870.8	CTR	NIC	Smap2	protein_coding	-0.154633	0.00550427
ENSMUST00000127156	ENSMUSG00000039886.8	CTR	NIC	Tmem120a	retained_intron	-0.155867	0.0168377
ENSMUST00000100765	ENSMUSG00000032712.16	CTR	NIC	2810474O19Rik	protein_coding	-0.157033	0.00373696
ENSMUST00000002133	ENSMUSG00000002064.10	CTR	NIC	Sdf2	protein_coding	-0.159733	0.0306335
ENSMUST00000127508	ENSMUSG00000048794.14	CTR	NIC	Cfap100	protein_coding	-0.162633	0.00708839
ENSMUST00000207932	ENSMUSG00000039405.7	CTR	NIC	Prss23	protein_coding	-0.163967	0.0214331
ENSMUST00000194794	ENSMUSG00000010047.12	CTR	NIC	Hyal2	protein_coding	-0.167167	0.00015197
ENSMUST00000183045	ENSMUSG00000097195.9	CTR	NIC	Snhg5	retained_intron	-0.167333	9.12517e-07
ENSMUST00000196734	ENSMUSG00000002221.11	CTR	NIC	Paxip1	nonsense_mediated_decay	-0.168	6.28938e-05
ENSMUST00000115049	ENSMUSG00000028962.14	CTR	NIC	Slc4a2	protein_coding	-0.1685	0.0452603
ENSMUST00000152364	ENSMUSG00000022664.11	CTR	NIC	Slc35a5	retained_intron	-0.169067	0.000202684
ENSMUST00000168899	ENSMUSG00000023106.15	CTR	NIC	Denr	processed_transcript	-0.169567	0.000940838
ENSMUST00000106310	ENSMUSG00000032998.16	CTR	NIC	Foxj3	protein_coding	-0.170433	0.00213097
ENSMUST00000152743	ENSMUSG00000023074.11	CTR	NIC	Mospd1	nonsense_mediated_decay	-0.170567	0.0142015
ENSMUST00000114251	ENSMUSG00000015090.13	CTR	NIC	Ptgds	protein_coding	-0.170567	0.0269235
ENSMUST00000085804	ENSMUSG00000058729.13	CTR	NIC	Lin9	retained_intron	-0.172267	0.0168573
ENSMUST00000203914	ENSMUSG00000030223.14	CTR	NIC	Ptpro	protein_coding	-0.175	0.000297782
ENSMUST00000200552	ENSMUSG00000027709.9	CTR	NIC	Mccc1	retained_intron	-0.1773	0.0203504
ENSMUST00000160808	ENSMUSG00000051550.10	CTR	NIC	Zfp579	processed_transcript	-0.1774	0.0115825
ENSMUST00000205927	ENSMUSG00000030421.9	CTR	NIC	Uri1	processed_transcript	-0.177467	0.0002242
ENSMUST00000137874	ENSMUSG00000028334.10	CTR	NIC	Nans	processed_transcript	-0.1787	0.00768955
ENSMUST00000160845	ENSMUSG00000020246.13	CTR	NIC	Hcfc2	processed_transcript	-0.185133	0.000274533
ENSMUST00000149400	ENSMUSG00000036845.12	CTR	NIC	Lin37	retained_intron	-0.186233	0.0448321
ENSMUST00000144842	ENSMUSG00000068742.11	CTR	NIC	Cry2	processed_transcript	-0.1876	0.000256377
ENSMUST00000100215	ENSMUSG00000026860.16	CTR	NIC	Sh3glb2	protein_coding	-0.189167	8.77632e-05
ENSMUST00000170956	ENSMUSG00000048440.15	CTR	NIC	Cyp4f16	processed_transcript	-0.190267	0.00205394
ENSMUST00000126604	ENSMUSG00000030452.16	CTR	NIC	Nipa2	protein_coding	-0.190833	0.000888384
ENSMUST00000190458	ENSMUSG00000099703.6	CTR	NIC	Gm28285	protein_coding	-0.192	0.0214331
ENSMUST00000125171	ENSMUSG00000006262.15	CTR	NIC	Mob1b	retained_intron	-0.194633	0.000400238
ENSMUST00000142637	ENSMUSG00000020743.15	CTR	NIC	Mif4gd	processed_transcript	-0.196167	0.000994395
ENSMUST00000132131	ENSMUSG00000028076.12	CTR	NIC	Cd1d1	retained_intron	-0.197167	1.38952e-07
ENSMUST00000198948	ENSMUSG00000053192.9	CTR	NIC	Mllt11	protein_coding	-0.200533	0.00237193
ENSMUST00000095144	ENSMUSG00000049225.14	CTR	NIC	Pdp1	protein_coding	-0.2029	7.13756e-06
ENSMUST00000150032	ENSMUSG00000041231.15	CTR	NIC	Ublcp1	processed_transcript	-0.212733	5.02811e-05
ENSMUST00000136737	ENSMUSG00000033253.18	CTR	NIC	Szt2	processed_transcript	-0.219533	0.000400238
ENSMUST00000215489	ENSMUSG00000002028.13	CTR	NIC	Kmt2a	protein_coding	-0.221	0.0423538
ENSMUST00000046859	ENSMUSG00000033713.11	CTR	NIC	Foxn3	protein_coding	-0.2229	0.000268387
ENSMUST00000045897	ENSMUSG00000026238.14	CTR	NIC	Ptma	protein_coding	-0.224633	0.000351467
ENSMUST00000096766	ENSMUSG00000032624.15	CTR	NIC	Eml4	protein_coding	-0.224667	0.0495321
ENSMUST00000166917	ENSMUSG00000022307.15	CTR	NIC	Oxr1	protein_coding	-0.2309	0.0106964
ENSMUST00000149891	ENSMUSG00000041153.9	CTR	NIC	Osgin2	protein_coding	-0.2312	0.00878605
ENSMUST00000113732	ENSMUSG00000026172.12	CTR	NIC	Bcs1l	protein_coding	-0.231933	0.00106581
ENSMUST00000107723	ENSMUSG00000053801.18	CTR	NIC	Grwd1	protein_coding	-0.233133	0.00173376
ENSMUST00000187319	ENSMUSG00000009905.5	CTR	NIC	Kdsr	retained_intron	-0.2339	0.000489841
ENSMUST00000207571	ENSMUSG00000031627.9	CTR	NIC	Irf2	protein_coding	-0.234633	0.000603471
ENSMUST00000103019	ENSMUSG00000025375.15	CTR	NIC	Aatk	protein_coding	-0.234933	0.000419634
ENSMUST00000138149	ENSMUSG00000073125.10	CTR	NIC	Xlr3b	retained_intron	-0.236067	3.47995e-06
ENSMUST00000045245	ENSMUSG00000041912.12	CTR	NIC	Tdrkh	protein_coding	-0.237167	6.34852e-09
ENSMUST00000114449	ENSMUSG00000079562.6	CTR	NIC	Maea	protein_coding	-0.238	0.000160621
ENSMUST00000151427	ENSMUSG00000074813.12	CTR	NIC	Gm14005	processed_transcript	-0.2407	9.44629e-05
ENSMUST00000204617	ENSMUSG00000009394.13	CTR	NIC	Syn2	processed_transcript	-0.2421	5.82422e-06
ENSMUST00000026559	ENSMUSG00000025486.17	CTR	NIC	Sirt3	protein_coding	-0.243367	0.024428
ENSMUST00000163948	ENSMUSG00000002845.14	CTR	NIC	Tmem39a	protein_coding	-0.244067	3.39083e-06
ENSMUST00000162099	ENSMUSG00000003500.13	CTR	NIC	Impdh1	protein_coding	-0.244167	0.0495321
ENSMUST00000143641	ENSMUSG00000068270.15	CTR	NIC	Shroom4	protein_coding	-0.247333	0.024428
ENSMUST00000021130	ENSMUSG00000020778.12	CTR	NIC	Ten1	protein_coding	-0.2487	0.00475869
ENSMUST00000199585	ENSMUSG00000027797.15	CTR	NIC	Dclk1	protein_coding	-0.252067	0.0168038
ENSMUST00000069284	ENSMUSG00000022788.16	CTR	NIC	Fgd4	protein_coding	-0.2544	0.0359224
ENSMUST00000134991	ENSMUSG00000056004.16	CTR	NIC	9330182L06Rik	protein_coding	-0.255633	0.023103
ENSMUST00000175916	ENSMUSG00000010175.13	CTR	NIC	Prox1	protein_coding	-0.2578	0.020261
ENSMUST00000138043	ENSMUSG00000039087.16	CTR	NIC	Rreb1	protein_coding	-0.258767	0.00220218
ENSMUST00000015605	ENSMUSG00000015461.15	CTR	NIC	Atf6b	protein_coding	-0.2594	0.0110153
ENSMUST00000143040	ENSMUSG00000038451.13	CTR	NIC	Spsb2	protein_coding	-0.2599	0.0320914
ENSMUST00000168887	ENSMUSG00000024070.15	CTR	NIC	Prkd3	protein_coding	-0.2622	0.00752246
ENSMUST00000156694	ENSMUSG00000051615.13	CTR	NIC	Rap2a	protein_coding	-0.2623	0.00486453
ENSMUST00000109531	ENSMUSG00000027646.15	CTR	NIC	Src	protein_coding	-0.264967	9.04771e-05
ENSMUST00000101426	ENSMUSG00000023367.14	CTR	NIC	Tmem176a	protein_coding	-0.2655	0.0110245
ENSMUST00000138527	ENSMUSG00000022545.13	CTR	NIC	Ercc4	retained_intron	-0.2664	0.013969
ENSMUST00000033671	ENSMUSG00000031309.15	CTR	NIC	Rps6ka3	protein_coding	-0.2671	0.0330796
ENSMUST00000110961	ENSMUSG00000037017.15	CTR	NIC	Zscan21	protein_coding	-0.273333	0.0245162
ENSMUST00000207415	ENSMUSG00000031283.16	CTR	NIC	Chrdl1	protein_coding	-0.2734	0.00214112
ENSMUST00000170788	ENSMUSG00000027777.15	CTR	NIC	Schip1	protein_coding	-0.276	0.000940838
ENSMUST00000128776	ENSMUSG00000026826.13	CTR	NIC	Nr4a2	processed_transcript	-0.2817	0.0482375
ENSMUST00000167861	ENSMUSG00000036748.15	CTR	NIC	Cuedc2	protein_coding	-0.285533	0.00550427
ENSMUST00000177003	ENSMUSG00000043467.19	CTR	NIC	Zbtb37	protein_coding	-0.286	0.0175021
ENSMUST00000189770	ENSMUSG00000019813.16	CTR	NIC	Cep57l1	protein_coding	-0.288567	0.0275868
ENSMUST00000188204	ENSMUSG00000026107.11	CTR	NIC	Nabp1	protein_coding	-0.2966	0.042257
ENSMUST00000089461	ENSMUSG00000058793.14	CTR	NIC	Cds2	protein_coding	-0.301867	0.0495321
ENSMUST00000105815	ENSMUSG00000041241.12	CTR	NIC	Mul1	protein_coding	-0.3096	0.0131083
ENSMUST00000186944	ENSMUSG00000022639.14	CTR	NIC	Dubr	lincRNA	-0.312633	0.00205394
ENSMUST00000117160	ENSMUSG00000031841.19	CTR	NIC	Cdh13	protein_coding	-0.318033	0.0350383
ENSMUST00000153258	ENSMUSG00000078919.10	CTR	NIC	Dpm1	retained_intron	-0.318567	8.79867e-05
ENSMUST00000179435	ENSMUSG00000078877.11	CTR	NIC	Gm14295	protein_coding	-0.319533	0.00205394
ENSMUST00000200889	ENSMUSG00000096795.4	CTR	NIC	Zfp433	protein_coding	-0.320967	0.0358059
ENSMUST00000142338	ENSMUSG00000085436.1	CTR	NIC	Zfp335os	antisense	-0.321	0.0274298
ENSMUST00000036578	ENSMUSG00000040007.8	CTR	NIC	Bahd1	protein_coding	-0.327167	0.0119428
ENSMUST00000102633	ENSMUSG00000048997.17	CTR	NIC	Atxn7l2	protein_coding	-0.327267	0.0040734
ENSMUST00000168690	ENSMUSG00000022247.12	CTR	NIC	Brix1	protein_coding	-0.3288	5.06687e-06
ENSMUST00000020101	ENSMUSG00000019944.14	CTR	NIC	Rhobtb1	protein_coding	-0.336267	0.0202103
ENSMUST00000131200	ENSMUSG00000051149.15	CTR	NIC	Adnp	retained_intron	-0.3387	0.00997193
ENSMUST00000019043	ENSMUSG00000018899.16	CTR	NIC	Irf1	protein_coding	-0.34	0.000940838
ENSMUST00000146782	ENSMUSG00000023990.18	CTR	NIC	Tfeb	protein_coding	-0.345767	0.0313552
ENSMUST00000077856	ENSMUSG00000063316.13	CTR	NIC	Rpl27	protein_coding	-0.347933	0.00548592
ENSMUST00000154955	ENSMUSG00000045934.15	CTR	NIC	Mtmr11	processed_transcript	-0.348167	0.000107547
ENSMUST00000103225	ENSMUSG00000057181.15	CTR	NIC	5730455P16Rik	protein_coding	-0.350567	0.00180816
ENSMUST00000111083	ENSMUSG00000027168.21	CTR	NIC	Pax6	protein_coding	-0.351867	0.000400238
ENSMUST00000099973	ENSMUSG00000039480.14	CTR	NIC	Nt5dc1	protein_coding	-0.360467	0.0335903
ENSMUST00000040577	ENSMUSG00000038046.4	CTR	NIC	Rnmtl1	protein_coding	-0.369433	0.0006466
ENSMUST00000154166	ENSMUSG00000023960.13	CTR	NIC	Enpp5	protein_coding	-0.375133	9.12517e-07
ENSMUST00000114079	ENSMUSG00000025956.10	CTR	NIC	Mettl21a	protein_coding	-0.3791	0.00564054
ENSMUST00000196586	ENSMUSG00000038256.15	CTR	NIC	Bcl9	processed_transcript	-0.386467	0.000170798
ENSMUST00000109966	ENSMUSG00000034429.14	CTR	NIC	Zfp707	protein_coding	-0.3878	0.000110712
ENSMUST00000114179	ENSMUSG00000052656.12	CTR	NIC	Rnf103	protein_coding	-0.403867	0.000110712
ENSMUST00000090811	ENSMUSG00000008226.14	CTR	NIC	Scrn3	protein_coding	-0.408	0.00927262
ENSMUST00000115334	ENSMUSG00000054737.11	CTR	NIC	Zfp182	protein_coding	-0.412	0.000253671
ENSMUST00000092469	ENSMUSG00000034706.16	CTR	NIC	Dnaic2	protein_coding	-0.416133	0.0359224
ENSMUST00000032749	ENSMUSG00000030534.13	CTR	NIC	Vps33b	protein_coding	-0.4283	0.0109758
ENSMUST00000113502	ENSMUSG00000024947.16	CTR	NIC	Men1	protein_coding	-0.429633	0.000643641
ENSMUST00000049567	ENSMUSG00000003308.15	CTR	NIC	Keap1	protein_coding	-0.430567	8.79867e-05
ENSMUST00000044530	ENSMUSG00000018809.2	CTR	NIC	Smyd4	protein_coding	-0.432567	0.0253669
ENSMUST00000093312	ENSMUSG00000031734.13	CTR	NIC	Irx3	protein_coding	-0.4336	0.0434323
ENSMUST00000085840	ENSMUSG00000090100.7	CTR	NIC	Ttbk2	protein_coding	-0.5114	5.06687e-06
ENSMUST00000054274	ENSMUSG00000045312.11	CTR	NIC	Lhfpl2	protein_coding	-0.578367	0.00550427
ENSMUST00000038701	ENSMUSG00000004500.9	CTR	NIC	Zfp324	protein_coding	-0.6481	0.0108494
ENSMUST00000034377	ENSMUSG00000031903.7	CTR	NIC	Pla2g15	protein_coding	-0.6559	0.0109758
ENSMUST00000038876	ENSMUSG00000040212.12	CTR	NIC	Emp3	protein_coding	-0.677533	5.62519e-05
ENSMUST00000067888	ENSMUSG00000029735.17	CTR	NIC	Tpk1	protein_coding	-0.7174	0.0402883

## Sheet: AS
isoform_id	ES	MEE	MES	IR	A5	A3	ATSS	ATTS
ENSMUST00000128293	0	0	0	0	0	0	1	1
ENSMUST00000028166	1	0	0	0	0	1	1	0
ENSMUST00000121618	0	0	0	0	1	0	1	0
ENSMUST00000138302	0	0	1	0	1	0	0	0
ENSMUST00000067500	0	0	0	0	0	0	0	1
ENSMUST00000155927	0	0	1	0	0	0	1	1
ENSMUST00000161322	0	0	0	0	1	0	1	1
ENSMUST00000032501	0	0	0	0	1	0	0	0
ENSMUST00000173582	0	0	0	1	0	0	1	1
ENSMUST00000185739	0	0	0	0	0	1	1	1
ENSMUST00000175795	0	0	0	0	1	0	0	0
ENSMUST00000198386	3	0	0	0	0	0	0	1
ENSMUST00000164479	1	0	0	1	0	1	0	0
ENSMUST00000174593	0	0	0	0	0	0	1	1
ENSMUST00000024756	0	0	0	1	0	0	1	1
ENSMUST00000002756	1	0	0	0	1	1	1	1
ENSMUST00000125463	0	0	0	0	0	0	1	1
ENSMUST00000176424	1	0	0	0	1	1	1	1
ENSMUST00000123567	0	0	0	0	2	0	1	1
ENSMUST00000044058	1	0	0	0	1	1	0	0
ENSMUST00000165797	0	0	0	0	0	0	1	1
ENSMUST00000022855	1	0	0	0	1	0	0	0
ENSMUST00000166235	0	0	0	0	0	1	1	1
ENSMUST00000064637	0	0	0	1	1	2	0	0
ENSMUST00000131857	0	0	0	0	0	0	1	1
ENSMUST00000151162	1	0	0	0	0	0	0	1
ENSMUST00000136434	0	0	0	0	0	0	1	1
ENSMUST00000129925	1	0	0	0	4	4	1	0
ENSMUST00000129364	1	0	0	0	0	0	0	0
ENSMUST00000215637	0	0	0	0	0	0	1	1
ENSMUST00000030944	1	0	0	0	1	0	0	0
ENSMUST00000107249	0	0	0	1	1	1	1	0
ENSMUST00000127346	0	0	0	0	0	1	1	1
ENSMUST00000010319	0	0	0	0	0	0	1	1
ENSMUST00000162567	1	0	0	1	0	1	1	1
ENSMUST00000211554	1	0	0	0	1	3	1	1
ENSMUST00000162618	1	0	0	0	3	1	1	1
ENSMUST00000050542	0	0	0	0	0	0	1	1
ENSMUST00000149076	1	0	0	0	0	0	0	1
ENSMUST00000030039	2	0	0	0	1	0	0	0
ENSMUST00000126266	1	0	0	0	0	1	1	1
ENSMUST00000113032	0	0	1	0	3	2	1	1
ENSMUST00000051234	1	0	0	0	0	0	0	0
ENSMUST00000115082	0	0	1	0	1	0	0	1
ENSMUST00000150092	1	0	0	0	0	1	1	1
ENSMUST00000146947	0	0	0	1	0	0	1	1
ENSMUST00000115333	2	0	0	0	0	1	1	0
ENSMUST00000176983	0	0	0	0	0	0	1	1
ENSMUST00000131684	1	0	1	0	0	0	1	1
ENSMUST00000062117	0	0	0	0	0	0	0	0
ENSMUST00000127478	1	0	0	0	1	1	1	1
ENSMUST00000182408	0	0	0	0	0	0	1	1
ENSMUST00000039267	0	0	1	0	2	1	1	1
ENSMUST00000201022	1	0	0	0	0	0	1	1
ENSMUST00000113911	0	0	1	0	0	0	1	1
ENSMUST00000043305	0	0	0	0	1	0	1	0
ENSMUST00000134802	2	0	1	0	1	1	0	1
ENSMUST00000101486	0	0	0	0	0	0	1	1
ENSMUST00000102843	2	0	0	1	0	0	0	1
ENSMUST00000091672	0	0	0	0	2	0	0	0
ENSMUST00000054591	0	0	0	1	1	0	0	0
ENSMUST00000148773	1	0	0	0	0	0	1	1
ENSMUST00000167732	0	0	0	0	0	0	1	1
ENSMUST00000155741	0	0	0	0	0	0	1	1
ENSMUST00000033810	2	0	0	0	2	1	1	1
ENSMUST00000103041	1	0	0	0	1	1	1	0
ENSMUST00000188757	1	0	0	0	1	0	1	1
ENSMUST00000068378	0	0	0	0	0	0	1	1
ENSMUST00000146066	0	0	1	0	0	0	1	1
ENSMUST00000128192	0	0	0	0	0	0	0	1
ENSMUST00000053969	0	0	0	0	1	0	1	0
ENSMUST00000154686	1	0	0	0	0	1	1	1
ENSMUST00000122003	0	0	0	1	2	1	1	1
ENSMUST00000186255	1	0	0	0	0	0	1	1
ENSMUST00000204188	2	0	0	0	1	1	1	1
ENSMUST00000177984	0	0	0	0	0	1	1	1
ENSMUST00000141503	0	0	0	0	2	0	1	1
ENSMUST00000161897	0	0	0	2	0	0	1	1
ENSMUST00000128087	0	0	0	0	0	0	1	1
ENSMUST00000123909	0	0	0	0	0	0	1	1
ENSMUST00000202839	0	0	0	0	1	0	1	1
ENSMUST00000141839	0	0	0	0	0	0	1	1
ENSMUST00000145283	1	0	0	0	0	1	1	1
ENSMUST00000209484	1	0	0	0	0	0	1	1
ENSMUST00000133849	0	0	0	3	0	0	1	1
ENSMUST00000061895	0	0	1	0	2	0	0	0
ENSMUST00000152535	0	0	0	0	0	1	1	1
ENSMUST00000148276	2	0	0	0	1	0	1	1
ENSMUST00000176054	0	0	1	0	2	1	1	1
ENSMUST00000212791	2	0	0	0	0	1	1	1
ENSMUST00000096447	0	0	0	0	0	0	0	1
ENSMUST00000101642	1	0	1	1	1	0	1	0
ENSMUST00000167338	2	0	0	0	2	0	1	1
ENSMUST00000133817	1	0	0	0	0	0	1	1
ENSMUST00000214174	0	0	0	0	1	1	1	1
ENSMUST00000201801	1	0	0	0	1	0	1	1
ENSMUST00000046575	1	0	0	2	1	1	0	1
ENSMUST00000101032	3	0	0	1	0	1	1	0
ENSMUST00000078084	2	0	0	0	0	0	0	0
ENSMUST00000149701	0	0	0	0	0	0	1	1
ENSMUST00000169228	0	0	0	0	0	0	1	1
ENSMUST00000127253	0	0	0	0	0	0	1	1
ENSMUST00000200531	0	0	0	1	0	0	1	1
ENSMUST00000145980	0	0	0	0	0	1	0	1
ENSMUST00000183165	2	0	1	0	0	0	1	1
ENSMUST00000177822	1	0	0	0	2	1	1	1
ENSMUST00000111205	0	0	1	0	2	2	1	1
ENSMUST00000148930	1	0	0	0	1	0	1	1
ENSMUST00000151615	0	0	0	0	0	0	1	1
ENSMUST00000214285	1	0	0	0	0	0	1	1
ENSMUST00000137672	1	0	0	0	0	0	0	1
ENSMUST00000125897	0	0	0	0	1	0	1	1
ENSMUST00000147553	0	0	0	0	0	1	1	1
ENSMUST00000107814	1	0	1	0	0	3	1	0
ENSMUST00000209504	1	0	0	0	0	0	1	1
ENSMUST00000155670	0	0	0	0	0	0	1	1
ENSMUST00000155392	1	0	0	0	0	1	1	1
ENSMUST00000177125	1	0	0	0	0	1	1	1
ENSMUST00000127481	0	0	1	0	0	1	1	1
ENSMUST00000142454	1	0	0	0	0	0	1	1
ENSMUST00000067549	0	0	1	0	0	0	0	0
ENSMUST00000207162	0	0	0	0	0	0	1	1
ENSMUST00000123458	0	0	0	0	0	0	1	1
ENSMUST00000123689	0	0	0	1	0	0	1	1
ENSMUST00000143188	0	0	0	0	0	2	1	1
ENSMUST00000163608	0	0	0	0	0	0	1	1
ENSMUST00000155986	0	0	0	0	0	0	1	1
ENSMUST00000057174	0	0	1	0	0	0	1	1
ENSMUST00000211737	1	0	1	0	1	0	1	1
ENSMUST00000197364	0	0	2	0	1	0	1	0
ENSMUST00000140596	0	0	0	0	0	0	1	1
ENSMUST00000208888	0	0	0	0	0	1	1	1
ENSMUST00000029087	0	0	0	0	1	0	0	0
ENSMUST00000141065	0	0	0	1	0	0	1	1
ENSMUST00000197235	1	0	0	0	0	0	1	1
ENSMUST00000149451	0	0	1	0	1	0	1	1
ENSMUST00000124741	0	0	1	0	0	0	1	1
ENSMUST00000147070	0	0	0	0	0	0	1	1
ENSMUST00000140867	1	0	0	0	0	0	1	1
ENSMUST00000123960	0	0	0	0	0	0	1	1
ENSMUST00000125427	1	0	0	0	0	0	1	1
ENSMUST00000103142	0	0	0	0	1	0	1	1
ENSMUST00000113078	1	0	0	0	2	1	1	1
ENSMUST00000068747	0	0	1	0	0	3	1	0
ENSMUST00000044985	1	0	0	1	1	2	0	0
ENSMUST00000196576	0	0	0	0	2	1	1	1
ENSMUST00000142294	2	0	0	0	1	0	1	1
ENSMUST00000205335	0	0	0	2	2	0	1	0
ENSMUST00000123734	0	0	1	0	1	0	1	1
ENSMUST00000034049	0	0	0	0	1	0	0	0
ENSMUST00000106549	1	0	0	0	1	0	1	1
ENSMUST00000127738	0	0	0	0	0	1	1	1
ENSMUST00000106213	3	0	0	0	0	0	1	1
ENSMUST00000150410	0	0	0	0	1	0	1	1
ENSMUST00000132486	0	0	0	0	0	0	1	1
ENSMUST00000093812	0	0	0	0	1	0	0	0
ENSMUST00000133100	1	0	0	0	0	1	1	1
ENSMUST00000185681	1	0	0	0	0	0	0	0
ENSMUST00000203772	0	0	0	0	0	1	1	1
ENSMUST00000203820	0	0	0	0	1	0	1	0
ENSMUST00000191821	0	0	0	0	0	0	1	1
ENSMUST00000151932	0	0	0	0	0	0	1	1
ENSMUST00000166169	0	0	0	0	0	0	1	1
ENSMUST00000188200	0	0	0	0	0	0	1	1
ENSMUST00000159825	0	0	0	0	0	0	1	1
ENSMUST00000129270	0	0	0	0	1	0	1	1
ENSMUST00000090685	1	0	0	0	0	2	1	1
ENSMUST00000134606	0	0	0	0	2	0	1	1
ENSMUST00000149854	2	0	0	0	1	1	1	0
ENSMUST00000130475	0	0	0	0	2	1	1	1
ENSMUST00000020499	1	0	0	0	1	1	1	1
ENSMUST00000128082	1	0	0	0	0	1	1	1
ENSMUST00000214755	0	0	1	1	0	0	1	1
ENSMUST00000134854	0	0	0	2	0	0	1	1
ENSMUST00000149518	0	0	0	0	0	0	1	1
ENSMUST00000201050	0	0	0	0	0	0	1	1
ENSMUST00000135836	0	0	0	0	0	0	1	1
ENSMUST00000130412	0	0	0	1	2	2	1	1
ENSMUST00000043200	0	0	0	0	0	1	0	0
ENSMUST00000127156	0	0	0	1	0	1	1	1
ENSMUST00000100765	0	0	1	0	1	0	1	1
ENSMUST00000002133	1	0	0	0	0	1	0	0
ENSMUST00000127508	1	0	0	0	0	0	1	1
ENSMUST00000207932	0	0	1	0	0	0	0	1
ENSMUST00000194794	0	0	0	0	0	0	1	1
ENSMUST00000183045	0	0	0	0	0	0	1	1
ENSMUST00000196734	0	0	0	0	2	1	1	1
ENSMUST00000115049	0	0	0	0	1	1	1	1
ENSMUST00000152364	0	0	0	0	0	0	1	1
ENSMUST00000168899	1	0	0	0	0	0	1	1
ENSMUST00000106310	3	0	0	0	2	1	1	0
ENSMUST00000152743	0	0	0	0	1	0	0	0
ENSMUST00000114251	0	0	0	0	0	2	0	0
ENSMUST00000085804	1	0	0	0	1	1	1	1
ENSMUST00000203914	1	0	0	0	0	0	1	0
ENSMUST00000200552	0	0	0	0	0	0	1	1
ENSMUST00000160808	0	0	0	0	0	0	1	1
ENSMUST00000205927	2	0	0	0	1	0	1	1
ENSMUST00000137874	1	0	0	0	1	0	1	1
ENSMUST00000160845	1	0	0	0	0	0	0	1
ENSMUST00000149400	0	0	0	0	1	1	1	1
ENSMUST00000144842	0	0	0	0	0	0	1	1
ENSMUST00000100215	0	0	1	0	4	2	1	0
ENSMUST00000170956	0	0	0	0	0	1	1	1
ENSMUST00000126604	1	0	1	0	1	1	1	1
ENSMUST00000190458	1	0	0	0	1	0	1	1
ENSMUST00000125171	0	0	0	0	0	1	1	1
ENSMUST00000142637	0	0	0	0	0	1	1	1
ENSMUST00000132131	0	0	0	0	1	0	1	1
ENSMUST00000198948	0	0	1	0	1	1	0	1
ENSMUST00000095144	0	0	0	1	0	1	1	1
ENSMUST00000150032	0	0	0	0	0	0	1	1
ENSMUST00000136737	0	0	0	0	0	0	1	1
ENSMUST00000215489	1	0	0	0	0	1	1	1
ENSMUST00000046859	2	0	0	0	1	0	1	0
ENSMUST00000045897	0	0	0	0	0	0	0	0
ENSMUST00000096766	0	0	0	0	0	0	0	0
ENSMUST00000166917	1	0	0	0	0	0	1	0
ENSMUST00000149891	0	0	0	0	1	1	1	1
ENSMUST00000113732	0	0	0	0	1	0	1	1
ENSMUST00000107723	0	0	0	0	0	0	1	0
ENSMUST00000187319	0	0	0	1	1	0	1	1
ENSMUST00000207571	0	0	0	0	0	1	1	1
ENSMUST00000103019	0	0	0	1	1	1	1	1
ENSMUST00000138149	0	0	0	1	1	0	1	1
ENSMUST00000045245	0	0	0	1	1	0	1	1
ENSMUST00000114449	1	0	0	0	1	2	0	0
ENSMUST00000151427	0	0	1	0	0	0	0	0
ENSMUST00000204617	0	0	0	0	0	1	1	1
ENSMUST00000026559	2	0	0	0	1	2	0	1
ENSMUST00000163948	1	0	1	1	0	0	1	1
ENSMUST00000162099	0	0	0	0	2	2	1	1
ENSMUST00000143641	1	0	0	0	0	0	1	1
ENSMUST00000021130	0	0	0	0	0	0	0	0
ENSMUST00000199585	0	0	0	0	0	0	1	1
ENSMUST00000069284	0	0	0	0	6	1	1	1
ENSMUST00000134991	0	0	0	0	1	2	1	1
ENSMUST00000175916	1	0	0	0	1	0	0	0
ENSMUST00000138043	0	0	1	0	0	0	0	1
ENSMUST00000015605	0	0	0	0	2	0	0	0
ENSMUST00000143040	0	0	0	0	1	0	1	1
ENSMUST00000168887	0	0	1	0	3	3	0	0
ENSMUST00000156694	0	0	0	0	0	0	1	0
ENSMUST00000109531	1	0	0	0	0	1	1	1
ENSMUST00000101426	1	0	0	0	1	0	1	1
ENSMUST00000138527	0	0	0	0	0	0	1	1
ENSMUST00000033671	1	0	1	0	0	1	1	0
ENSMUST00000110961	0	0	0	0	0	1	1	0
ENSMUST00000207415	0	0	0	0	0	0	1	1
ENSMUST00000170788	1	0	0	0	1	0	1	1
ENSMUST00000128776	0	0	0	0	0	1	1	1
ENSMUST00000167861	0	0	0	0	0	0	0	0
ENSMUST00000177003	1	0	0	0	0	1	1	1
ENSMUST00000189770	1	0	1	0	3	1	1	1
ENSMUST00000188204	0	0	0	0	1	1	1	1
ENSMUST00000089461	0	0	0	0	1	1	1	0
ENSMUST00000105815	1	0	0	0	0	1	1	1
ENSMUST00000186944	0	0	0	0	2	0	0	0
ENSMUST00000117160	3	0	2	0	3	0	0	0
ENSMUST00000153258	0	0	0	0	1	1	1	1
ENSMUST00000179435	0	0	0	0	0	0	1	1
ENSMUST00000200889	1	0	0	1	0	0	0	1
ENSMUST00000142338	0	0	0	0	0	0	1	1
ENSMUST00000036578	0	0	0	0	0	0	1	0
ENSMUST00000102633	0	0	0	1	0	0	0	0
ENSMUST00000168690	0	0	0	0	1	0	1	1
ENSMUST00000020101	4	0	0	0	1	0	1	0
ENSMUST00000131200	0	0	0	0	0	0	1	1
ENSMUST00000019043	0	0	0	0	1	1	1	1
ENSMUST00000146782	1	0	0	0	1	1	1	1
ENSMUST00000077856	0	0	0	0	1	1	0	0
ENSMUST00000154955	0	0	0	0	4	4	1	0
ENSMUST00000103225	0	0	0	0	1	1	0	0
ENSMUST00000111083	3	0	1	0	2	0	1	1
ENSMUST00000099973	0	0	0	0	0	0	1	1
ENSMUST00000040577	0	0	0	0	1	0	0	0
ENSMUST00000154166	0	0	0	1	1	0	0	0
ENSMUST00000114079	2	0	0	0	0	0	0	0
ENSMUST00000196586	0	0	1	0	0	1	0	1
ENSMUST00000109966	1	0	0	0	1	1	0	1
ENSMUST00000114179	0	0	0	0	1	2	1	1
ENSMUST00000090811	0	0	0	0	2	0	0	0
ENSMUST00000115334	2	0	0	0	1	0	1	1
ENSMUST00000092469	1	0	0	0	1	1	1	0
ENSMUST00000032749	0	0	0	0	1	0	0	0
ENSMUST00000113502	0	0	0	1	1	0	0	1
ENSMUST00000049567	1	0	0	0	0	0	1	1
ENSMUST00000044530	0	0	0	1	2	0	0	0
ENSMUST00000093312	0	0	0	0	0	0	1	0
ENSMUST00000085840	1	0	0	0	0	0	1	0
ENSMUST00000054274	1	0	1	0	2	1	0	0
ENSMUST00000038701	0	0	0	0	1	0	0	1
ENSMUST00000034377	0	0	0	0	1	0	0	0
ENSMUST00000038876	0	0	1	0	0	1	0	0
ENSMUST00000067888	3	0	0	0	0	1	0	0

## Sheet: IsoformSwitch_Consequences
isoform_id	gene_id	gene_name	condition_1	condition_2	dIF	isoform_switch_q_value	switchConsequencesGene
ENSMUST00000113032	ENSMUSG00000057110.15	Cntrl	CTR	NIC	0.287	1.32039e-09	TRUE
ENSMUST00000045245	ENSMUSG00000041912.12	Tdrkh	CTR	NIC	-0.237	6.34852e-09	TRUE
ENSMUST00000132131	ENSMUSG00000028076.12	Cd1d1	CTR	NIC	-0.197	1.38952e-07	TRUE
ENSMUST00000127478	ENSMUSG00000027881.14	Prpf38b	CTR	NIC	0.26	4.54044e-07	TRUE
ENSMUST00000202839	ENSMUSG00000079562.6	Maea	CTR	NIC	0.208	4.54044e-07	TRUE
ENSMUST00000183045	ENSMUSG00000097195.9	Snhg5	CTR	NIC	-0.167	9.12517e-07	TRUE
ENSMUST00000163948	ENSMUSG00000002845.14	Tmem39a	CTR	NIC	-0.244	3.39083e-06	TRUE
ENSMUST00000161322	ENSMUSG00000041625.14	Ggact	CTR	NIC	0.49	3.47995e-06	TRUE
ENSMUST00000138149	ENSMUSG00000073125.10	Xlr3b	CTR	NIC	-0.236	3.47995e-06	TRUE
ENSMUST00000214285	ENSMUSG00000032180.11	Tmed1	CTR	NIC	0.154	4.69271e-06	TRUE
ENSMUST00000168690	ENSMUSG00000022247.12	Brix1	CTR	NIC	-0.329	5.06687e-06	TRUE
ENSMUST00000085840	ENSMUSG00000090100.7	Ttbk2	CTR	NIC	-0.511	5.06687e-06	TRUE
ENSMUST00000204617	ENSMUSG00000009394.13	Syn2	CTR	NIC	-0.242	5.82422e-06	TRUE
ENSMUST00000095144	ENSMUSG00000049225.14	Pdp1	CTR	NIC	-0.203	7.13756e-06	TRUE
ENSMUST00000176424	ENSMUSG00000037816.10	Fbxw17	CTR	NIC	0.351	1.0732e-05	TRUE
ENSMUST00000196576	ENSMUSG00000037364.11	Srrt	CTR	NIC	-0.112	2.39786e-05	TRUE
ENSMUST00000101486	ENSMUSG00000073125.10	Xlr3b	CTR	NIC	0.253	4.68738e-05	TRUE
ENSMUST00000150032	ENSMUSG00000041231.15	Ublcp1	CTR	NIC	-0.213	5.02811e-05	TRUE
ENSMUST00000038876	ENSMUSG00000040212.12	Emp3	CTR	NIC	-0.678	5.62519e-05	TRUE
ENSMUST00000196734	ENSMUSG00000002221.11	Paxip1	CTR	NIC	-0.168	6.28938e-05	TRUE
ENSMUST00000134802	ENSMUSG00000033149.16	Phldb2	CTR	NIC	0.253	8.59317e-05	TRUE
ENSMUST00000100215	ENSMUSG00000026860.16	Sh3glb2	CTR	NIC	-0.189	8.77632e-05	TRUE
ENSMUST00000049567	ENSMUSG00000003308.15	Keap1	CTR	NIC	-0.431	8.79867e-05	TRUE
ENSMUST00000153258	ENSMUSG00000078919.10	Dpm1	CTR	NIC	-0.319	8.79867e-05	TRUE
ENSMUST00000109531	ENSMUSG00000027646.15	Src	CTR	NIC	-0.265	9.04771e-05	TRUE
ENSMUST00000197235	ENSMUSG00000041220.10	Elovl6	CTR	NIC	0.1	0.000101583	TRUE
ENSMUST00000154955	ENSMUSG00000045934.15	Mtmr11	CTR	NIC	-0.348	0.000107547	TRUE
ENSMUST00000122003	ENSMUSG00000034724.17	Cnot6l	CTR	NIC	0.228	0.000110471	TRUE
ENSMUST00000130412	ENSMUSG00000031634.13	Ufsp2	CTR	NIC	-0.153	0.000110712	TRUE
ENSMUST00000212791	ENSMUSG00000031774.8	Fam192a	CTR	NIC	0.19	0.000110712	TRUE
ENSMUST00000109966	ENSMUSG00000034429.14	Zfp707	CTR	NIC	-0.388	0.000110712	TRUE
ENSMUST00000114179	ENSMUSG00000052656.12	Rnf103	CTR	NIC	-0.404	0.000110712	TRUE
ENSMUST00000201050	ENSMUSG00000016308.12	Ube2a	CTR	NIC	-0.151	0.000123328	TRUE
ENSMUST00000194794	ENSMUSG00000010047.12	Hyal2	CTR	NIC	-0.167	0.00015197	TRUE
ENSMUST00000147553	ENSMUSG00000027010.16	Slc25a12	CTR	NIC	0.153	0.00015197	TRUE
ENSMUST00000114449	ENSMUSG00000079562.6	Maea	CTR	NIC	-0.238	0.000160621	TRUE
ENSMUST00000211737	ENSMUSG00000038143.16	Stox2	CTR	NIC	0.107	0.000162669	TRUE
ENSMUST00000125897	ENSMUSG00000022893.14	Adamts1	CTR	NIC	0.153	0.00016444	TRUE
ENSMUST00000196586	ENSMUSG00000038256.15	Bcl9	CTR	NIC	-0.386	0.000170798	TRUE
ENSMUST00000152364	ENSMUSG00000022664.11	Slc35a5	CTR	NIC	-0.169	0.000202684	TRUE
ENSMUST00000205927	ENSMUSG00000030421.9	Uri1	CTR	NIC	-0.177	0.0002242	TRUE
ENSMUST00000155741	ENSMUSG00000033157.16	Abhd10	CTR	NIC	0.243	0.000229372	TRUE
ENSMUST00000029087	ENSMUSG00000049401.10	Ogfr	CTR	NIC	0.102	0.000256377	TRUE
ENSMUST00000144842	ENSMUSG00000068742.11	Cry2	CTR	NIC	-0.188	0.000256377	TRUE
ENSMUST00000160845	ENSMUSG00000020246.13	Hcfc2	CTR	NIC	-0.185	0.000274533	TRUE
ENSMUST00000203914	ENSMUSG00000030223.14	Ptpro	CTR	NIC	-0.175	0.000297782	TRUE
ENSMUST00000133817	ENSMUSG00000030822.15	Prr14	CTR	NIC	0.184	0.000349002	TRUE
ENSMUST00000045897	ENSMUSG00000026238.14	Ptma	CTR	NIC	-0.225	0.000351467	TRUE
ENSMUST00000186255	ENSMUSG00000026238.14	Ptma	CTR	NIC	0.226	0.000352373	TRUE
ENSMUST00000127346	ENSMUSG00000024456.16	Diaph1	CTR	NIC	0.317	0.000364616	TRUE
ENSMUST00000167732	ENSMUSG00000002881.14	Nab1	CTR	NIC	0.244	0.000400238	TRUE
ENSMUST00000125171	ENSMUSG00000006262.15	Mob1b	CTR	NIC	-0.195	0.000400238	TRUE
ENSMUST00000127481	ENSMUSG00000020719.14	Ddx5	CTR	NIC	0.131	0.000400238	TRUE
ENSMUST00000132486	ENSMUSG00000025745.11	Hadha	CTR	NIC	-0.12	0.000400238	TRUE
ENSMUST00000136737	ENSMUSG00000033253.18	Szt2	CTR	NIC	-0.22	0.000400238	TRUE
ENSMUST00000103019	ENSMUSG00000025375.15	Aatk	CTR	NIC	-0.235	0.000419634	TRUE
ENSMUST00000123567	ENSMUSG00000031841.19	Cdh13	CTR	NIC	0.347	0.000427872	TRUE
ENSMUST00000147070	ENSMUSG00000049401.10	Ogfr	CTR	NIC	-0.102	0.000457943	TRUE
ENSMUST00000141503	ENSMUSG00000041180.13	Hectd2	CTR	NIC	0.223	0.000487036	TRUE
ENSMUST00000187319	ENSMUSG00000009905.5	Kdsr	CTR	NIC	-0.234	0.000489841	TRUE
ENSMUST00000102843	ENSMUSG00000020458.16	Rtn4	CTR	NIC	0.252	0.000603471	TRUE
ENSMUST00000207571	ENSMUSG00000031627.9	Irf2	CTR	NIC	-0.235	0.000603471	TRUE
ENSMUST00000030039	ENSMUSG00000028354.13	Fmn2	CTR	NIC	0.292	0.000633033	TRUE
ENSMUST00000040577	ENSMUSG00000038046.4	Rnmtl1	CTR	NIC	-0.369	0.0006466	TRUE
ENSMUST00000151932	ENSMUSG00000024906.9	Mus81	CTR	NIC	-0.124	0.00065108	TRUE
ENSMUST00000002756	ENSMUSG00000002679.14	Med6	CTR	NIC	0.365	0.000880882	TRUE
ENSMUST00000126604	ENSMUSG00000030452.16	Nipa2	CTR	NIC	-0.191	0.000888384	TRUE
ENSMUST00000214174	ENSMUSG00000032299.10	Commd4	CTR	NIC	0.181	0.000928601	TRUE
ENSMUST00000149518	ENSMUSG00000014767.16	Tbp	CTR	NIC	-0.149	0.000940838	TRUE
ENSMUST00000168899	ENSMUSG00000023106.15	Denr	CTR	NIC	-0.17	0.000940838	TRUE
ENSMUST00000170788	ENSMUSG00000027777.15	Schip1	CTR	NIC	-0.276	0.000940838	TRUE
ENSMUST00000107249	ENSMUSG00000063316.13	Rpl27	CTR	NIC	0.317	0.000940838	TRUE
ENSMUST00000185739	ENSMUSG00000020659.15	Cbll1	CTR	NIC	0.456	0.00109062	TRUE
ENSMUST00000125463	ENSMUSG00000038046.4	Rnmtl1	CTR	NIC	0.355	0.00109062	TRUE
ENSMUST00000146066	ENSMUSG00000020778.12	Ten1	CTR	NIC	0.235	0.0011993	TRUE
ENSMUST00000145980	ENSMUSG00000028557.10	Rnf11	CTR	NIC	0.158	0.00123507	TRUE
ENSMUST00000149854	ENSMUSG00000027346.15	Gpcpd1	CTR	NIC	-0.137	0.00129057	TRUE
ENSMUST00000208888	ENSMUSG00000039405.7	Prss23	CTR	NIC	0.105	0.00151414	TRUE
ENSMUST00000176054	ENSMUSG00000055817.17	Mta3	CTR	NIC	0.19	0.00151414	TRUE
ENSMUST00000162567	ENSMUSG00000029638.17	Glcci1	CTR	NIC	0.307	0.00169018	TRUE
ENSMUST00000107723	ENSMUSG00000053801.18	Grwd1	CTR	NIC	-0.233	0.00173376	TRUE
ENSMUST00000137672	ENSMUSG00000036775.12	Decr2	CTR	NIC	0.154	0.00176519	TRUE
ENSMUST00000209484	ENSMUSG00000053801.18	Grwd1	CTR	NIC	0.2	0.00180725	TRUE
ENSMUST00000103225	ENSMUSG00000057181.15	5730455P16Rik	CTR	NIC	-0.351	0.00180816	TRUE
ENSMUST00000136434	ENSMUSG00000020921.6	Tmem101	CTR	NIC	0.323	0.00202446	TRUE
ENSMUST00000170956	ENSMUSG00000048440.15	Cyp4f16	CTR	NIC	-0.19	0.00205394	TRUE
ENSMUST00000179435	ENSMUSG00000078877.11	Gm14295	CTR	NIC	-0.32	0.00205394	TRUE
ENSMUST00000106310	ENSMUSG00000032998.16	Foxj3	CTR	NIC	-0.17	0.00213097	TRUE
ENSMUST00000207415	ENSMUSG00000031283.16	Chrdl1	CTR	NIC	-0.273	0.00214112	TRUE
ENSMUST00000201022	ENSMUSG00000029446.14	Psph	CTR	NIC	0.256	0.00216474	TRUE
ENSMUST00000138043	ENSMUSG00000039087.16	Rreb1	CTR	NIC	-0.259	0.00220218	TRUE
ENSMUST00000062117	ENSMUSG00000051615.13	Rap2a	CTR	NIC	0.262	0.00220239	TRUE
ENSMUST00000198948	ENSMUSG00000053192.9	Mllt11	CTR	NIC	-0.201	0.00237193	TRUE
ENSMUST00000128082	ENSMUSG00000030243.16	Recql	CTR	NIC	-0.142	0.00254035	TRUE
ENSMUST00000155670	ENSMUSG00000020220.16	Vps13d	CTR	NIC	0.147	0.00267473	TRUE
ENSMUST00000155927	ENSMUSG00000039145.16	Camk1d	CTR	NIC	0.49	0.00267473	TRUE
ENSMUST00000093812	ENSMUSG00000046186.8	Cd109	CTR	NIC	-0.12	0.0028408	TRUE
ENSMUST00000131684	ENSMUSG00000055067.15	Smyd3	CTR	NIC	0.264	0.00303801	TRUE
ENSMUST00000078084	ENSMUSG00000037266.18	Rsrp1	CTR	NIC	0.173	0.00367895	TRUE
ENSMUST00000142454	ENSMUSG00000028496.17	Mllt3	CTR	NIC	0.128	0.00387758	TRUE
ENSMUST00000123689	ENSMUSG00000020451.17	Limk2	CTR	NIC	0.122	0.00398292	TRUE
ENSMUST00000022855	ENSMUSG00000022247.12	Brix1	CTR	NIC	0.342	0.00401678	TRUE
ENSMUST00000127253	ENSMUSG00000030706.17	Mrpl48	CTR	NIC	0.164	0.00403822	TRUE
ENSMUST00000126266	ENSMUSG00000020919.11	Stat5b	CTR	NIC	0.289	0.0040734	TRUE
ENSMUST00000061895	ENSMUSG00000023452.18	Pisd	CTR	NIC	0.195	0.00438303	TRUE
ENSMUST00000155392	ENSMUSG00000054280.14	Prr14l	CTR	NIC	0.145	0.00442155	TRUE
ENSMUST00000021130	ENSMUSG00000020778.12	Ten1	CTR	NIC	-0.249	0.00475869	TRUE
ENSMUST00000163608	ENSMUSG00000046186.8	Cd109	CTR	NIC	0.12	0.00482648	TRUE
ENSMUST00000156694	ENSMUSG00000051615.13	Rap2a	CTR	NIC	-0.262	0.00486453	TRUE
ENSMUST00000188757	ENSMUSG00000071302.10	2610044O15Rik8	CTR	NIC	0.239	0.0051933	TRUE
ENSMUST00000123458	ENSMUSG00000019942.12	Cdk1	CTR	NIC	0.125	0.00548592	TRUE
ENSMUST00000077856	ENSMUSG00000063316.13	Rpl27	CTR	NIC	-0.348	0.00548592	TRUE
ENSMUST00000148773	ENSMUSG00000029504.5	Ddx51	CTR	NIC	0.245	0.00549266	TRUE
ENSMUST00000043200	ENSMUSG00000032870.8	Smap2	CTR	NIC	-0.155	0.00550427	TRUE
ENSMUST00000114079	ENSMUSG00000025956.10	Mettl21a	CTR	NIC	-0.379	0.00564054	TRUE
ENSMUST00000129270	ENSMUSG00000003528.14	Slc25a1	CTR	NIC	-0.129	0.00653401	TRUE
ENSMUST00000203820	ENSMUSG00000029817.11	Tra2a	CTR	NIC	-0.123	0.00653401	TRUE
ENSMUST00000096447	ENSMUSG00000023074.11	Mospd1	CTR	NIC	0.188	0.00678252	TRUE
ENSMUST00000128293	ENSMUSG00000004500.9	Zfp324	CTR	NIC	0.769	0.00691048	TRUE
ENSMUST00000130475	ENSMUSG00000038705.13	Gmeb2	CTR	NIC	-0.14	0.00708839	TRUE
ENSMUST00000127508	ENSMUSG00000048794.14	Cfap100	CTR	NIC	-0.163	0.00708839	TRUE
ENSMUST00000201801	ENSMUSG00000025534.17	Gusb	CTR	NIC	0.178	0.00719172	TRUE
ENSMUST00000126550	ENSMUSG00000042726.14	Trafd1	CTR	NIC	-0.101	0.00731315	TRUE
ENSMUST00000137874	ENSMUSG00000028334.10	Nans	CTR	NIC	-0.179	0.00768955	TRUE
ENSMUST00000166235	ENSMUSG00000002845.14	Tmem39a	CTR	NIC	0.341	0.00772925	TRUE
ENSMUST00000177822	ENSMUSG00000037544.13	Dlgap5	CTR	NIC	0.157	0.00834361	TRUE
ENSMUST00000149891	ENSMUSG00000041153.9	Osgin2	CTR	NIC	-0.231	0.00878605	TRUE
ENSMUST00000090811	ENSMUSG00000008226.14	Scrn3	CTR	NIC	-0.408	0.00927262	TRUE
ENSMUST00000141839	ENSMUSG00000020328.10	Nudcd2	CTR	NIC	0.208	0.0097477	TRUE
ENSMUST00000050542	ENSMUSG00000024240.13	Epc1	CTR	NIC	0.299	0.00988781	TRUE
ENSMUST00000131200	ENSMUSG00000051149.15	Adnp	CTR	NIC	-0.339	0.00997193	TRUE
ENSMUST00000177125	ENSMUSG00000026655.14	Fam107b	CTR	NIC	0.132	0.00997534	TRUE
ENSMUST00000044058	ENSMUSG00000041241.12	Mul1	CTR	NIC	0.347	0.00997534	TRUE
ENSMUST00000090685	ENSMUSG00000058388.14	Phtf1	CTR	NIC	-0.134	0.0102096	TRUE
ENSMUST00000161897	ENSMUSG00000055692.18	Tmem191c	CTR	NIC	0.223	0.010384	TRUE
ENSMUST00000140596	ENSMUSG00000028649.17	Macf1	CTR	NIC	0.105	0.0104058	TRUE
ENSMUST00000151615	ENSMUSG00000032870.8	Smap2	CTR	NIC	0.155	0.010546	TRUE
ENSMUST00000142294	ENSMUSG00000041540.16	Sox5	CTR	NIC	-0.114	0.0105773	TRUE
ENSMUST00000166917	ENSMUSG00000022307.15	Oxr1	CTR	NIC	-0.231	0.0106964	TRUE
ENSMUST00000038701	ENSMUSG00000004500.9	Zfp324	CTR	NIC	-0.648	0.0108494	TRUE
ENSMUST00000204188	ENSMUSG00000004980.16	Hnrnpa2b1	CTR	NIC	0.225	0.0108494	TRUE
ENSMUST00000032749	ENSMUSG00000030534.13	Vps33b	CTR	NIC	-0.428	0.0109758	TRUE
ENSMUST00000034377	ENSMUSG00000031903.7	Pla2g15	CTR	NIC	-0.656	0.0109758	TRUE
ENSMUST00000015605	ENSMUSG00000015461.15	Atf6b	CTR	NIC	-0.259	0.0110153	TRUE
ENSMUST00000101426	ENSMUSG00000023367.14	Tmem176a	CTR	NIC	-0.266	0.0110245	TRUE
ENSMUST00000101642	ENSMUSG00000020451.17	Limk2	CTR	NIC	0.188	0.0111233	TRUE
ENSMUST00000160808	ENSMUSG00000051550.10	Zfp579	CTR	NIC	-0.177	0.0115825	TRUE
ENSMUST00000150092	ENSMUSG00000059142.15	Zfp945	CTR	NIC	0.277	0.0118206	TRUE
ENSMUST00000036578	ENSMUSG00000040007.8	Bahd1	CTR	NIC	-0.327	0.0119428	TRUE
ENSMUST00000123960	ENSMUSG00000030704.14	Rab6a	CTR	NIC	-0.102	0.0125457	TRUE
ENSMUST00000154686	ENSMUSG00000029462.18	Vps29	CTR	NIC	0.228	0.0129212	TRUE
ENSMUST00000030944	ENSMUSG00000029068.16	Ccnl2	CTR	NIC	0.318	0.0129724	TRUE
ENSMUST00000105815	ENSMUSG00000041241.12	Mul1	CTR	NIC	-0.31	0.0131083	TRUE
ENSMUST00000200531	ENSMUSG00000036057.11	Ptpn23	CTR	NIC	0.158	0.0131146	TRUE
ENSMUST00000054591	ENSMUSG00000048550.17	Thnsl1	CTR	NIC	0.248	0.0133483	TRUE
ENSMUST00000143188	ENSMUSG00000027184.14	Caprin1	CTR	NIC	0.122	0.0137536	TRUE
ENSMUST00000129925	ENSMUSG00000045934.15	Mtmr11	CTR	NIC	0.322	0.0137832	TRUE
ENSMUST00000141065	ENSMUSG00000026944.18	Abca2	CTR	NIC	0.101	0.0138906	TRUE
ENSMUST00000138527	ENSMUSG00000022545.13	Ercc4	CTR	NIC	-0.266	0.013969	TRUE
ENSMUST00000148930	ENSMUSG00000028565.18	Nfia	CTR	NIC	0.155	0.014028	TRUE
ENSMUST00000203772	ENSMUSG00000030243.16	Recql	CTR	NIC	-0.122	0.0140425	TRUE
ENSMUST00000101032	ENSMUSG00000025702.15	March8	CTR	NIC	0.178	0.0141754	TRUE
ENSMUST00000152743	ENSMUSG00000023074.11	Mospd1	CTR	NIC	-0.171	0.0142015	TRUE
ENSMUST00000152535	ENSMUSG00000004936.8	Map2k1	CTR	NIC	0.195	0.0152093	TRUE
ENSMUST00000207162	ENSMUSG00000030655.15	Smg1	CTR	NIC	0.125	0.0152093	TRUE
ENSMUST00000174593	ENSMUSG00000020185.16	E2f7	CTR	NIC	0.38	0.0154191	TRUE
ENSMUST00000165797	ENSMUSG00000024772.9	Ehd1	CTR	NIC	0.344	0.0154191	TRUE
ENSMUST00000151162	ENSMUSG00000040007.8	Bahd1	CTR	NIC	0.327	0.0154191	TRUE
ENSMUST00000115082	ENSMUSG00000026650.15	Meig1	CTR	NIC	0.279	0.015541	TRUE
ENSMUST00000199585	ENSMUSG00000027797.15	Dclk1	CTR	NIC	-0.252	0.0168038	TRUE
ENSMUST00000127156	ENSMUSG00000039886.8	Tmem120a	CTR	NIC	-0.156	0.0168377	TRUE
ENSMUST00000085804	ENSMUSG00000058729.13	Lin9	CTR	NIC	-0.172	0.0168573	TRUE
ENSMUST00000150410	ENSMUSG00000029992.14	Gfpt1	CTR	NIC	-0.119	0.0169591	TRUE
ENSMUST00000091672	ENSMUSG00000069255.12	Dusp22	CTR	NIC	0.25	0.0172562	TRUE
ENSMUST00000177003	ENSMUSG00000043467.19	Zbtb37	CTR	NIC	-0.286	0.0175021	TRUE
ENSMUST00000134606	ENSMUSG00000068329.12	Htra2	CTR	NIC	-0.135	0.0182692	TRUE
ENSMUST00000191821	ENSMUSG00000028354.13	Fmn2	CTR	NIC	-0.123	0.0195041	TRUE
ENSMUST00000020101	ENSMUSG00000019944.14	Rhobtb1	CTR	NIC	-0.336	0.0202103	TRUE
ENSMUST00000182408	ENSMUSG00000074024.5	4632427E13Rik	CTR	NIC	0.258	0.0202683	TRUE
ENSMUST00000200552	ENSMUSG00000027709.9	Mccc1	CTR	NIC	-0.177	0.0203504	TRUE
ENSMUST00000133100	ENSMUSG00000021376.10	Tpmt	CTR	NIC	-0.12	0.0212762	TRUE
ENSMUST00000207932	ENSMUSG00000039405.7	Prss23	CTR	NIC	-0.164	0.0214331	TRUE
ENSMUST00000190458	ENSMUSG00000099703.6	Gm28285	CTR	NIC	-0.192	0.0214331	TRUE
ENSMUST00000197364	ENSMUSG00000025656.17	Arhgef9	CTR	NIC	0.107	0.022042	TRUE
ENSMUST00000123909	ENSMUSG00000042208.15	0610010F05Rik	CTR	NIC	0.21	0.0225112	TRUE
ENSMUST00000146947	ENSMUSG00000028572.13	Hook1	CTR	NIC	0.275	0.0225831	TRUE
ENSMUST00000209504	ENSMUSG00000031483.8	Erlin2	CTR	NIC	0.15	0.022949	TRUE
ENSMUST00000134991	ENSMUSG00000056004.16	9330182L06Rik	CTR	NIC	-0.256	0.023103	TRUE
ENSMUST00000106549	ENSMUSG00000030980.17	Knop1	CTR	NIC	-0.117	0.0240137	TRUE
ENSMUST00000026559	ENSMUSG00000025486.17	Sirt3	CTR	NIC	-0.243	0.024428	TRUE
ENSMUST00000143641	ENSMUSG00000068270.15	Shroom4	CTR	NIC	-0.247	0.024428	TRUE
ENSMUST00000044530	ENSMUSG00000018809.2	Smyd4	CTR	NIC	-0.433	0.0253669	TRUE
ENSMUST00000114251	ENSMUSG00000015090.13	Ptgds	CTR	NIC	-0.171	0.0269235	TRUE
ENSMUST00000111205	ENSMUSG00000005378.17	Wbscr22	CTR	NIC	0.156	0.0275868	TRUE
ENSMUST00000145283	ENSMUSG00000022747.16	St3gal6	CTR	NIC	0.207	0.0275868	TRUE
ENSMUST00000175795	ENSMUSG00000031734.13	Irx3	CTR	NIC	0.434	0.0275868	TRUE
ENSMUST00000140867	ENSMUSG00000027346.15	Gpcpd1	CTR	NIC	-0.102	0.0282184	TRUE
ENSMUST00000020499	ENSMUSG00000020261.15	Slc36a1	CTR	NIC	-0.14	0.0285817	TRUE
ENSMUST00000173582	ENSMUSG00000040312.14	Cchcr1	CTR	NIC	0.459	0.0290178	TRUE
ENSMUST00000124741	ENSMUSG00000001482.15	Def8	CTR	NIC	-0.101	0.030539	TRUE
ENSMUST00000002133	ENSMUSG00000002064.10	Sdf2	CTR	NIC	-0.16	0.0306335	TRUE
ENSMUST00000149451	ENSMUSG00000041540.16	Sox5	CTR	NIC	-0.101	0.0310725	TRUE
ENSMUST00000146782	ENSMUSG00000023990.18	Tfeb	CTR	NIC	-0.346	0.0313552	TRUE
ENSMUST00000143040	ENSMUSG00000038451.13	Spsb2	CTR	NIC	-0.26	0.0320914	TRUE
ENSMUST00000033671	ENSMUSG00000031309.15	Rps6ka3	CTR	NIC	-0.267	0.0330796	TRUE
ENSMUST00000106213	ENSMUSG00000028649.17	Macf1	CTR	NIC	-0.119	0.0335903	TRUE
ENSMUST00000099973	ENSMUSG00000039480.14	Nt5dc1	CTR	NIC	-0.36	0.0335903	TRUE
ENSMUST00000046575	ENSMUSG00000038502.16	Ptov1	CTR	NIC	0.178	0.033622	TRUE
ENSMUST00000107814	ENSMUSG00000028318.14	Polr1e	CTR	NIC	0.152	0.0339299	TRUE
ENSMUST00000176983	ENSMUSG00000073434.11	Wdr90	CTR	NIC	0.265	0.0342966	TRUE
ENSMUST00000149701	ENSMUSG00000013646.17	Sh3bp5l	CTR	NIC	0.173	0.0344963	TRUE
ENSMUST00000131857	ENSMUSG00000035234.18	Fam175a	CTR	NIC	0.331	0.0346893	TRUE
ENSMUST00000117160	ENSMUSG00000031841.19	Cdh13	CTR	NIC	-0.318	0.0350383	TRUE
ENSMUST00000177984	ENSMUSG00000021198.16	Unc79	CTR	NIC	0.224	0.0357075	TRUE
ENSMUST00000200889	ENSMUSG00000096795.4	Zfp433	CTR	NIC	-0.321	0.0358059	TRUE
ENSMUST00000057174	ENSMUSG00000005936.18	Kctd20	CTR	NIC	0.112	0.035886	TRUE
ENSMUST00000198386	ENSMUSG00000027959.13	Sass6	CTR	NIC	0.421	0.0359224	TRUE
ENSMUST00000092469	ENSMUSG00000034706.16	Dnaic2	CTR	NIC	-0.416	0.0359224	TRUE
ENSMUST00000034049	ENSMUSG00000031633.4	Slc25a4	CTR	NIC	-0.117	0.0359744	TRUE
ENSMUST00000043305	ENSMUSG00000037622.14	Wdtc1	CTR	NIC	0.255	0.0361301	TRUE
ENSMUST00000028166	ENSMUSG00000026826.13	Nr4a2	CTR	NIC	0.661	0.0362179	TRUE
ENSMUST00000134854	ENSMUSG00000028809.16	Srrm1	CTR	NIC	-0.146	0.0362179	TRUE
ENSMUST00000053969	ENSMUSG00000042700.15	Sipa1l1	CTR	NIC	0.229	0.0362179	TRUE
ENSMUST00000125427	ENSMUSG00000062627.9	Mysm1	CTR	NIC	-0.105	0.0362179	TRUE
ENSMUST00000128192	ENSMUSG00000057378.15	Ryr3	CTR	NIC	0.23	0.0362628	TRUE
ENSMUST00000155986	ENSMUSG00000031633.4	Slc25a4	CTR	NIC	0.117	0.0365408	TRUE
ENSMUST00000149076	ENSMUSG00000032615.14	Nt5m	CTR	NIC	0.294	0.0373584	TRUE
ENSMUST00000135836	ENSMUSG00000038615.17	Nfe2l1	CTR	NIC	-0.151	0.0385868	TRUE
ENSMUST00000205335	ENSMUSG00000053907.10	Mat2a	CTR	NIC	-0.116	0.0402035	TRUE
ENSMUST00000067888	ENSMUSG00000029735.17	Tpk1	CTR	NIC	-0.717	0.0402883	TRUE
ENSMUST00000214755	ENSMUSG00000034858.16	Fam214a	CTR	NIC	-0.145	0.0421948	TRUE
ENSMUST00000188204	ENSMUSG00000026107.11	Nabp1	CTR	NIC	-0.297	0.042257	TRUE
ENSMUST00000215489	ENSMUSG00000002028.13	Kmt2a	CTR	NIC	-0.221	0.0423538	TRUE
ENSMUST00000159825	ENSMUSG00000027508.15	Pag1	CTR	NIC	-0.127	0.0425232	TRUE
ENSMUST00000133849	ENSMUSG00000041319.13	Thoc6	CTR	NIC	0.2	0.042987	TRUE
ENSMUST00000093312	ENSMUSG00000031734.13	Irx3	CTR	NIC	-0.434	0.0434323	TRUE
ENSMUST00000113078	ENSMUSG00000035949.15	Fbxw2	CTR	NIC	-0.108	0.0434323	TRUE
ENSMUST00000169228	ENSMUSG00000021501.4	Caml	CTR	NIC	0.171	0.0448321	TRUE
ENSMUST00000149400	ENSMUSG00000036845.12	Lin37	CTR	NIC	-0.186	0.0448321	TRUE
ENSMUST00000115049	ENSMUSG00000028962.14	Slc4a2	CTR	NIC	-0.168	0.0452603	TRUE
ENSMUST00000032501	ENSMUSG00000030351.5	Tspan11	CTR	NIC	0.467	0.0453633	TRUE
ENSMUST00000064637	ENSMUSG00000052656.12	Rnf103	CTR	NIC	0.338	0.0458856	TRUE
ENSMUST00000113911	ENSMUSG00000043929.16	Klhl15	CTR	NIC	0.256	0.0481909	TRUE
ENSMUST00000128776	ENSMUSG00000026826.13	Nr4a2	CTR	NIC	-0.282	0.0482375	TRUE
ENSMUST00000188200	ENSMUSG00000032263.14	Bckdhb	CTR	NIC	-0.126	0.0483077	TRUE
ENSMUST00000148276	ENSMUSG00000041609.16	Ccdc64	CTR	NIC	0.194	0.0485358	TRUE
ENSMUST00000162099	ENSMUSG00000003500.13	Impdh1	CTR	NIC	-0.244	0.0495321	TRUE
ENSMUST00000096766	ENSMUSG00000032624.15	Eml4	CTR	NIC	-0.225	0.0495321	TRUE
ENSMUST00000089461	ENSMUSG00000058793.14	Cds2	CTR	NIC	-0.302	0.0495321	TRUE
ENSMUST00000215637	ENSMUSG00000032119.5	Hinfp	CTR	NIC	0.321	0.0499801	TRUE
