# Supplementary material for: Neural Precursor Cells Expanded Inside the 3D Micro-Scaffold Nichoid Present Different Non-Coding RNAs Profiles and Transcript Isoforms Expression: Possible Epigenetic Modulation by 3D Growth
Source: Biomedicines. 2021 Aug 31;9(9):1120. doi: 10.3390/biomedicines9091120 (PMC8472193; doi:10.3390/biomedicines9091120)
Supplement: Supplementary file 1 [file biomedicines-09-01120-s001.zip › SupplementaryMaterials/TableS4.xlsx]

## Sheet: Miat
Positive Correlated Genes					Biological Process					Molecular Function
ENSMUSG00000000223	Drp2	0.7446			GO	description	pvalue	qvalue		GO	description	pvalue	qvalue
ENSMUSG00000000416	Cttnbp2	0.7849			GO:0007268	chemical synaptic transmission	2.77e-15	1.99e-11		GO:0022836	gated channel activity	6.07e-08	1.39e-04
ENSMUSG00000000861	Bcl11a	0.7086			GO:0098916	anterograde trans-synaptic signaling	2.77e-15	1.99e-11		GO:0022839	ion gated channel activity	4.35e-08	1.39e-04
ENSMUSG00000002459	Rgs20	0.7557			GO:0099536	synaptic signaling	4.93e-15	1.99e-11		GO:0005216	ion channel activity	1.14e-07	1.75e-04
ENSMUSG00000003273	Car11	0.7753			GO:0099537	trans-synaptic signaling	3.71e-15	1.99e-11		GO:0005261	cation channel activity	2.39e-07	2.73e-04
ENSMUSG00000003352	Cacnb3	0.7079			GO:0050804	modulation of chemical synaptic transmission	7.70e-14	2.16e-10		GO:0015267	channel activity	3.71e-07	2.83e-04
ENSMUSG00000004933	Matk	0.7255			GO:0099177	regulation of trans-synaptic signaling	8.03e-14	2.16e-10		GO:0022803	passive transmembrane transporter activity	3.71e-07	2.83e-04
ENSMUSG00000004961	Syt5	0.7866			GO:0007399	nervous system development	3.08e-11	7.09e-08		GO:0022843	voltage-gated cation channel activity	6.02e-07	3.94e-04
ENSMUSG00000005583	Mef2c	0.7082			GO:0007267	cell-cell signaling	4.94e-11	9.95e-08		GO:0005244	voltage-gated ion channel activity	7.92e-07	4.03e-04
ENSMUSG00000006476	Nsmf	0.7052			GO:0048167	regulation of synaptic plasticity	2.26e-09	4.05e-06		GO:0022832	voltage-gated channel activity	7.92e-07	4.03e-04
ENSMUSG00000006575	Rundc3a	0.7417			GO:0010975	regulation of neuron projection development	1.90e-08	3.06e-05		GO:0046873	metal ion transmembrane transporter activity	6.72e-06	3.08e-03
ENSMUSG00000007207	Stx1a	0.7787			GO:0043269	regulation of ion transport	2.09e-08	3.06e-05		GO:0005262	calcium channel activity	1.90e-05	7.90e-03
ENSMUSG00000007440	Pcdha11	0.7223			GO:0022008	neurogenesis	2.84e-08	3.54e-05		GO:0005249	voltage-gated potassium channel activity	2.99e-05	1.14e-02
ENSMUSG00000007656	Arpp19	0.7457			GO:0031175	neuron projection development	2.85e-08	3.54e-05		GO:0015085	calcium ion transmembrane transporter activity	4.34e-05	1.53e-02
ENSMUSG00000007944	Ttc9b	0.7443			GO:0007215	glutamate receptor signaling pathway	3.92e-08	4.52e-05		GO:0015318	inorganic molecular entity transmembrane transporter activity	8.62e-05	2.82e-02
ENSMUSG00000015709	Arnt2	0.7118			GO:0034765	regulation of ion transmembrane transport	4.35e-08	4.68e-05		GO:0022890	inorganic cation transmembrane transporter activity	1.40e-04	4.27e-02
ENSMUSG00000019785	Clvs2	0.7029			GO:0051049	regulation of transport	5.42e-08	5.47e-05		GO:0005267	potassium channel activity	1.70e-04	4.88e-02
ENSMUSG00000019831	Wasf1	0.7590			GO:0048666	neuron development	6.60e-08	5.91e-05		GO:0015075	ion transmembrane transporter activity	1.84e-04	4.97e-02
ENSMUSG00000020070	Rufy2	0.7035			GO:0048699	generation of neurons	6.48e-08	5.91e-05		GO:0005516	calmodulin binding	2.78e-04	6.80e-02
ENSMUSG00000020886	Dlg4	0.7527			GO:0030182	neuron differentiation	7.37e-08	6.26e-05		GO:0008092	cytoskeletal protein binding	2.89e-04	6.80e-02
ENSMUSG00000021288	Klc1	0.7147			GO:0042391	regulation of membrane potential	8.27e-08	6.67e-05		GO:0008324	cation transmembrane transporter activity	2.97e-04	6.80e-02
ENSMUSG00000021991	Cacna2d3	0.7594			GO:0034762	regulation of transmembrane transport	8.95e-08	6.88e-05		GO:0004984	olfactory receptor activity	6.09e-04	1.27e-01
ENSMUSG00000022044	Stmn4	0.8021			GO:0050808	synapse organization	9.57e-08	7.02e-05		GO:0005515	protein binding	5.92e-04	1.27e-01
ENSMUSG00000022208	Jph4	0.7526			GO:0060078	regulation of postsynaptic membrane potential	1.29e-07	9.08e-05		GO:0015079	potassium ion transmembrane transporter activity	6.52e-04	1.30e-01
ENSMUSG00000022332	Khdrbs3	0.7815			GO:0010646	regulation of cell communication	1.36e-07	9.17e-05		GO:0035254	glutamate receptor binding	9.11e-04	1.74e-01
ENSMUSG00000022342	Kcnv1	0.7407			GO:0023051	regulation of signaling	1.62e-07	1.04e-04		GO:1902936	phosphatidylinositol bisphosphate binding	1.01e-03	1.86e-01
ENSMUSG00000022449	Adamts20	0.7484			GO:0120035	regulation of plasma membrane bounded cell projection organization	2.03e-07	1.26e-04		GO:0008499	UDP-galactose:beta-N-acetylglucosamine beta-1,3-galactosyltransferase activity	1.52e-03	2.68e-01
ENSMUSG00000022454	Nell2	0.7780			GO:0031344	regulation of cell projection organization	2.49e-07	1.49e-04		GO:0016247	channel regulator activity	1.87e-03	3.17e-01
ENSMUSG00000023192	Grm2	0.7040			GO:0051668	localization within membrane	4.45e-07	2.56e-04		GO:0035255	ionotropic glutamate receptor binding	2.02e-03	3.31e-01
ENSMUSG00000023236	Scg5	0.7155			GO:0045664	regulation of neuron differentiation	7.35e-07	4.09e-04		GO:0015276	ligand-gated ion channel activity	2.13e-03	3.35e-01
ENSMUSG00000023912	Slc25a27	0.7117			GO:0032990	cell part morphogenesis	1.04e-06	5.57e-04		GO:0022834	ligand-gated channel activity	2.34e-03	3.35e-01
ENSMUSG00000025318	Jph3	0.7279			GO:0060079	excitatory postsynaptic potential	1.20e-06	6.24e-04		GO:0022857	transmembrane transporter activity	2.33e-03	3.35e-01
ENSMUSG00000025656	Arhgef9	0.7269			GO:0099010	modification of postsynaptic structure	1.24e-06	6.24e-04		GO:0048531	beta-1,3-galactosyltransferase activity	2.30e-03	3.35e-01
ENSMUSG00000025658	Cnksr2	0.7577			GO:0050806	positive regulation of synaptic transmission	1.30e-06	6.34e-04		GO:0019900	kinase binding	2.66e-03	3.69e-01
ENSMUSG00000025855	Prkar1b	0.7145			GO:0032879	regulation of localization	1.63e-06	7.24e-04		GO:0004864	protein phosphatase inhibitor activity	2.89e-03	3.78e-01
ENSMUSG00000026141	Col19a1	0.7564			GO:0048812	neuron projection morphogenesis	1.66e-06	7.24e-04		GO:0005246	calcium channel regulator activity	2.89e-03	3.78e-01
ENSMUSG00000026344	Lypd1	0.7015			GO:0051960	regulation of nervous system development	1.63e-06	7.24e-04		GO:0005215	transporter activity	3.41e-03	4.22e-01
ENSMUSG00000026514	Cnih3	0.7157			GO:0098655	cation transmembrane transport	1.53e-06	7.24e-04		GO:0005488	binding	3.33e-03	4.22e-01
ENSMUSG00000026527	Rgs7	0.7333			GO:0010469	regulation of signaling receptor activity	1.75e-06	7.42e-04		GO:0019212	phosphatase inhibitor activity	3.95e-03	4.76e-01
ENSMUSG00000026833	Olfm1	0.7087			GO:0099565	chemical synaptic transmission, postsynaptic	1.97e-06	8.15e-04		GO:0005245	voltage-gated calcium channel activity	4.19e-03	4.92e-01
ENSMUSG00000027400	Pdyn	0.7049			GO:0120039	plasma membrane bounded cell projection morphogenesis	2.21e-06	8.91e-04		GO:0098772	molecular function regulator	5.37e-03	6.15e-01
ENSMUSG00000027419	Pcsk2	0.7348			GO:0048858	cell projection morphogenesis	2.44e-06	9.61e-04		GO:0099106	ion channel regulator activity	5.79e-03	6.47e-01
ENSMUSG00000027525	Phactr3	0.7398			GO:0060284	regulation of cell development	2.59e-06	9.70e-04		GO:0004707	MAP kinase activity	6.21e-03	6.64e-01
ENSMUSG00000027560	Dok5	0.7081			GO:1900449	regulation of glutamate receptor signaling pathway	2.56e-06	9.70e-04		GO:1901981	phosphatidylinositol phosphate binding	6.23e-03	6.64e-01
ENSMUSG00000027748	Trpc4	0.7164			GO:0099563	modification of synaptic structure	3.28e-06	1.20e-03		GO:0000149	SNARE binding	6.79e-03	7.07e-01
ENSMUSG00000027805	Pfn2	0.7377			GO:0006812	cation transport	3.89e-06	1.37e-03		GO:0016491	oxidoreductase activity	7.06e-03	7.18e-01
ENSMUSG00000028033	Kcnq5	0.7046			GO:0050767	regulation of neurogenesis	3.88e-06	1.37e-03		GO:0001786	phosphatidylserine binding	7.72e-03	7.69e-01
ENSMUSG00000028086	Fbxw7	0.7585			GO:2001257	regulation of cation channel activity	4.63e-06	1.59e-03		GO:0005543	phospholipid binding	8.19e-03	7.87e-01
ENSMUSG00000028152	Tspan5	0.7309			GO:0007611	learning or memory	5.10e-06	1.71e-03		GO:0019901	protein kinase binding	8.58e-03	7.87e-01
ENSMUSG00000028161	Ppp3ca	0.7130			GO:0120036	plasma membrane bounded cell projection organization	5.42e-06	1.78e-03		GO:0035091	phosphatidylinositol binding	8.51e-03	7.87e-01
ENSMUSG00000028399	Ptprd	0.7303			GO:0034220	ion transmembrane transport	6.06e-06	1.95e-03		GO:0060089	molecular transducer activity	8.59e-03	7.87e-01
ENSMUSG00000028785	Hpca	0.7276			GO:0048168	regulation of neuronal synaptic plasticity	6.44e-06	2.04e-03		GO:0015278	calcium-release channel activity	9.21e-03	8.28e-01
ENSMUSG00000028971	Cort	0.7030			GO:0098885	modification of postsynaptic actin cytoskeleton	8.21e-06	2.52e-03		GO:0033130	acetylcholine receptor binding	1.00e-02	8.85e-01
ENSMUSG00000029033	Acap3	0.7249			GO:2000463	positive regulation of excitatory postsynaptic potential	8.27e-06	2.52e-03		GO:0001515	opioid peptide activity	3.27e-02	1.00e+00
ENSMUSG00000029211	Gabra4	0.7418			GO:0030030	cell projection organization	8.47e-06	2.53e-03		GO:0001640	adenylate cyclase inhibiting G protein-coupled glutamate receptor activity	4.54e-02	1.00e+00
ENSMUSG00000029420	Rimbp2	0.7493			GO:0097120	receptor localization to synapse	1.05e-05	3.02e-03		GO:0001641	group II metabotropic glutamate receptor activity	1.97e-02	1.00e+00
ENSMUSG00000029436	Mmp17	0.7208			GO:0099601	regulation of neurotransmitter receptor activity	1.05e-05	3.02e-03		GO:0001965	G-protein alpha-subunit binding	2.88e-02	1.00e+00
ENSMUSG00000029712	Actl6b	0.7124			GO:0006810	transport	1.25e-05	3.35e-03		GO:0003779	actin binding	2.65e-02	1.00e+00
ENSMUSG00000029838	Ptn	0.7095			GO:0006811	ion transport	1.20e-05	3.35e-03		GO:0003980	UDP-glucose:glycoprotein glucosyltransferase activity	1.97e-02	1.00e+00
ENSMUSG00000030075	Cntn3	0.7631			GO:0022604	regulation of cell morphogenesis	1.24e-05	3.35e-03		GO:0004705	JUN kinase activity	2.62e-02	1.00e+00
ENSMUSG00000030235	Slco1c1	0.7118			GO:0048667	cell morphogenesis involved in neuron differentiation	1.21e-05	3.35e-03		GO:0004723	calcium-dependent protein serine/threonine phosphatase activity	4.54e-02	1.00e+00
ENSMUSG00000030350	Prmt8	0.7357			GO:0050890	cognition	1.33e-05	3.51e-03		GO:0004888	transmembrane signaling receptor activity	2.07e-02	1.00e+00
ENSMUSG00000030518	Fam189a1	0.7201			GO:0071805	potassium ion transmembrane transport	1.64e-05	4.27e-03		GO:0004930	G protein-coupled receptor activity	1.84e-02	1.00e+00
ENSMUSG00000030854	Ptpn5	0.7147			GO:0007612	learning	1.96e-05	5.01e-03		GO:0005096	GTPase activator activity	1.99e-02	1.00e+00
ENSMUSG00000031104	Rab33a	0.7850			GO:0007610	behavior	1.99e-05	5.02e-03		GO:0005217	intracellular ligand-gated ion channel activity	2.12e-02	1.00e+00
ENSMUSG00000031105	Slc25a14	0.7729			GO:0016358	dendrite development	2.49e-05	6.19e-03		GO:0005228	intracellular sodium activated potassium channel activity	1.97e-02	1.00e+00
ENSMUSG00000031605	Klhl2	0.7497			GO:0051234	establishment of localization	2.68e-05	6.56e-03		GO:0005251	delayed rectifier potassium channel activity	1.68e-02	1.00e+00
ENSMUSG00000032118	Fez1	0.7110			GO:0035418	protein localization to synapse	2.80e-05	6.65e-03		GO:0005502	11-cis retinal binding	3.27e-02	1.00e+00
ENSMUSG00000032128	Robo3	0.7401			GO:0065008	regulation of biological quality	2.80e-05	6.65e-03		GO:0005539	glycosaminoglycan binding	4.89e-02	1.00e+00
ENSMUSG00000032181	Scg3	0.7076			GO:0051641	cellular localization	2.96e-05	6.92e-03		GO:0005544	calcium-dependent phospholipid binding	4.65e-02	1.00e+00
ENSMUSG00000032224	Fam81a	0.7047			GO:0099003	vesicle-mediated transport in synapse	3.70e-05	8.53e-03		GO:0005546	phosphatidylinositol-4,5-bisphosphate binding	1.56e-02	1.00e+00
ENSMUSG00000032507	Fbxl2	0.7544			GO:1904062	regulation of cation transmembrane transport	3.88e-05	8.81e-03		GO:0008066	glutamate receptor activity	1.57e-02	1.00e+00
ENSMUSG00000032705	Exd2	0.7336			GO:0050773	regulation of dendrite development	3.99e-05	8.94e-03		GO:0008201	heparin binding	1.93e-02	1.00e+00
ENSMUSG00000032936	Camkv	0.7807			GO:0098815	modulation of excitatory postsynaptic potential	4.45e-05	9.83e-03		GO:0008310	single-stranded DNA 3'-5' exodeoxyribonuclease activity	3.91e-02	1.00e+00
ENSMUSG00000032985	5730522E02Rik	0.8382			GO:0098662	inorganic cation transmembrane transport	5.03e-05	1.10e-02		GO:0008378	galactosyltransferase activity	2.75e-02	1.00e+00
ENSMUSG00000033981	Gria2	0.7192			GO:0006813	potassium ion transport	5.37e-05	1.16e-02		GO:0008469	histone-arginine N-methyltransferase activity	4.54e-02	1.00e+00
ENSMUSG00000034156	Tspoap1	0.7234			GO:0098660	inorganic ion transmembrane transport	5.65e-05	1.20e-02		GO:0008502	melatonin receptor activity	3.27e-02	1.00e+00
ENSMUSG00000034551	Hdx	0.7226			GO:0099173	postsynapse organization	7.30e-05	1.53e-02		GO:0008603	cAMP-dependent protein kinase regulator activity	4.54e-02	1.00e+00
ENSMUSG00000034730	Adgrb1	0.7600			GO:0050807	regulation of synapse organization	7.86e-05	1.63e-02		GO:0008852	exodeoxyribonuclease I activity	1.32e-02	1.00e+00
ENSMUSG00000034780	B3galt1	0.7712			GO:0030001	metal ion transport	8.24e-05	1.68e-02		GO:0015018	galactosylgalactosylxylosylprotein 3-beta-glucuronosyltransferase activity	2.62e-02	1.00e+00
ENSMUSG00000034799	Unc13a	0.7664			GO:0051128	regulation of cellular component organization	8.58e-05	1.73e-02		GO:0015077	monovalent inorganic cation transmembrane transporter activity	3.52e-02	1.00e+00
ENSMUSG00000034818	Celf5	0.7465			GO:0010769	regulation of cell morphogenesis involved in differentiation	8.97e-05	1.76e-02		GO:0015349	thyroid hormone transmembrane transporter activity	3.91e-02	1.00e+00
ENSMUSG00000035033	Tbr1	0.7989			GO:0072657	protein localization to membrane	8.90e-05	1.76e-02		GO:0015631	tubulin binding	2.52e-02	1.00e+00
ENSMUSG00000035228	Ccdc106	0.7152			GO:0032412	regulation of ion transmembrane transporter activity	9.30e-05	1.81e-02		GO:0016909	SAP kinase activity	3.91e-02	1.00e+00
ENSMUSG00000035285	Nat14	0.7178			GO:0050803	regulation of synapse structure or activity	1.04e-04	1.99e-02		GO:0017075	syntaxin-1 binding	1.57e-02	1.00e+00
ENSMUSG00000035355	Kcnh4	0.7141			GO:0055085	transmembrane transport	1.05e-04	1.99e-02		GO:0019208	phosphatase regulator activity	2.13e-02	1.00e+00
ENSMUSG00000035390	Brsk1	0.7151			GO:0022898	regulation of transmembrane transporter activity	1.19e-04	2.20e-02		GO:0019888	protein phosphatase regulator activity	1.40e-02	1.00e+00
ENSMUSG00000035681	Kcnc2	0.7476			GO:0099504	synaptic vesicle cycle	1.19e-04	2.20e-02		GO:0019894	kinesin binding	4.18e-02	1.00e+00
ENSMUSG00000035864	Syt1	0.7043			GO:0051179	localization	1.20e-04	2.20e-02		GO:0019899	enzyme binding	1.48e-02	1.00e+00
ENSMUSG00000035868	Zfp983	0.7094			GO:0099159	regulation of modification of postsynaptic structure	1.22e-04	2.21e-02		GO:0019902	phosphatase binding	4.89e-02	1.00e+00
ENSMUSG00000036062	Phf24	0.7369			GO:0006836	neurotransmitter transport	1.54e-04	2.72e-02		GO:0019903	protein phosphatase binding	2.28e-02	1.00e+00
ENSMUSG00000036192	Rorb	0.7001			GO:0010976	positive regulation of neuron projection development	1.57e-04	2.72e-02		GO:0019905	syntaxin binding	1.56e-02	1.00e+00
ENSMUSG00000036306	Lzts1	0.8010			GO:0048489	synaptic vesicle transport	1.57e-04	2.72e-02		GO:0030156	benzodiazepine receptor binding	2.62e-02	1.00e+00
ENSMUSG00000038530	Rgs4	0.7259			GO:0097480	establishment of synaptic vesicle localization	1.57e-04	2.72e-02		GO:0030234	enzyme regulator activity	3.93e-02	1.00e+00
ENSMUSG00000038630	Zkscan16	0.7073			GO:0048731	system development	1.64e-04	2.82e-02		GO:0030348	syntaxin-3 binding	2.62e-02	1.00e+00
ENSMUSG00000039037	St6galnac5	0.7862			GO:0000904	cell morphogenesis involved in differentiation	1.68e-04	2.82e-02		GO:0030695	GTPase regulator activity	2.67e-02	1.00e+00
ENSMUSG00000039194	Rlbp1	0.7571			GO:0032409	regulation of transporter activity	1.66e-04	2.82e-02		GO:0031681	G-protein beta-subunit binding	1.57e-02	1.00e+00
ENSMUSG00000039375	Wdr17	0.7380			GO:0007606	sensory perception of chemical stimulus	1.75e-04	2.90e-02		GO:0031697	beta-1 adrenergic receptor binding	3.27e-02	1.00e+00
ENSMUSG00000039716	Dock3	0.7219			GO:0007269	neurotransmitter secretion	2.00e-04	3.18e-02		GO:0031717	cannabinoid receptor binding	1.32e-02	1.00e+00
ENSMUSG00000039913	Pak7	0.7157			GO:0007275	multicellular organism development	2.01e-04	3.18e-02		GO:0031718	type 1 cannabinoid receptor binding	1.32e-02	1.00e+00
ENSMUSG00000040125	Gpr26	0.7326			GO:0031644	regulation of nervous system process	2.00e-04	3.18e-02		GO:0031811	G protein-coupled nucleotide receptor binding	1.32e-02	1.00e+00
ENSMUSG00000040389	Wdr47	0.7367			GO:0048813	dendrite morphogenesis	1.93e-04	3.18e-02		GO:0031812	P2Y1 nucleotide receptor binding	1.32e-02	1.00e+00
ENSMUSG00000040867	Begain	0.7548			GO:0099643	signal release from synapse	2.00e-04	3.18e-02		GO:0032028	myosin head/neck binding	1.97e-02	1.00e+00
ENSMUSG00000041141	Pnmal1	0.7234			GO:0097484	dendrite extension	2.03e-04	3.18e-02		GO:0033192	calmodulin-dependent protein phosphatase activity	3.91e-02	1.00e+00
ENSMUSG00000041773	Enc1	0.7115			GO:0000902	cell morphogenesis	2.11e-04	3.27e-02		GO:0035241	protein-arginine omega-N monomethyltransferase activity	3.27e-02	1.00e+00
ENSMUSG00000042097	Zfp239	0.7189			GO:1905244	regulation of modification of synaptic structure	2.15e-04	3.31e-02		GO:0035242	protein-arginine omega-N asymmetric methyltransferase activity	3.91e-02	1.00e+00
ENSMUSG00000042104	Uggt2	0.7287			GO:0097479	synaptic vesicle localization	2.29e-04	3.48e-02		GO:0035250	UDP-galactosyltransferase activity	1.37e-02	1.00e+00
ENSMUSG00000042743	Sgtb	0.7593			GO:0032989	cellular component morphogenesis	2.56e-04	3.86e-02		GO:0035373	chondroitin sulfate proteoglycan binding	1.97e-02	1.00e+00
ENSMUSG00000044117	Bmerb1	0.7476			GO:0045666	positive regulation of neuron differentiation	2.61e-04	3.90e-02		GO:0036009	protein-glutamine N-methyltransferase activity	2.62e-02	1.00e+00
ENSMUSG00000044629	Cnrip1	0.7015			GO:0031646	positive regulation of nervous system process	2.68e-04	3.97e-02		GO:0038023	signaling receptor activity	1.17e-02	1.00e+00
ENSMUSG00000045349	Sh2d5	0.7174			GO:0017158	regulation of calcium ion-dependent exocytosis	2.82e-04	4.14e-02		GO:0038085	vascular endothelial growth factor binding	3.91e-02	1.00e+00
ENSMUSG00000045733	Sprn	0.7011			GO:0007417	central nervous system development	3.07e-04	4.42e-02		GO:0043015	gamma-tubulin binding	1.57e-02	1.00e+00
ENSMUSG00000045790	Ccdc149	0.7006			GO:0022603	regulation of anatomical structure morphogenesis	3.07e-04	4.42e-02		GO:0046982	protein heterodimerization activity	2.00e-02	1.00e+00
ENSMUSG00000045994	B3gat1	0.7443			GO:0051962	positive regulation of nervous system development	3.60e-04	5.14e-02		GO:0047275	glucosaminylgalactosylglucosylceramide beta-galactosyltransferase activity	1.97e-02	1.00e+00
ENSMUSG00000046287	Pnma3	0.7080			GO:0048468	cell development	4.03e-04	5.65e-02		GO:0048306	calcium-dependent protein binding	1.35e-02	1.00e+00
ENSMUSG00000046709	Mapk10	0.7184			GO:0050907	detection of chemical stimulus involved in sensory perception	4.01e-04	5.65e-02		GO:0050816	phosphothreonine residue binding	2.62e-02	1.00e+00
ENSMUSG00000047428	Dlk2	0.7805			GO:0099072	regulation of postsynaptic membrane neurotransmitter receptor levels	4.46e-04	6.21e-02		GO:0051018	protein kinase A binding	4.98e-02	1.00e+00
ENSMUSG00000047786	Lix1	0.7424			GO:0050769	positive regulation of neurogenesis	4.61e-04	6.35e-02		GO:0060589	nucleoside-triphosphatase regulator activity	4.50e-02	1.00e+00
ENSMUSG00000048644	Ctxn1	0.7074			GO:1901360	organic cyclic compound metabolic process	4.79e-04	6.55e-02		GO:0061891	calcium ion sensor activity	3.27e-02	1.00e+00
ENSMUSG00000049946	BC030500	0.7180			GO:0007613	memory	5.32e-04	7.16e-02		GO:0070089	chloride-activated potassium channel activity	1.32e-02	1.00e+00
ENSMUSG00000050321	Neto1	0.7166			GO:0045595	regulation of cell differentiation	5.33e-04	7.16e-02		GO:0072341	modified amino acid binding	2.95e-02	1.00e+00
ENSMUSG00000050855	Zfp940	0.7052			GO:1903539	protein localization to postsynaptic membrane	5.54e-04	7.38e-02		GO:0097109	neuroligin family protein binding	3.27e-02	1.00e+00
ENSMUSG00000051062	Fbll1	0.7379			GO:0023061	signal release	5.71e-04	7.54e-02		GO:0099094	ligand-gated cation channel activity	2.95e-02	1.00e+00
ENSMUSG00000051703	Tmem198	0.7573			GO:0007528	neuromuscular junction development	5.91e-04	7.76e-02		GO:0099508	voltage-gated ion channel activity involved in regulation of presynaptic membrane potential	3.91e-02	1.00e+00
ENSMUSG00000051920	Rspo2	0.7081			GO:0050911	detection of chemical stimulus involved in sensory perception of smell	6.09e-04	7.92e-02		GO:0099604	ligand-gated calcium channel activity	1.47e-02	1.00e+00
ENSMUSG00000051965	Nanos2	0.7375			GO:1903533	regulation of protein targeting	6.31e-04	8.15e-02		GO:1901681	sulfur compound binding	2.71e-02	1.00e+00
ENSMUSG00000052125	F730043M19Rik	0.7215			GO:0051649	establishment of localization in cell	6.39e-04	8.17e-02		GO:1904399	heparan sulfate binding	2.62e-02	1.00e+00
ENSMUSG00000052479	A330008L17Rik	0.7808			GO:0007608	sensory perception of smell	6.47e-04	8.21e-02		GO:1990259	histone-glutamine methyltransferase activity	1.97e-02	1.00e+00
ENSMUSG00000052584	Serp2	0.7494			GO:0007154	cell communication	7.25e-04	9.13e-02
ENSMUSG00000052726	Kcnt2	0.7658			GO:0009966	regulation of signal transduction	7.30e-04	9.13e-02
ENSMUSG00000052848	C130026L21Rik	0.7754			GO:0060341	regulation of cellular localization	7.57e-04	9.39e-02
ENSMUSG00000053137	Mapk11	0.7223			GO:2000311	regulation of AMPA receptor activity	8.24e-04	1.01e-01
ENSMUSG00000053395	Cacng8	0.7068			GO:0035249	synaptic transmission, glutamatergic	8.30e-04	1.01e-01
ENSMUSG00000053550	Shisa7	0.7498			GO:0017156	calcium-ion regulated exocytosis	9.26e-04	1.12e-01
ENSMUSG00000054457	9430021M05Rik	0.7326			GO:0023052	signaling	9.70e-04	1.15e-01
ENSMUSG00000054944	5330416C01Rik	0.9121			GO:0048488	synaptic vesicle endocytosis	9.65e-04	1.15e-01
ENSMUSG00000056185	Snx32	0.7066			GO:0140238	presynaptic endocytosis	9.65e-04	1.15e-01
ENSMUSG00000056486	Chn1	0.7102			GO:0043113	receptor clustering	1.02e-03	1.20e-01
ENSMUSG00000059742	Kcnh7	0.7639			GO:0048814	regulation of dendrite morphogenesis	1.10e-03	1.28e-01
ENSMUSG00000060212	Pcnx2	0.7020			GO:0031346	positive regulation of cell projection organization	1.14e-03	1.32e-01
ENSMUSG00000060424	Pantr1	0.8601			GO:0051588	regulation of neurotransmitter transport	1.14e-03	1.32e-01
ENSMUSG00000061751	Kalrn	0.7149			GO:0006725	cellular aromatic compound metabolic process	1.17e-03	1.34e-01
ENSMUSG00000062044	Lmtk3	0.7060			GO:2001023	regulation of response to drug	1.18e-03	1.34e-01
ENSMUSG00000062296	Trank1	0.7115			GO:0099633	protein localization to postsynaptic specialization membrane	1.22e-03	1.36e-01
ENSMUSG00000062319	Gm10115	0.7523			GO:0099645	neurotransmitter receptor localization to postsynaptic specialization membrane	1.22e-03	1.36e-01
ENSMUSG00000064489	Gm23296	0.7032			GO:1903859	regulation of dendrite extension	1.22e-03	1.36e-01
ENSMUSG00000064887	Gm24205	0.7751			GO:0001956	positive regulation of neurotransmitter secretion	1.34e-03	1.45e-01
ENSMUSG00000066057	Gm1976	0.7659			GO:0007420	brain development	1.33e-03	1.45e-01
ENSMUSG00000067879	Vxn	0.7270			GO:0031503	protein-containing complex localization	1.34e-03	1.45e-01
ENSMUSG00000071658	Gng3	0.7316			GO:0035640	exploration behavior	1.34e-03	1.45e-01
ENSMUSG00000072893	4933439C10Rik	0.7118			GO:0045956	positive regulation of calcium ion-dependent exocytosis	1.34e-03	1.45e-01
ENSMUSG00000074281	Gm12522	0.7021			GO:1903305	regulation of regulated secretory pathway	1.36e-03	1.45e-01
ENSMUSG00000074461	Gm10699	0.7526			GO:0055114	oxidation-reduction process	1.42e-03	1.51e-01
ENSMUSG00000074467	Gm10702	0.7355			GO:0010720	positive regulation of cell development	1.48e-03	1.56e-01
ENSMUSG00000074657	Kif5a	0.7153			GO:1903955	positive regulation of protein targeting to mitochondrion	1.52e-03	1.59e-01
ENSMUSG00000075538	Gm10855	0.7306			GO:0046483	heterocycle metabolic process	1.56e-03	1.61e-01
ENSMUSG00000081517	Gm16204	0.7178			GO:0046907	intracellular transport	1.56e-03	1.61e-01
ENSMUSG00000082160	Gm11578	0.8354			GO:0036465	synaptic vesicle recycling	1.63e-03	1.68e-01
ENSMUSG00000082985	Gm14042	0.7526			GO:0051650	establishment of vesicle localization	1.68e-03	1.72e-01
ENSMUSG00000083534	H2-M6-ps	0.7141			GO:1905475	regulation of protein localization to membrane	1.73e-03	1.76e-01
ENSMUSG00000084241	Gm13416	0.7459			GO:0099175	regulation of postsynapse organization	1.87e-03	1.88e-01
ENSMUSG00000084381	AA413626	0.7220			GO:1905274	regulation of modification of postsynaptic actin cytoskeleton	1.89e-03	1.89e-01
ENSMUSG00000084671	Gm26023	0.7769			GO:0046928	regulation of neurotransmitter secretion	1.93e-03	1.92e-01
ENSMUSG00000084898	Gm12371	0.7108			GO:0016079	synaptic vesicle exocytosis	2.06e-03	2.04e-01
ENSMUSG00000085067	Gm15631	0.7115			GO:0006082	organic acid metabolic process	2.08e-03	2.04e-01
ENSMUSG00000085133	B930095G15Rik	0.7407			GO:0060322	head development	2.28e-03	2.23e-01
ENSMUSG00000085279	Gm15965	0.7329			GO:0032502	developmental process	2.30e-03	2.24e-01
ENSMUSG00000085389	1700003M07Rik	0.7519			GO:0051648	vesicle localization	2.46e-03	2.38e-01
ENSMUSG00000086013	Gm15706	0.7951			GO:0019934	cGMP-mediated signaling	2.52e-03	2.42e-01
ENSMUSG00000086155	9430041J12Rik	0.7118			GO:0010959	regulation of metal ion transport	2.57e-03	2.42e-01
ENSMUSG00000086171	Pcsk2os1	0.7385			GO:0071277	cellular response to calcium ion	2.57e-03	2.42e-01
ENSMUSG00000086363	A330102I10Rik	0.7033			GO:0098693	regulation of synaptic vesicle cycle	2.57e-03	2.42e-01
ENSMUSG00000086614	Gm14330	0.7409			GO:1905114	cell surface receptor signaling pathway involved in cell-cell signaling	2.64e-03	2.48e-01
ENSMUSG00000086851	A430108G06Rik	0.7304			GO:0006139	nucleobase-containing compound metabolic process	2.74e-03	2.51e-01
ENSMUSG00000087022	9130024F11Rik	0.7472			GO:0010807	regulation of synaptic vesicle priming	2.75e-03	2.51e-01
ENSMUSG00000087056	Gm14004	0.8320			GO:0034613	cellular protein localization	2.76e-03	2.51e-01
ENSMUSG00000087143	A830082K12Rik	0.8193			GO:0035303	regulation of dephosphorylation	2.72e-03	2.51e-01
ENSMUSG00000087473	Gm13883	0.7835			GO:1903749	positive regulation of establishment of protein localization to mitochondrion	2.75e-03	2.51e-01
ENSMUSG00000088323	Gm25663	0.7288			GO:2000026	regulation of multicellular organismal development	2.84e-03	2.57e-01
ENSMUSG00000088819	Gm22388	0.7294			GO:0070727	cellular macromolecule localization	2.88e-03	2.60e-01
ENSMUSG00000089706	B230216N24Rik	0.7198			GO:0051239	regulation of multicellular organismal process	2.99e-03	2.68e-01
ENSMUSG00000089957	A830011K09Rik	0.7052			GO:0001505	regulation of neurotransmitter levels	3.03e-03	2.70e-01
ENSMUSG00000090071	Cdk5r2	0.7112			GO:0016188	synaptic vesicle maturation	3.23e-03	2.82e-01
ENSMUSG00000090125	Pou3f1	0.7171			GO:0043436	oxoacid metabolic process	3.23e-03	2.82e-01
ENSMUSG00000090135	Gm15809	0.7127			GO:0097113	AMPA glutamate receptor clustering	3.23e-03	2.82e-01
ENSMUSG00000091511	Vmn2r87	0.7943			GO:0097688	glutamate receptor clustering	3.23e-03	2.82e-01
ENSMUSG00000091864	Gm17102	0.7838			GO:0006816	calcium ion transport	3.26e-03	2.82e-01
ENSMUSG00000092536	Gm20501	0.7474			GO:0048856	anatomical structure development	3.40e-03	2.93e-01
ENSMUSG00000093436	Gm20646	0.7612			GO:0009593	detection of chemical stimulus	3.47e-03	2.98e-01
ENSMUSG00000096780	Tmem181b-ps	0.7387			GO:0006629	lipid metabolic process	3.55e-03	2.98e-01
ENSMUSG00000096936	Gm3510	0.8027			GO:0032386	regulation of intracellular transport	3.55e-03	2.98e-01
ENSMUSG00000097156	Gm3764	0.7093			GO:0044281	small molecule metabolic process	3.53e-03	2.98e-01
ENSMUSG00000097182	A830009L08Rik	0.7251			GO:1901379	regulation of potassium ion transmembrane transport	3.54e-03	2.98e-01
ENSMUSG00000097452	Gm2824	0.8035			GO:0001941	postsynaptic membrane organization	3.72e-03	3.11e-01
ENSMUSG00000097497	Gm26652	0.7166			GO:0032388	positive regulation of intracellular transport	3.74e-03	3.11e-01
ENSMUSG00000097767	Miat	0.7393			GO:0098935	dendritic transport	3.76e-03	3.11e-01
ENSMUSG00000097801	Gm26777	0.7162			GO:0051592	response to calcium ion	3.95e-03	3.25e-01
ENSMUSG00000097903	Gm26679	0.7180			GO:0016311	dephosphorylation	4.09e-03	3.33e-01
ENSMUSG00000098051	Gm27032	0.7354			GO:0071241	cellular response to inorganic substance	4.08e-03	3.33e-01
ENSMUSG00000098128	Gm3693	0.7167			GO:0016081	synaptic vesicle docking	4.32e-03	3.48e-01
ENSMUSG00000098143	Gm26937	0.7308			GO:1902065	response to L-glutamate	4.32e-03	3.48e-01
ENSMUSG00000098160	Gm26974	0.7453			GO:0048583	regulation of response to stimulus	4.56e-03	3.65e-01
ENSMUSG00000099784	Dalir	0.7293			GO:2000300	regulation of synaptic vesicle exocytosis	4.57e-03	3.65e-01
ENSMUSG00000099950	9130227L01Rik	0.7190			GO:0060627	regulation of vesicle-mediated transport	4.72e-03	3.75e-01
ENSMUSG00000100696	Gm8419	0.7341			GO:0051656	establishment of organelle localization	4.81e-03	3.80e-01
ENSMUSG00000101930	Gm5441	0.7239			GO:0006470	protein dephosphorylation	4.90e-03	3.82e-01
ENSMUSG00000102215	Gm2464	0.7638			GO:0014075	response to amine	4.95e-03	3.82e-01
ENSMUSG00000102331	Gm19938	0.7098			GO:0060291	long-term synaptic potentiation	4.90e-03	3.82e-01
ENSMUSG00000102410	Gm36935	0.7214			GO:0071257	cellular response to electrical stimulus	4.91e-03	3.82e-01
ENSMUSG00000102422	Iqschfp	0.7965			GO:0099084	postsynaptic specialization organization	4.95e-03	3.82e-01
ENSMUSG00000103059	Gm18186	0.7335			GO:0010923	negative regulation of phosphatase activity	5.07e-03	3.88e-01
ENSMUSG00000103082	Gm38124	0.7431			GO:0019752	carboxylic acid metabolic process	5.08e-03	3.88e-01
ENSMUSG00000103477	5930409G06Rik	0.7349			GO:0051590	positive regulation of neurotransmitter transport	5.22e-03	3.97e-01
ENSMUSG00000103583	Gm38325	0.7047			GO:0010921	regulation of phosphatase activity	5.39e-03	4.06e-01
ENSMUSG00000103633	Gm38328	0.7237			GO:0034641	cellular nitrogen compound metabolic process	5.38e-03	4.06e-01
ENSMUSG00000103694	Gm37530	0.7347			GO:0017157	regulation of exocytosis	5.44e-03	4.06e-01
ENSMUSG00000103884	Gm37005	0.7709			GO:1902803	regulation of synaptic vesicle transport	5.43e-03	4.06e-01
ENSMUSG00000103914	Gm38073	0.7063			GO:0021819	layer formation in cerebral cortex	5.54e-03	4.06e-01
ENSMUSG00000104033	Gm37773	0.7134			GO:0051386	regulation of neurotrophin TRK receptor signaling pathway	5.54e-03	4.06e-01
ENSMUSG00000104237	Gm33533	0.7279			GO:0061564	axon development	5.49e-03	4.06e-01
ENSMUSG00000104283	Gm37459	0.7526			GO:1900271	regulation of long-term synaptic potentiation	5.50e-03	4.06e-01
ENSMUSG00000104433	Gm37426	0.7192			GO:1901362	organic cyclic compound biosynthetic process	5.70e-03	4.16e-01
ENSMUSG00000104462	Gm37661	0.7317			GO:0070838	divalent metal ion transport	6.39e-03	4.64e-01
ENSMUSG00000104516	Gm9884	0.7525			GO:0045055	regulated exocytosis	6.60e-03	4.75e-01
ENSMUSG00000104861	3110039M20Rik	0.7441			GO:0045597	positive regulation of cell differentiation	6.60e-03	4.75e-01
ENSMUSG00000105265	Sox2ot	0.7348			GO:0016486	peptide hormone processing	6.91e-03	4.76e-01
ENSMUSG00000111375	Btbd8	0.7352			GO:0048791	calcium ion-regulated exocytosis of neurotransmitter	6.91e-03	4.76e-01
ENSMUSG00000115122	Gm49685	0.7389			GO:0072511	divalent inorganic cation transport	6.80e-03	4.76e-01
					GO:0072578	neurotransmitter-gated ion channel clustering	6.91e-03	4.76e-01
					GO:0090304	nucleic acid metabolic process	6.71e-03	4.76e-01
					GO:0097366	response to bronchodilator	6.71e-03	4.76e-01
					GO:0098962	regulation of postsynaptic neurotransmitter receptor activity	6.91e-03	4.76e-01
					GO:0099150	regulation of postsynaptic specialization assembly	6.91e-03	4.76e-01
					GO:0150052	regulation of postsynapse assembly	6.91e-03	4.76e-01
					GO:1903909	regulation of receptor clustering	6.91e-03	4.76e-01
					GO:0051952	regulation of amine transport	7.00e-03	4.80e-01
					GO:0032515	negative regulation of phosphoprotein phosphatase activity	7.04e-03	4.81e-01
					GO:0002252	immune effector process	7.07e-03	4.81e-01
					GO:0048278	vesicle docking	7.37e-03	4.98e-01
					GO:0070588	calcium ion transmembrane transport	7.37e-03	4.98e-01
					GO:0035305	negative regulation of dephosphorylation	7.43e-03	5.00e-01
					GO:0048172	regulation of short-term neuronal synaptic plasticity	7.64e-03	5.11e-01
					GO:0048588	developmental cell growth	7.78e-03	5.19e-01
					GO:1901576	organic substance biosynthetic process	7.84e-03	5.20e-01
					GO:0044271	cellular nitrogen compound biosynthetic process	7.91e-03	5.23e-01
					GO:0030154	cell differentiation	8.01e-03	5.27e-01
					GO:1990778	protein localization to cell periphery	8.08e-03	5.30e-01
					GO:0051963	regulation of synapse assembly	8.12e-03	5.30e-01
					GO:0019932	second-messenger-mediated signaling	8.19e-03	5.32e-01
					GO:0010647	positive regulation of cell communication	8.39e-03	5.36e-01
					GO:0043266	regulation of potassium ion transport	8.36e-03	5.36e-01
					GO:0050966	detection of mechanical stimulus involved in sensory perception of pain	8.41e-03	5.36e-01
					GO:1903214	regulation of protein targeting to mitochondrion	8.41e-03	5.36e-01
					GO:1903307	positive regulation of regulated secretory pathway	8.44e-03	5.36e-01
					GO:1990089	response to nerve growth factor	8.44e-03	5.36e-01
					GO:0015672	monovalent inorganic cation transport	8.55e-03	5.40e-01
					GO:0015837	amine transport	8.60e-03	5.40e-01
					GO:0023056	positive regulation of signaling	8.59e-03	5.40e-01
					GO:0033605	positive regulation of catecholamine secretion	9.21e-03	5.69e-01
					GO:0060219	camera-type eye photoreceptor cell differentiation	9.21e-03	5.69e-01
					GO:1901626	regulation of postsynaptic membrane organization	9.21e-03	5.69e-01
					GO:1990138	neuron projection extension	9.11e-03	5.69e-01
					GO:0006886	intracellular protein transport	9.53e-03	5.87e-01
					GO:0007409	axonogenesis	1.01e-02	5.96e-01
					GO:0019438	aromatic compound biosynthetic process	9.77e-03	5.96e-01
					GO:0031629	synaptic vesicle fusion to presynaptic active zone membrane	1.00e-02	5.96e-01
					GO:0032940	secretion by cell	9.90e-03	5.96e-01
					GO:0034643	establishment of mitochondrion localization, microtubule-mediated	1.00e-02	5.96e-01
					GO:0043200	response to amino acid	9.88e-03	5.96e-01
					GO:0045837	negative regulation of membrane potential	1.00e-02	5.96e-01
					GO:0047497	mitochondrion transport along microtubule	1.00e-02	5.96e-01
					GO:0050885	neuromuscular process controlling balance	9.98e-03	5.96e-01
					GO:0071248	cellular response to metal ion	9.90e-03	5.96e-01
					GO:0035556	intracellular signal transduction	1.03e-02	6.10e-01
					GO:0009058	biosynthetic process	1.07e-02	6.30e-01
					GO:0050770	regulation of axonogenesis	1.07e-02	6.30e-01
					GO:0035308	negative regulation of protein dephosphorylation	1.08e-02	6.31e-01
					GO:0048857	neural nucleus development	1.09e-02	6.31e-01
					GO:0099500	vesicle fusion to plasma membrane	1.09e-02	6.31e-01
					GO:0140058	neuron projection arborization	1.09e-02	6.31e-01
					GO:0001101	response to acid chemical	1.10e-02	6.31e-01
					GO:0050793	regulation of developmental process	1.10e-02	6.31e-01
					GO:0007165	signal transduction	1.11e-02	6.36e-01
					GO:0050433	regulation of catecholamine secretion	1.12e-02	6.41e-01
					GO:0016043	cellular component organization	1.15e-02	6.53e-01
					GO:0002090	regulation of receptor internalization	1.17e-02	6.59e-01
					GO:0140056	organelle localization by membrane tethering	1.17e-02	6.59e-01
					GO:0016082	synaptic vesicle priming	1.18e-02	6.64e-01
					GO:0051924	regulation of calcium ion transport	1.19e-02	6.66e-01
					GO:1903530	regulation of secretion by cell	1.21e-02	6.73e-01
					GO:0003172	sinoatrial valve development	1.32e-02	6.78e-01
					GO:0003185	sinoatrial valve morphogenesis	1.32e-02	6.78e-01
					GO:0018130	heterocycle biosynthetic process	1.28e-02	6.78e-01
					GO:0021822	negative regulation of cell motility involved in cerebral cortex radial glia guided migration	1.32e-02	6.78e-01
					GO:0034231	islet amyloid polypeptide processing	1.32e-02	6.78e-01
					GO:0034654	nucleobase-containing compound biosynthetic process	1.27e-02	6.78e-01
					GO:0044249	cellular biosynthetic process	1.28e-02	6.78e-01
					GO:0050432	catecholamine secretion	1.26e-02	6.78e-01
					GO:0050906	detection of stimulus involved in sensory perception	1.27e-02	6.78e-01
					GO:0051654	establishment of mitochondrion localization	1.27e-02	6.78e-01
					GO:0061880	regulation of anterograde axonal transport of mitochondrion	1.32e-02	6.78e-01
					GO:0061881	positive regulation of anterograde axonal transport of mitochondrion	1.32e-02	6.78e-01
					GO:0071911	synchronous neurotransmitter secretion	1.32e-02	6.78e-01
					GO:0098746	fast, calcium ion-dependent exocytosis of neurotransmitter	1.32e-02	6.78e-01
					GO:0098817	evoked excitatory postsynaptic potential	1.32e-02	6.78e-01
					GO:1901986	response to ketamine	1.32e-02	6.78e-01
					GO:1903235	positive regulation of calcium ion-dependent exocytosis of neurotransmitter	1.32e-02	6.78e-01
					GO:1903747	regulation of establishment of protein localization to mitochondrion	1.27e-02	6.78e-01
					GO:1904010	response to Aroclor 1254	1.32e-02	6.78e-01
					GO:1904389	rod bipolar cell differentiation	1.32e-02	6.78e-01
					GO:1904391	response to ciliary neurotrophic factor	1.32e-02	6.78e-01
					GO:1904799	regulation of neuron remodeling	1.32e-02	6.78e-01
					GO:1904800	negative regulation of neuron remodeling	1.32e-02	6.78e-01
					GO:1905787	regulation of detection of mechanical stimulus involved in sensory perception of touch	1.32e-02	6.78e-01
					GO:1905788	negative regulation of detection of mechanical stimulus involved in sensory perception of touch	1.32e-02	6.78e-01
					GO:0008283	cell population proliferation	1.33e-02	6.82e-01
					GO:0007600	sensory perception	1.36e-02	6.86e-01
					GO:0008088	axo-dendritic transport	1.35e-02	6.86e-01
					GO:0021801	cerebral cortex radial glia guided migration	1.37e-02	6.86e-01
					GO:0022030	telencephalon glial cell migration	1.37e-02	6.86e-01
					GO:0060536	cartilage morphogenesis	1.37e-02	6.86e-01
					GO:0065009	regulation of molecular function	1.35e-02	6.86e-01
					GO:1900273	positive regulation of long-term synaptic potentiation	1.37e-02	6.86e-01
					GO:0019935	cyclic-nucleotide-mediated signaling	1.38e-02	6.87e-01
					GO:0035304	regulation of protein dephosphorylation	1.38e-02	6.87e-01
					GO:0048638	regulation of developmental growth	1.40e-02	6.93e-01
					GO:0002376	immune system process	1.41e-02	6.93e-01
					GO:0051966	regulation of synaptic transmission, glutamatergic	1.40e-02	6.93e-01
					GO:0010038	response to metal ion	1.45e-02	7.14e-01
					GO:2000310	regulation of NMDA receptor activity	1.47e-02	7.20e-01
					GO:0007214	gamma-aminobutyric acid signaling pathway	1.57e-02	7.54e-01
					GO:0019637	organophosphate metabolic process	1.56e-02	7.54e-01
					GO:0022406	membrane docking	1.56e-02	7.54e-01
					GO:0030318	melanocyte differentiation	1.57e-02	7.54e-01
					GO:0035235	ionotropic glutamate receptor signaling pathway	1.57e-02	7.54e-01
					GO:0098698	postsynaptic specialization assembly	1.57e-02	7.54e-01
					GO:1903861	positive regulation of dendrite extension	1.57e-02	7.54e-01
					GO:0010633	negative regulation of epithelial cell migration	1.61e-02	7.70e-01
					GO:0090316	positive regulation of intracellular protein transport	1.62e-02	7.74e-01
					GO:0017144	drug metabolic process	1.65e-02	7.86e-01
					GO:0006898	receptor-mediated endocytosis	1.68e-02	7.94e-01
					GO:0046903	secretion	1.68e-02	7.94e-01
					GO:0048869	cellular developmental process	1.69e-02	7.96e-01
					GO:0016242	negative regulation of macroautophagy	1.78e-02	8.34e-01
					GO:0051050	positive regulation of transport	1.78e-02	8.34e-01
					GO:0055021	regulation of cardiac muscle tissue growth	1.77e-02	8.34e-01
					GO:0000494	box C/D snoRNA 3'-end processing	1.97e-02	8.60e-01
					GO:0007521	muscle cell fate determination	1.97e-02	8.60e-01
					GO:0021718	superior olivary nucleus development	1.97e-02	8.60e-01
					GO:0021722	superior olivary nucleus maturation	1.97e-02	8.60e-01
					GO:0033967	box C/D snoRNA metabolic process	1.97e-02	8.60e-01
					GO:0034230	enkephalin processing	1.97e-02	8.60e-01
					GO:0034963	box C/D snoRNA processing	1.97e-02	8.60e-01
					GO:0038060	nitric oxide-cGMP-mediated signaling pathway	1.97e-02	8.60e-01
					GO:0042489	negative regulation of odontogenesis of dentin-containing tooth	1.97e-02	8.60e-01
					GO:0044830	modulation by host of viral RNA genome replication	1.97e-02	8.60e-01
					GO:0048011	neurotrophin TRK receptor signaling pathway	1.89e-02	8.60e-01
					GO:0050789	regulation of biological process	1.87e-02	8.60e-01
					GO:0051046	regulation of secretion	1.87e-02	8.60e-01
					GO:0051640	organelle localization	1.91e-02	8.60e-01
					GO:0060359	response to ammonium ion	1.89e-02	8.60e-01
					GO:0072384	organelle transport along microtubule	1.89e-02	8.60e-01
					GO:0090314	positive regulation of protein targeting to membrane	1.89e-02	8.60e-01
					GO:0097359	UDP-glucosylation	1.97e-02	8.60e-01
					GO:0098939	dendritic transport of mitochondrion	1.97e-02	8.60e-01
					GO:0150007	clathrin-dependent synaptic vesicle endocytosis	1.97e-02	8.60e-01
					GO:1900924	negative regulation of glycine import across plasma membrane	1.97e-02	8.60e-01
					GO:1903646	positive regulation of chaperone-mediated protein folding	1.97e-02	8.60e-01
					GO:1904009	cellular response to monosodium glutamate	1.97e-02	8.60e-01
					GO:1904373	response to kainic acid	1.97e-02	8.60e-01
					GO:1904397	negative regulation of neuromuscular junction development	1.97e-02	8.60e-01
					GO:0006874	cellular calcium ion homeostasis	2.00e-02	8.66e-01
					GO:0051937	catecholamine transport	2.01e-02	8.66e-01
					GO:0060420	regulation of heart growth	2.01e-02	8.66e-01
					GO:0140029	exocytic process	2.01e-02	8.66e-01
					GO:0006486	protein glycosylation	2.05e-02	8.76e-01
					GO:0043413	macromolecule glycosylation	2.05e-02	8.76e-01
					GO:0051480	regulation of cytosolic calcium ion concentration	2.05e-02	8.76e-01
					GO:0071840	cellular component organization or biogenesis	2.05e-02	8.76e-01
					GO:0010611	regulation of cardiac muscle hypertrophy	2.07e-02	8.81e-01
					GO:0006464	cellular protein modification process	2.12e-02	8.92e-01
					GO:0010632	regulation of epithelial cell migration	2.12e-02	8.92e-01
					GO:0036211	protein modification process	2.12e-02	8.92e-01
					GO:0048169	regulation of long-term neuronal synaptic plasticity	2.12e-02	8.92e-01
					GO:0099068	postsynapse assembly	2.12e-02	8.92e-01
					GO:0009653	anatomical structure morphogenesis	2.18e-02	9.15e-01
					GO:0044057	regulation of system process	2.22e-02	9.26e-01
					GO:0008150	biological_process	2.25e-02	9.31e-01
					GO:0030900	forebrain development	2.25e-02	9.31e-01
					GO:0055022	negative regulation of cardiac muscle tissue growth	2.24e-02	9.31e-01
					GO:0061117	negative regulation of heart growth	2.24e-02	9.31e-01
					GO:0014743	regulation of muscle hypertrophy	2.26e-02	9.31e-01
					GO:0044255	cellular lipid metabolic process	2.26e-02	9.31e-01
					GO:0055074	calcium ion homeostasis	2.28e-02	9.37e-01
					GO:0001975	response to amphetamine	2.37e-02	9.58e-01
					GO:0003299	muscle hypertrophy in response to stress	2.37e-02	9.58e-01
					GO:0010092	specification of animal organ identity	2.37e-02	9.58e-01
					GO:0014898	cardiac muscle hypertrophy in response to stress	2.37e-02	9.58e-01
					GO:2000171	negative regulation of dendrite development	2.37e-02	9.58e-01
					GO:0000003	reproduction	2.56e-02	9.69e-01
					GO:0003138	primary heart field specification	2.62e-02	9.69e-01
					GO:0006952	defense response	2.57e-02	9.69e-01
					GO:0006955	immune response	2.56e-02	9.69e-01
					GO:0009628	response to abiotic stimulus	2.46e-02	9.69e-01
					GO:0014887	cardiac muscle adaptation	2.49e-02	9.69e-01
					GO:0021586	pons maturation	2.62e-02	9.69e-01
					GO:0021799	cerebral cortex radially oriented cell migration	2.62e-02	9.69e-01
					GO:0022414	reproductive process	2.56e-02	9.69e-01
					GO:0030070	insulin processing	2.62e-02	9.69e-01
					GO:0031104	dendrite regeneration	2.62e-02	9.69e-01
					GO:0031283	negative regulation of guanylate cyclase activity	2.62e-02	9.69e-01
					GO:0032501	multicellular organismal process	2.58e-02	9.69e-01
					GO:0033555	multicellular organismal response to stress	2.52e-02	9.69e-01
					GO:0050795	regulation of behavior	2.46e-02	9.69e-01
					GO:0050976	detection of mechanical stimulus involved in sensory perception of touch	2.62e-02	9.69e-01
					GO:0051716	cellular response to stimulus	2.58e-02	9.69e-01
					GO:0060125	negative regulation of growth hormone secretion	2.62e-02	9.69e-01
					GO:0060535	trachea cartilage morphogenesis	2.62e-02	9.69e-01
					GO:0070085	glycosylation	2.55e-02	9.69e-01
					GO:0071704	organic substance metabolic process	2.46e-02	9.69e-01
					GO:0072347	response to anesthetic	2.59e-02	9.69e-01
					GO:0072503	cellular divalent inorganic cation homeostasis	2.54e-02	9.69e-01
					GO:0090176	microtubule cytoskeleton organization involved in establishment of planar polarity	2.62e-02	9.69e-01
					GO:0090313	regulation of protein targeting to membrane	2.49e-02	9.69e-01
					GO:0098989	NMDA selective glutamate receptor signaling pathway	2.62e-02	9.69e-01
					GO:1900923	regulation of glycine import across plasma membrane	2.62e-02	9.69e-01
					GO:1901019	regulation of calcium ion transmembrane transporter activity	2.59e-02	9.69e-01
					GO:1903233	regulation of calcium ion-dependent exocytosis of neurotransmitter	2.62e-02	9.69e-01
					GO:1903378	positive regulation of oxidative stress-induced neuron intrinsic apoptotic signaling pathway	2.62e-02	9.69e-01
					GO:1903827	regulation of cellular protein localization	2.62e-02	9.69e-01
					GO:1903860	negative regulation of dendrite extension	2.62e-02	9.69e-01
					GO:1904008	response to monosodium glutamate	2.62e-02	9.69e-01
					GO:2000111	positive regulation of macrophage apoptotic process	2.62e-02	9.69e-01
					GO:2000312	regulation of kainate selective glutamate receptor activity	2.62e-02	9.69e-01
					GO:2001013	epithelial cell proliferation involved in renal tubule morphogenesis	2.62e-02	9.69e-01
					GO:2001025	positive regulation of response to drug	2.62e-02	9.69e-01
					GO:2001184	positive regulation of interleukin-12 secretion	2.62e-02	9.69e-01
					GO:0001661	conditioned taste aversion	4.54e-02	1.00e+00
					GO:0001662	behavioral fear response	4.49e-02	1.00e+00
					GO:0001754	eye photoreceptor cell differentiation	4.18e-02	1.00e+00
					GO:0001764	neuron migration	2.86e-02	1.00e+00
					GO:0002209	behavioral defense response	4.65e-02	1.00e+00
					GO:0002232	leukocyte chemotaxis involved in inflammatory response	3.91e-02	1.00e+00
					GO:0003179	heart valve morphogenesis	3.58e-02	1.00e+00
					GO:0003300	cardiac muscle hypertrophy	4.37e-02	1.00e+00
					GO:0006011	UDP-glucose metabolic process	3.27e-02	1.00e+00
					GO:0006259	DNA metabolic process	3.40e-02	1.00e+00
					GO:0006605	protein targeting	3.31e-02	1.00e+00
					GO:0006612	protein targeting to membrane	4.28e-02	1.00e+00
					GO:0006682	galactosylceramide biosynthetic process	4.54e-02	1.00e+00
					GO:0006887	exocytosis	3.36e-02	1.00e+00
					GO:0006897	endocytosis	3.50e-02	1.00e+00
					GO:0006904	vesicle docking involved in exocytosis	3.43e-02	1.00e+00
					GO:0007019	microtubule depolymerization	4.65e-02	1.00e+00
					GO:0007218	neuropeptide signaling pathway	3.11e-02	1.00e+00
					GO:0007258	JUN phosphorylation	3.27e-02	1.00e+00
					GO:0007264	small GTPase mediated signal transduction	4.93e-02	1.00e+00
					GO:0007416	synapse assembly	3.24e-02	1.00e+00
					GO:0007517	muscle organ development	4.74e-02	1.00e+00
					GO:0008089	anterograde axonal transport	4.33e-02	1.00e+00
					GO:0008152	metabolic process	3.05e-02	1.00e+00
					GO:0008306	associative learning	3.11e-02	1.00e+00
					GO:0009416	response to light stimulus	4.78e-02	1.00e+00
					GO:0009914	hormone transport	3.60e-02	1.00e+00
					GO:0010467	gene expression	4.22e-02	1.00e+00
					GO:0010556	regulation of macromolecule biosynthetic process	2.97e-02	1.00e+00
					GO:0010594	regulation of endothelial cell migration	2.97e-02	1.00e+00
					GO:0010613	positive regulation of cardiac muscle hypertrophy	4.18e-02	1.00e+00
					GO:0010631	epithelial cell migration	4.61e-02	1.00e+00
					GO:0010694	positive regulation of alkaline phosphatase activity	3.91e-02	1.00e+00
					GO:0010701	positive regulation of norepinephrine secretion	4.54e-02	1.00e+00
					GO:0010721	negative regulation of cell development	4.19e-02	1.00e+00
					GO:0014043	negative regulation of neuron maturation	3.27e-02	1.00e+00
					GO:0014046	dopamine secretion	3.72e-02	1.00e+00
					GO:0014059	regulation of dopamine secretion	3.72e-02	1.00e+00
					GO:0014742	positive regulation of muscle hypertrophy	4.33e-02	1.00e+00
					GO:0014896	muscle hypertrophy	4.93e-02	1.00e+00
					GO:0014897	striated muscle hypertrophy	4.74e-02	1.00e+00
					GO:0014902	myotube differentiation	4.65e-02	1.00e+00
					GO:0015844	monoamine transport	3.11e-02	1.00e+00
					GO:0016050	vesicle organization	2.75e-02	1.00e+00
					GO:0016070	RNA metabolic process	3.72e-02	1.00e+00
					GO:0016182	synaptic vesicle budding from endosome	3.27e-02	1.00e+00
					GO:0016192	vesicle-mediated transport	3.10e-02	1.00e+00
					GO:0016198	axon choice point recognition	4.54e-02	1.00e+00
					GO:0016199	axon midline choice point recognition	3.27e-02	1.00e+00
					GO:0016925	protein sumoylation	3.72e-02	1.00e+00
					GO:0018364	peptidyl-glutamine methylation	4.54e-02	1.00e+00
					GO:0019375	galactolipid biosynthetic process	4.54e-02	1.00e+00
					GO:0019919	peptidyl-arginine methylation, to asymmetrical-dimethyl arginine	3.91e-02	1.00e+00
					GO:0021543	pallium development	4.34e-02	1.00e+00
					GO:0021700	developmental maturation	4.89e-02	1.00e+00
					GO:0021759	globus pallidus development	3.27e-02	1.00e+00
					GO:0021764	amygdala development	3.91e-02	1.00e+00
					GO:0021795	cerebral cortex cell migration	4.98e-02	1.00e+00
					GO:0023041	neuronal signal transduction	3.91e-02	1.00e+00
					GO:0030282	bone mineralization	4.37e-02	1.00e+00
					GO:0030336	negative regulation of cell migration	3.88e-02	1.00e+00
					GO:0030501	positive regulation of bone mineralization	3.43e-02	1.00e+00
					GO:0030718	germ-line stem cell population maintenance	4.54e-02	1.00e+00
					GO:0031146	SCF-dependent proteasomal ubiquitin-dependent protein catabolic process	4.81e-02	1.00e+00
					GO:0031584	activation of phospholipase D activity	4.54e-02	1.00e+00
					GO:0031623	receptor internalization	4.55e-02	1.00e+00
					GO:0031632	positive regulation of synaptic vesicle fusion to presynaptic active zone membrane	3.27e-02	1.00e+00
					GO:0032774	RNA biosynthetic process	3.99e-02	1.00e+00
					GO:0032787	monocarboxylic acid metabolic process	3.56e-02	1.00e+00
					GO:0033366	protein localization to secretory granule	3.27e-02	1.00e+00
					GO:0034097	response to cytokine	3.39e-02	1.00e+00
					GO:0035176	social behavior	4.81e-02	1.00e+00
					GO:0035983	response to trichostatin A	3.27e-02	1.00e+00
					GO:0035984	cellular response to trichostatin A	3.27e-02	1.00e+00
					GO:0038179	neurotrophin signaling pathway	3.43e-02	1.00e+00
					GO:0042483	negative regulation of odontogenesis	3.27e-02	1.00e+00
					GO:0042596	fear response	4.98e-02	1.00e+00
					GO:0042752	regulation of circadian rhythm	4.46e-02	1.00e+00
					GO:0043502	regulation of muscle adaptation	4.55e-02	1.00e+00
					GO:0043547	positive regulation of GTPase activity	3.40e-02	1.00e+00
					GO:0043666	regulation of phosphoprotein phosphatase activity	3.58e-02	1.00e+00
					GO:0043932	ossification involved in bone remodeling	3.91e-02	1.00e+00
					GO:0045087	innate immune response	4.69e-02	1.00e+00
					GO:0045636	positive regulation of melanocyte differentiation	3.91e-02	1.00e+00
					GO:0045921	positive regulation of exocytosis	2.74e-02	1.00e+00
					GO:0046620	regulation of organ growth	4.37e-02	1.00e+00
					GO:0046621	negative regulation of organ growth	3.58e-02	1.00e+00
					GO:0046959	habituation	3.91e-02	1.00e+00
					GO:0048066	developmental pigmentation	4.49e-02	1.00e+00
					GO:0048259	regulation of receptor-mediated endocytosis	4.19e-02	1.00e+00
					GO:0048589	developmental growth	3.28e-02	1.00e+00
					GO:0048640	negative regulation of developmental growth	4.74e-02	1.00e+00
					GO:0050905	neuromuscular process	4.84e-02	1.00e+00
					GO:0050931	pigment cell differentiation	2.75e-02	1.00e+00
					GO:0050974	detection of mechanical stimulus involved in sensory perception	3.29e-02	1.00e+00
					GO:0050975	sensory perception of touch	3.91e-02	1.00e+00
					GO:0050982	detection of mechanical stimulus	4.98e-02	1.00e+00
					GO:0051130	positive regulation of cellular component organization	3.51e-02	1.00e+00
					GO:0051240	positive regulation of multicellular organismal process	3.69e-02	1.00e+00
					GO:0051562	negative regulation of mitochondrial calcium ion concentration	4.54e-02	1.00e+00
					GO:0051606	detection of stimulus	3.73e-02	1.00e+00
					GO:0051646	mitochondrion localization	4.33e-02	1.00e+00
					GO:0051703	intraspecies interaction between organisms	4.81e-02	1.00e+00
					GO:0051704	multi-organism process	4.93e-02	1.00e+00
					GO:0051932	synaptic transmission, GABAergic	4.81e-02	1.00e+00
					GO:0051954	positive regulation of amine transport	4.18e-02	1.00e+00
					GO:0055017	cardiac muscle tissue growth	3.75e-02	1.00e+00
					GO:0055024	regulation of cardiac muscle tissue development	3.34e-02	1.00e+00
					GO:0055026	negative regulation of cardiac muscle tissue development	3.72e-02	1.00e+00
					GO:0060025	regulation of synaptic activity	3.27e-02	1.00e+00
					GO:0060042	retina morphogenesis in camera-type eye	4.65e-02	1.00e+00
					GO:0060160	negative regulation of dopamine receptor signaling pathway	3.27e-02	1.00e+00
					GO:0060221	retinal rod cell differentiation	3.27e-02	1.00e+00
					GO:0060419	heart growth	4.28e-02	1.00e+00
					GO:0060560	developmental growth involved in morphogenesis	2.79e-02	1.00e+00
					GO:0060996	dendritic spine development	4.74e-02	1.00e+00
					GO:0061642	chemoattraction of axon	3.91e-02	1.00e+00
					GO:0061789	dense core granule priming	3.27e-02	1.00e+00
					GO:0065007	biological regulation	3.40e-02	1.00e+00
					GO:0070050	neuron cellular homeostasis	2.88e-02	1.00e+00
					GO:0070169	positive regulation of biomineral tissue development	4.49e-02	1.00e+00
					GO:0071229	cellular response to acid chemical	4.82e-02	1.00e+00
					GO:0071705	nitrogen compound transport	3.58e-02	1.00e+00
					GO:0072507	divalent inorganic cation homeostasis	3.07e-02	1.00e+00
					GO:0080144	amino acid homeostasis	4.54e-02	1.00e+00
					GO:0090132	epithelium migration	4.78e-02	1.00e+00
					GO:0090461	glutamate homeostasis	3.27e-02	1.00e+00
					GO:0097106	postsynaptic density organization	3.72e-02	1.00e+00
					GO:0097659	nucleic acid-templated transcription	3.99e-02	1.00e+00
					GO:0098957	anterograde axonal transport of mitochondrion	4.54e-02	1.00e+00
					GO:0098971	anterograde dendritic transport of neurotransmitter receptor complex	3.27e-02	1.00e+00
					GO:0099502	calcium-dependent activation of synaptic vesicle fusion	3.27e-02	1.00e+00
					GO:1900006	positive regulation of dendrite development	3.03e-02	1.00e+00
					GO:1900028	negative regulation of ruffle assembly	4.54e-02	1.00e+00
					GO:1901381	positive regulation of potassium ion transmembrane transport	4.02e-02	1.00e+00
					GO:1901385	regulation of voltage-gated calcium channel activity	3.58e-02	1.00e+00
					GO:1901843	positive regulation of high voltage-gated calcium channel activity	3.27e-02	1.00e+00
					GO:1902630	regulation of membrane hyperpolarization	3.27e-02	1.00e+00
					GO:1903334	positive regulation of protein folding	3.91e-02	1.00e+00
					GO:1903644	regulation of chaperone-mediated protein folding	3.91e-02	1.00e+00
					GO:1903804	glycine import across plasma membrane	3.27e-02	1.00e+00
					GO:1903976	negative regulation of glial cell migration	4.54e-02	1.00e+00
					GO:1904395	positive regulation of skeletal muscle acetylcholine-gated channel clustering	3.27e-02	1.00e+00
					GO:1904398	positive regulation of neuromuscular junction development	4.54e-02	1.00e+00
					GO:1905477	positive regulation of protein localization to membrane	3.26e-02	1.00e+00
					GO:1905563	negative regulation of vascular endothelial cell proliferation	4.54e-02	1.00e+00
					GO:1990049	retrograde neuronal dense core vesicle transport	4.54e-02	1.00e+00
					GO:1990258	histone glutamine methylation	3.27e-02	1.00e+00
					GO:2000112	regulation of cellular macromolecule biosynthetic process	4.72e-02	1.00e+00
					GO:2000146	negative regulation of cell motility	4.61e-02	1.00e+00
					GO:2000173	negative regulation of branching morphogenesis of a nerve	3.27e-02	1.00e+00
					GO:2000272	negative regulation of signaling receptor activity	4.98e-02	1.00e+00
					GO:2000821	regulation of grooming behavior	4.54e-02	1.00e+00
					GO:2001182	regulation of interleukin-12 secretion	4.54e-02	1.00e+00
					GO:2001205	negative regulation of osteoclast development	3.91e-02	1.00e+00

## Sheet: C130071C03Rik
Positively correlated genes				Biological Process										Molecular function
ENSMUSG00000005871	Apc	0.9184			positive					negative					positive					negative
ENSMUSG00000007989	Fzd3	0.9161		GO	description	pvalue	qvalue		GO	description	pvalue	qvalue		GO	description	pvalue	qvalue		GO	description	pvalue	qvalue
ENSMUSG00000015882	Lcorl	0.9091		GO:0014049	positive regulation of glutamate secretion	1.00e-05	1.18e-01		GO:0000209	protein polyubiquitination	1.86e-02	1		GO:0001594	trace-amine receptor activity	4.47e-02	1		GO:0005319	lipid transporter activity	1.20e-02	1
ENSMUSG00000018199	Ro60	0.9393		GO:0022008	neurogenesis	3.66e-05	1.18e-01		GO:0001558	regulation of cell growth	3.74e-02	1		GO:0004383	guanylate cyclase activity	3.18e-02	1		GO:0005543	phospholipid binding	3.84e-02	1
ENSMUSG00000018589	Glra2	0.9254		GO:0048639	positive regulation of developmental growth	2.58e-05	1.18e-01		GO:0001701	in utero embryonic development	4.30e-02	1		GO:0004675	transmembrane receptor protein serine/threonine kinase activity	4.73e-02	1		GO:0005548	phospholipid transporter activity	4.37e-03	1
ENSMUSG00000020589	Fam49a	0.9452		GO:0050767	regulation of neurogenesis	3.16e-05	1.18e-01		GO:0006869	lipid transport	3.28e-02	1		GO:0004946	bombesin receptor activity	1.07e-02	1		GO:0008525	phosphatidylcholine transporter activity	1.19e-03	1
ENSMUSG00000021301	Hecw1	0.9243		GO:0051960	regulation of nervous system development	1.70e-05	1.18e-01		GO:0007409	axonogenesis	3.98e-02	1		GO:0004997	thyrotropin-releasing hormone receptor activity	8.03e-03	1		GO:0008526	phosphatidylinositol transfer activity	9.12e-04	1
ENSMUSG00000022048	Dpysl2	0.9113		GO:0014048	regulation of glutamate secretion	4.57e-05	1.23e-01		GO:0008361	regulation of cell size	1.83e-02	1		GO:0005092	GDP-dissociation inhibitor activity	1.05e-03	1		GO:0031210	phosphatidylcholine binding	2.55e-03	1
ENSMUSG00000022526	Zfp251	0.9341		GO:0051957	positive regulation of amino acid transport	5.74e-05	1.32e-01		GO:0010769	regulation of cell morphogenesis involved in differentiation	2.99e-02	1		GO:0005154	epidermal growth factor receptor binding	3.98e-03	1		GO:0031625	ubiquitin protein ligase binding	2.78e-02	1
ENSMUSG00000024261	Syt4	0.9053		GO:0048638	regulation of developmental growth	7.23e-05	1.46e-01		GO:0010770	positive regulation of cell morphogenesis involved in differentiation	1.64e-02	1		GO:0005172	vascular endothelial growth factor receptor binding	4.47e-02	1		GO:0035091	phosphatidylinositol binding	2.36e-02	1
ENSMUSG00000025128	Bhlhe22	0.9405		GO:0007399	nervous system development	9.73e-05	1.65e-01		GO:0010876	lipid localization	3.73e-02	1		GO:0005237	inhibitory extracellular ligand-gated ion channel activity	4.73e-02	1		GO:0044389	ubiquitin-like protein ligase binding	2.93e-02	1
ENSMUSG00000025531	Chm	0.9018		GO:0014047	glutamate secretion	1.04e-04	1.65e-01		GO:0010976	positive regulation of neuron projection development	3.20e-02	1		GO:0005488	binding	2.52e-02	1		GO:0050997	quaternary ammonium group binding	2.55e-03	1
ENSMUSG00000026782	Abi2	0.9145		GO:0060284	regulation of cell development	1.13e-04	1.65e-01		GO:0015711	organic anion transport	4.06e-02	1		GO:0008017	microtubule binding	2.76e-02	1		GO:0070405	ammonium ion binding	7.38e-03	1
ENSMUSG00000027568	Ntsr1	0.9194		GO:0010975	regulation of neuron projection development	1.75e-04	2.01e-01		GO:0015748	organophosphate ester transport	9.19e-03	1		GO:0008092	cytoskeletal protein binding	4.61e-02	1
ENSMUSG00000028226	Mmp16	0.9068		GO:0045927	positive regulation of growth	1.59e-04	2.01e-01		GO:0015914	phospholipid transport	6.56e-03	1		GO:0008188	neuropeptide receptor activity	7.09e-03	1
ENSMUSG00000029729	Zkscan1	0.9109		GO:0120035	regulation of plasma membrane bounded cell projection organization	1.87e-04	2.01e-01		GO:0016049	cell growth	4.39e-02	1		GO:0008195	phosphatidate phosphatase activity	3.44e-02	1
ENSMUSG00000029763	Exoc4	0.9118		GO:1990138	neuron projection extension	1.65e-04	2.01e-01		GO:0016358	dendrite development	2.56e-02	1		GO:0008252	nucleotidase activity	4.21e-02	1
ENSMUSG00000030386	Zfp606	0.9018		GO:0031344	regulation of cell projection organization	2.06e-04	2.08e-01		GO:0021700	developmental maturation	2.67e-02	1		GO:0008254	3'-nucleotidase activity	5.36e-03	1
ENSMUSG00000031130	Brs3	0.9341		GO:0010769	regulation of cell morphogenesis involved in differentiation	2.74e-04	2.17e-01		GO:0022604	regulation of cell morphogenesis	4.68e-02	1		GO:0008441	3'(2'),5'-bisphosphate nucleotidase activity	8.03e-03	1
ENSMUSG00000031703	Itfg1	0.9059		GO:0030182	neuron differentiation	3.62e-04	2.17e-01		GO:0030307	positive regulation of cell growth	1.73e-02	1		GO:0015279	store-operated calcium channel activity	3.44e-02	1
ENSMUSG00000032030	Cul5	0.9004		GO:0030516	regulation of axon extension	2.34e-04	2.17e-01		GO:0030516	regulation of axon extension	9.92e-03	1		GO:0016492	G protein-coupled neurotensin receptor activity	8.03e-03	1
ENSMUSG00000032740	Ccdc88a	0.9130		GO:0032892	positive regulation of organic acid transport	2.92e-04	2.17e-01		GO:0031346	positive regulation of cell projection organization	4.14e-02	1		GO:0016594	glycine binding	4.21e-02	1
ENSMUSG00000034732	Pabpc5	0.9012		GO:0048666	neuron development	2.50e-04	2.17e-01		GO:0031915	positive regulation of synaptic plasticity	1.37e-03	1		GO:0016812	hydrolase activity, acting on carbon-nitrogen (but not peptide) bonds, in cyclic amides	2.65e-02	1
ENSMUSG00000036295	Lrrn3	0.9074		GO:0048699	generation of neurons	2.68e-04	2.17e-01		GO:0032535	regulation of cellular component size	3.55e-02	1		GO:0016933	extracellularly glycine-gated ion channel activity	1.86e-02	1
ENSMUSG00000036902	Neto2	0.9678		GO:0048812	neuron projection morphogenesis	3.15e-04	2.17e-01		GO:0045666	positive regulation of neuron differentiation	4.08e-02	1		GO:0016934	extracellularly glycine-gated chloride channel activity	1.86e-02	1
ENSMUSG00000038065	Mturn	0.9501		GO:0051954	positive regulation of amine transport	3.29e-04	2.17e-01		GO:0045773	positive regulation of axon extension	5.01e-03	1		GO:0017002	activin-activated receptor activity	2.39e-02	1
ENSMUSG00000038760	Trhr	0.9592		GO:0051955	regulation of amino acid transport	3.29e-04	2.17e-01		GO:0045927	positive regulation of growth	2.70e-02	1		GO:0017160	Ral GTPase binding	4.21e-02	1
ENSMUSG00000039097	Rln1	0.9545		GO:0061387	regulation of extent of cell growth	3.46e-04	2.17e-01		GO:0048167	regulation of synaptic plasticity	1.86e-02	1		GO:0019199	transmembrane receptor protein kinase activity	2.19e-02	1
ENSMUSG00000040025	Ythdf2	0.9059		GO:0120039	plasma membrane bounded cell projection morphogenesis	3.64e-04	2.17e-01		GO:0048588	developmental cell growth	2.31e-02	1		GO:0022852	glycine-gated chloride ion channel activity	8.03e-03	1
ENSMUSG00000040351	Ankib1	0.9052		GO:0048858	cell projection morphogenesis	3.83e-04	2.21e-01		GO:0048638	regulation of developmental growth	3.41e-02	1		GO:0030165	PDZ domain binding	3.49e-03	1
ENSMUSG00000041362	Shtn1	0.9092		GO:0031175	neuron projection development	4.19e-04	2.33e-01		GO:0048639	positive regulation of developmental growth	1.93e-02	1		GO:0030276	clathrin binding	9.60e-03	1
ENSMUSG00000041624	Gucy1a2	0.9222		GO:0022604	regulation of cell morphogenesis	4.97e-04	2.46e-01		GO:0048675	axon extension	1.22e-02	1		GO:0030348	syntaxin-3 binding	1.07e-02	1
ENSMUSG00000041710	Trpc5	0.9095		GO:0032990	cell part morphogenesis	5.18e-04	2.46e-01		GO:0048813	dendrite morphogenesis	1.57e-02	1		GO:0030620	U2 snRNA binding	1.86e-02	1
ENSMUSG00000042208	0610010F05Rik	0.9092		GO:0045773	positive regulation of axon extension	4.85e-04	2.46e-01		GO:0048814	regulation of dendrite morphogenesis	1.03e-02	1		GO:0031490	chromatin DNA binding	2.44e-02	1
ENSMUSG00000043463	Rab9b	0.9238		GO:0048675	axon extension	5.04e-04	2.46e-01		GO:0050770	regulation of axonogenesis	1.78e-02	1		GO:0031491	nucleosome binding	8.30e-03	1
ENSMUSG00000045691	Thtpa	0.9047		GO:0120036	plasma membrane bounded cell projection organization	4.97e-04	2.46e-01		GO:0050772	positive regulation of axonogenesis	9.19e-03	1		GO:0031492	nucleosomal DNA binding	1.88e-03	1
ENSMUSG00000048047	Zbtb33	0.9115		GO:0030030	cell projection organization	6.23e-04	2.79e-01		GO:0050773	regulation of dendrite development	1.66e-02	1		GO:0031682	G-protein gamma-subunit binding	8.03e-03	1
ENSMUSG00000048216	Gpr85	0.9134		GO:0060560	developmental growth involved in morphogenesis	6.18e-04	2.79e-01		GO:0050775	positive regulation of dendrite morphogenesis	4.92e-03	1		GO:0034336	misfolded RNA binding	5.36e-03	1
ENSMUSG00000049119	Fam110b	0.9137		GO:0048588	developmental cell growth	6.52e-04	2.84e-01		GO:0050803	regulation of synapse structure or activity	2.46e-02	1		GO:0034711	inhibin binding	2.13e-02	1
ENSMUSG00000049122	Frmd3	0.9158		GO:0015800	acidic amino acid transport	6.82e-04	2.89e-01		GO:0050804	modulation of chemical synaptic transmission	4.51e-02	1		GO:0038132	neuregulin binding	1.86e-02	1
ENSMUSG00000049539	H1f1	0.9210		GO:1903793	positive regulation of anion transport	7.13e-04	2.95e-01		GO:0050807	regulation of synapse organization	2.37e-02	1		GO:0042577	lipid phosphatase activity	2.65e-02	1
ENSMUSG00000051243	Islr2	0.9126		GO:0045664	regulation of neuron differentiation	8.66e-04	3.49e-01		GO:0050808	synapse organization	4.11e-02	1		GO:0042813	Wnt-activated receptor activity	4.73e-02	1
ENSMUSG00000051499	Zfp786	0.9437		GO:0000904	cell morphogenesis involved in differentiation	8.88e-04	3.50e-01		GO:0051301	cell division	5.00e-02	1		GO:0043184	vascular endothelial growth factor receptor 2 binding	2.39e-02	1
ENSMUSG00000052155	Acvr2a	0.9057		GO:0016584	nucleosome positioning	1.05e-03	3.97e-01		GO:0060074	synapse maturation	2.74e-03	1		GO:0043422	protein kinase B binding	4.47e-02	1
ENSMUSG00000052565	H1f3	0.9732		GO:0048667	cell morphogenesis involved in neuron differentiation	1.06e-03	3.97e-01		GO:0060560	developmental growth involved in morphogenesis	2.29e-02	1		GO:0044877	protein-containing complex binding	3.97e-03	1
ENSMUSG00000053164	Gpr21	0.9205		GO:0031936	negative regulation of chromatin silencing	1.18e-03	4.31e-01		GO:0061387	regulation of extent of cell growth	1.10e-02	1		GO:0045295	gamma-catenin binding	3.95e-02	1
ENSMUSG00000054409	Tmem74	0.9290		GO:2000026	regulation of multicellular organismal development	1.32e-03	4.72e-01		GO:0061564	axon development	4.36e-02	1		GO:0047485	protein N-terminus binding	4.51e-02	1
ENSMUSG00000055963	Triqk	0.9262		GO:0032890	regulation of organic acid transport	1.35e-03	4.74e-01		GO:0070979	protein K11-linked ubiquitination	2.64e-03	1		GO:0048185	activin binding	3.69e-02	1
ENSMUSG00000062081	Gm6055	0.9013		GO:0045595	regulation of cell differentiation	1.42e-03	4.89e-01		GO:0090066	regulation of anatomical structure size	4.92e-02	1		GO:0050333	thiamin-triphosphatase activity	5.36e-03	1
ENSMUSG00000062209	Erbb4	0.9319		GO:0031346	positive regulation of cell projection organization	1.50e-03	5.04e-01		GO:0090128	regulation of synapse maturation	1.46e-03	1		GO:0051010	microtubule plus-end binding	3.95e-02	1
ENSMUSG00000063364	3300002I08Rik	0.9266		GO:0006835	dicarboxylic acid transport	1.66e-03	5.46e-01		GO:0090129	positive regulation of synapse maturation	1.00e-03	1		GO:0070679	inositol 1,4,5 trisphosphate binding	4.73e-02	1
ENSMUSG00000063446	Plppr1	0.9196		GO:0000902	cell morphogenesis	1.76e-03	5.68e-01		GO:0099177	regulation of trans-synaptic signaling	4.52e-02	1		GO:0097657	3',5'-nucleotide bisphosphate phosphatase activity	5.36e-03	1
ENSMUSG00000064337	mt-Rnr1	0.9160		GO:0030307	positive regulation of cell growth	1.80e-03	5.69e-01		GO:1900006	positive regulation of dendrite development	9.10e-03	1		GO:0098821	BMP receptor activity	1.86e-02	1
ENSMUSG00000064339	mt-Rnr2	0.9283		GO:0050770	regulation of axonogenesis	2.01e-03	6.24e-01		GO:1990138	neuron projection extension	1.71e-02	1		GO:1990247	N6-methyladenosine-containing RNA binding	2.39e-02	1
ENSMUSG00000066324	Impad1	0.9262		GO:0008361	regulation of cell size	2.20e-03	6.70e-01
ENSMUSG00000066798	Zbtb6	0.9018		GO:0040008	regulation of growth	2.28e-03	6.81e-01
ENSMUSG00000068732	Tmem167b	0.9179		GO:0051130	positive regulation of cellular component organization	2.44e-03	7.15e-01
ENSMUSG00000069132	Nxph2	0.9202		GO:0050772	positive regulation of axonogenesis	2.69e-03	7.74e-01
ENSMUSG00000069227	Gprin1	0.9009		GO:0001958	endochondral ossification	3.13e-03	8.71e-01
ENSMUSG00000070342	Gm10287	0.9036		GO:0036075	replacement ossification	3.13e-03	8.71e-01
ENSMUSG00000070923	Klhl9	0.9127		GO:0032989	cellular component morphogenesis	3.50e-03	9.25e-01
ENSMUSG00000074024	4632427E13Rik	0.9268		GO:0045815	positive regulation of gene expression, epigenetic	3.55e-03	9.25e-01
ENSMUSG00000079038	D130040H23Rik	0.9100		GO:0048589	developmental growth	3.56e-03	9.25e-01
ENSMUSG00000083473	Gm13207	0.9051		GO:0051952	regulation of amine transport	3.49e-03	9.25e-01
ENSMUSG00000090061	Nwd2	0.9378		GO:0048814	regulation of dendrite morphogenesis	3.67e-03	9.39e-01
ENSMUSG00000094465	Gm24306	0.9465		GO:0000018	regulation of DNA recombination	3.07e-02	1.00e+00
ENSMUSG00000096359	Gm25710	0.9085		GO:0001558	regulation of cell growth	5.24e-03	1.00e+00
ENSMUSG00000099998	Gm6501	0.9085		GO:0001764	neuron migration	1.13e-02	1.00e+00
ENSMUSG00000100130	Gm28379	0.9552		GO:0002028	regulation of sodium ion transport	2.44e-02	1.00e+00
ENSMUSG00000100490	Gm28455	0.9391		GO:0002190	cap-independent translational initiation	1.60e-02	1.00e+00
ENSMUSG00000101778	Gm29488	0.9606		GO:0006182	cGMP biosynthetic process	3.95e-02	1.00e+00
ENSMUSG00000101849	Gm28386	0.9044		GO:0006334	nucleosome assembly	3.47e-02	1.00e+00
ENSMUSG00000102841	Gm38036	0.9415		GO:0006342	chromatin silencing	4.32e-02	1.00e+00
ENSMUSG00000103049	Gm37311	0.9163		GO:0006612	protein targeting to membrane	3.89e-02	1.00e+00
ENSMUSG00000103163	Gm38146	0.9353		GO:0006772	thiamine metabolic process	1.07e-02	1.00e+00
ENSMUSG00000103778	Gm36930	0.9030		GO:0006828	manganese ion transport	4.98e-02	1.00e+00
ENSMUSG00000104103	Gm9517	0.9313		GO:0006865	amino acid transport	9.14e-03	1.00e+00
ENSMUSG00000104118	Gm37298	0.9164		GO:0006930	substrate-dependent cell migration, cell extension	2.13e-02	1.00e+00
ENSMUSG00000114147	Gm18939	0.9180		GO:0006950	response to stress	3.62e-02	1.00e+00
				GO:0007166	cell surface receptor signaling pathway	2.28e-02	1.00e+00
				GO:0007218	neuropeptide signaling pathway	3.07e-02	1.00e+00
				GO:0007264	small GTPase mediated signal transduction	1.08e-02	1.00e+00
Negatively correlated genes				GO:0007267	cell-cell signaling	1.24e-02	1.00e+00
ENSMUSG00000026965	Anapc2	-0.7189		GO:0007268	chemical synaptic transmission	3.65e-02	1.00e+00
ENSMUSG00000050017	Pitpnb	-0.7872		GO:0007275	multicellular organism development	4.57e-02	1.00e+00
				GO:0007320	insemination	3.44e-02	1.00e+00
				GO:0007409	axonogenesis	6.80e-03	1.00e+00
				GO:0007498	mesoderm development	3.89e-02	1.00e+00
				GO:0007611	learning or memory	4.34e-02	1.00e+00
				GO:0008286	insulin receptor signaling pathway	4.77e-02	1.00e+00
				GO:0009653	anatomical structure morphogenesis	1.39e-02	1.00e+00
				GO:0009790	embryo development	3.22e-02	1.00e+00
				GO:0009794	regulation of mitotic cell cycle, embryonic	1.34e-02	1.00e+00
				GO:0009896	positive regulation of catabolic process	2.79e-02	1.00e+00
				GO:0010523	negative regulation of calcium ion transport into cytosol	4.98e-02	1.00e+00
				GO:0010562	positive regulation of phosphorus metabolic process	3.42e-02	1.00e+00
				GO:0010639	negative regulation of organelle organization	2.47e-02	1.00e+00
				GO:0010720	positive regulation of cell development	3.04e-02	1.00e+00
				GO:0010749	regulation of nitric oxide mediated signal transduction	3.18e-02	1.00e+00
				GO:0010750	positive regulation of nitric oxide mediated signal transduction	1.34e-02	1.00e+00
				GO:0010770	positive regulation of cell morphogenesis involved in differentiation	1.29e-02	1.00e+00
				GO:0010919	regulation of inositol phosphate biosynthetic process	4.98e-02	1.00e+00
				GO:0010976	positive regulation of neuron projection development	1.55e-02	1.00e+00
				GO:0014051	gamma-aminobutyric acid secretion	4.47e-02	1.00e+00
				GO:0014052	regulation of gamma-aminobutyric acid secretion	3.18e-02	1.00e+00
				GO:0014054	positive regulation of gamma-aminobutyric acid secretion	1.86e-02	1.00e+00
				GO:0015837	amine transport	4.13e-03	1.00e+00
				GO:0016049	cell growth	1.01e-02	1.00e+00
				GO:0016358	dendrite development	4.09e-02	1.00e+00
				GO:0018342	protein prenylation	3.44e-02	1.00e+00
				GO:0018344	protein geranylgeranylation	2.39e-02	1.00e+00
				GO:0021551	central nervous system morphogenesis	8.03e-03	1.00e+00
				GO:0021700	developmental maturation	4.56e-02	1.00e+00
				GO:0021772	olfactory bulb development	4.44e-03	1.00e+00
				GO:0021889	olfactory bulb interneuron differentiation	3.44e-02	1.00e+00
				GO:0021988	olfactory lobe development	4.93e-03	1.00e+00
				GO:0022603	regulation of anatomical structure morphogenesis	7.77e-03	1.00e+00
				GO:0022898	regulation of transmembrane transporter activity	3.87e-02	1.00e+00
				GO:0030031	cell projection assembly	4.38e-02	1.00e+00
				GO:0030261	chromosome condensation	6.51e-03	1.00e+00
				GO:0031268	pseudopodium organization	4.47e-02	1.00e+00
				GO:0031269	pseudopodium assembly	4.21e-02	1.00e+00
				GO:0031272	regulation of pseudopodium assembly	3.69e-02	1.00e+00
				GO:0031274	positive regulation of pseudopodium assembly	3.44e-02	1.00e+00
				GO:0031339	negative regulation of vesicle fusion	1.86e-02	1.00e+00
				GO:0031497	chromatin assembly	4.91e-02	1.00e+00
				GO:0031935	regulation of chromatin silencing	4.21e-03	1.00e+00
				GO:0031989	bombesin receptor signaling pathway	1.07e-02	1.00e+00
				GO:0032230	positive regulation of synaptic transmission, GABAergic	4.21e-02	1.00e+00
				GO:0032253	dense core granule localization	3.69e-02	1.00e+00
				GO:0032276	regulation of gonadotropin secretion	4.47e-02	1.00e+00
				GO:0032278	positive regulation of gonadotropin secretion	2.13e-02	1.00e+00
				GO:0032305	positive regulation of icosanoid secretion	4.73e-02	1.00e+00
				GO:0032409	regulation of transporter activity	4.34e-02	1.00e+00
				GO:0032412	regulation of ion transmembrane transporter activity	3.57e-02	1.00e+00
				GO:0032488	Cdc42 protein signal transduction	3.44e-02	1.00e+00
				GO:0032535	regulation of cellular component size	4.22e-03	1.00e+00
				GO:0032927	positive regulation of activin receptor signaling pathway	2.39e-02	1.00e+00
				GO:0033278	cell proliferation in midbrain	2.13e-02	1.00e+00
				GO:0033604	negative regulation of catecholamine secretion	4.73e-02	1.00e+00
				GO:0034315	regulation of Arp2/3 complex-mediated actin nucleation	4.98e-02	1.00e+00
				GO:0034766	negative regulation of ion transmembrane transport	3.77e-02	1.00e+00
				GO:0035457	cellular response to interferon-alpha	3.95e-02	1.00e+00
				GO:0035725	sodium ion transmembrane transport	4.77e-02	1.00e+00
				GO:0035988	chondrocyte proliferation	4.98e-02	1.00e+00
				GO:0036514	dopaminergic neuron axon guidance	1.86e-02	1.00e+00
				GO:0036515	serotonergic neuron axon guidance	1.34e-02	1.00e+00
				GO:0038007	netrin-activated signaling pathway	2.65e-02	1.00e+00
				GO:0040007	growth	1.90e-02	1.00e+00
				GO:0042357	thiamine diphosphate metabolic process	8.03e-03	1.00e+00
				GO:0042391	regulation of membrane potential	3.33e-02	1.00e+00
				GO:0042713	sperm ejaculation	1.86e-02	1.00e+00
				GO:0042723	thiamine-containing compound metabolic process	1.07e-02	1.00e+00
				GO:0042940	D-amino acid transport	2.39e-02	1.00e+00
				GO:0043084	penile erection	3.95e-02	1.00e+00
				GO:0043129	surfactant homeostasis	3.69e-02	1.00e+00
				GO:0043269	regulation of ion transport	4.52e-02	1.00e+00
				GO:0043653	mitochondrial fragmentation involved in apoptotic process	3.44e-02	1.00e+00
				GO:0044070	regulation of anion transport	4.04e-03	1.00e+00
				GO:0044089	positive regulation of cellular component biogenesis	1.61e-02	1.00e+00
				GO:0045186	zonula adherens assembly	8.03e-03	1.00e+00
				GO:0045448	mitotic cell cycle, embryonic	1.34e-02	1.00e+00
				GO:0045597	positive regulation of cell differentiation	2.57e-02	1.00e+00
				GO:0045639	positive regulation of myeloid cell differentiation	3.02e-02	1.00e+00
				GO:0045654	positive regulation of megakaryocyte differentiation	3.18e-02	1.00e+00
				GO:0045666	positive regulation of neuron differentiation	3.38e-02	1.00e+00
				GO:0045732	positive regulation of protein catabolic process	2.11e-02	1.00e+00
				GO:0045814	negative regulation of gene expression, epigenetic	4.64e-02	1.00e+00
				GO:0045910	negative regulation of DNA recombination	7.09e-03	1.00e+00
				GO:0045937	positive regulation of phosphate metabolic process	3.42e-02	1.00e+00
				GO:0045955	negative regulation of calcium ion-dependent exocytosis	3.18e-02	1.00e+00
				GO:0045976	negative regulation of mitotic cell cycle, embryonic	8.03e-03	1.00e+00
				GO:0046717	acid secretion	4.04e-03	1.00e+00
				GO:0046880	regulation of follicle-stimulating hormone secretion	2.65e-02	1.00e+00
				GO:0046881	positive regulation of follicle-stimulating hormone secretion	1.60e-02	1.00e+00
				GO:0046884	follicle-stimulating hormone secretion	3.18e-02	1.00e+00
				GO:0046929	negative regulation of neurotransmitter secretion	3.18e-02	1.00e+00
				GO:0048172	regulation of short-term neuronal synaptic plasticity	4.98e-02	1.00e+00
				GO:0048174	negative regulation of short-term neuronal synaptic plasticity	5.36e-03	1.00e+00
				GO:0048340	paraxial mesoderm morphogenesis	3.44e-02	1.00e+00
				GO:0048341	paraxial mesoderm formation	2.39e-02	1.00e+00
				GO:0048468	cell development	4.37e-03	1.00e+00
				GO:0048598	embryonic morphogenesis	6.74e-03	1.00e+00
				GO:0048706	embryonic skeletal system development	4.84e-02	1.00e+00
				GO:0048731	system development	1.09e-02	1.00e+00
				GO:0048813	dendrite morphogenesis	1.16e-02	1.00e+00
				GO:0048875	chemical homeostasis within a tissue	4.21e-02	1.00e+00
				GO:0050769	positive regulation of neurogenesis	1.82e-02	1.00e+00
				GO:0050773	regulation of dendrite development	1.35e-02	1.00e+00
				GO:0050774	negative regulation of dendrite morphogenesis	4.98e-02	1.00e+00
				GO:0050789	regulation of biological process	2.53e-02	1.00e+00
				GO:0050793	regulation of developmental process	5.06e-03	1.00e+00
				GO:0050794	regulation of cellular process	8.40e-03	1.00e+00
				GO:0051047	positive regulation of secretion	4.83e-02	1.00e+00
				GO:0051094	positive regulation of developmental process	6.65e-03	1.00e+00
				GO:0051127	positive regulation of actin nucleation	4.47e-02	1.00e+00
				GO:0051128	regulation of cellular component organization	2.33e-02	1.00e+00
				GO:0051239	regulation of multicellular organismal process	1.44e-02	1.00e+00
				GO:0051240	positive regulation of multicellular organismal process	1.60e-02	1.00e+00
				GO:0051247	positive regulation of protein metabolic process	2.30e-02	1.00e+00
				GO:0051280	negative regulation of release of sequestered calcium ion into cytosol	4.21e-02	1.00e+00
				GO:0051284	positive regulation of sequestering of calcium ion	4.73e-02	1.00e+00
				GO:0051648	vesicle localization	3.67e-02	1.00e+00
				GO:0051650	establishment of vesicle localization	3.09e-02	1.00e+00
				GO:0051899	membrane depolarization	2.29e-02	1.00e+00
				GO:0051938	L-glutamate import	4.21e-02	1.00e+00
				GO:0051962	positive regulation of nervous system development	7.10e-03	1.00e+00
				GO:0051988	regulation of attachment of spindle microtubules to kinetochore	3.69e-02	1.00e+00
				GO:0055108	Golgi to transport vesicle transport	8.03e-03	1.00e+00
				GO:0060011	Sertoli cell proliferation	2.13e-02	1.00e+00
				GO:0060012	synaptic transmission, glycinergic	1.86e-02	1.00e+00
				GO:0060081	membrane hyperpolarization	4.47e-02	1.00e+00
				GO:0060232	delamination	1.07e-02	1.00e+00
				GO:0060281	regulation of oocyte development	3.44e-02	1.00e+00
				GO:0060327	cytoplasmic actin-based contraction involved in cell motility	8.03e-03	1.00e+00
				GO:0060339	negative regulation of type I interferon-mediated signaling pathway	3.95e-02	1.00e+00
				GO:0060349	bone morphogenesis	3.71e-02	1.00e+00
				GO:0060350	endochondral bone morphogenesis	1.73e-02	1.00e+00
				GO:0060644	mammary gland epithelial cell differentiation	4.73e-02	1.00e+00
				GO:0060732	positive regulation of inositol phosphate biosynthetic process	4.21e-02	1.00e+00
				GO:0060968	regulation of gene silencing	2.44e-02	1.00e+00
				GO:0060969	negative regulation of gene silencing	4.44e-03	1.00e+00
				GO:0061026	cardiac muscle tissue regeneration	2.65e-02	1.00e+00
				GO:0061163	endoplasmic reticulum polarization	5.36e-03	1.00e+00
				GO:0061548	ganglion development	4.47e-02	1.00e+00
				GO:0061549	sympathetic ganglion development	2.65e-02	1.00e+00
				GO:0061564	axon development	9.82e-03	1.00e+00
				GO:0061573	actin filament bundle retrograde transport	5.36e-03	1.00e+00
				GO:0061782	vesicle fusion with vesicle	5.36e-03	1.00e+00
				GO:0061792	secretory granule maturation	1.34e-02	1.00e+00
				GO:0070307	lens fiber cell development	3.69e-02	1.00e+00
				GO:0070309	lens fiber cell morphogenesis	2.13e-02	1.00e+00
				GO:0070650	actin filament bundle distribution	8.03e-03	1.00e+00
				GO:0070777	D-aspartate transport	1.60e-02	1.00e+00
				GO:0070779	D-aspartate import across plasma membrane	1.60e-02	1.00e+00
				GO:0071294	cellular response to zinc ion	3.69e-02	1.00e+00
				GO:0071361	cellular response to ethanol	4.47e-02	1.00e+00
				GO:0071545	inositol phosphate catabolic process	4.47e-02	1.00e+00
				GO:0071679	commissural neuron axon guidance	3.44e-02	1.00e+00
				GO:0072089	stem cell proliferation	4.97e-02	1.00e+00
				GO:0072658	maintenance of protein location in membrane	8.03e-03	1.00e+00
				GO:0072660	maintenance of protein location in plasma membrane	8.03e-03	1.00e+00
				GO:0090066	regulation of anatomical structure size	1.59e-02	1.00e+00
				GO:0090237	regulation of arachidonic acid secretion	2.91e-02	1.00e+00
				GO:0090238	positive regulation of arachidonic acid secretion	2.13e-02	1.00e+00
				GO:0090522	vesicle tethering involved in exocytosis	5.36e-03	1.00e+00
				GO:0097094	craniofacial suture morphogenesis	4.73e-02	1.00e+00
				GO:0097151	positive regulation of inhibitory postsynaptic potential	2.13e-02	1.00e+00
				GO:0097354	prenylation	3.44e-02	1.00e+00
				GO:0098508	endothelial to hematopoietic transition	5.36e-03	1.00e+00
				GO:0098532	histone H3-K27 trimethylation	2.65e-02	1.00e+00
				GO:0098712	L-glutamate import across plasma membrane	3.95e-02	1.00e+00
				GO:0098828	modulation of inhibitory postsynaptic potential	2.39e-02	1.00e+00
				GO:0098916	anterograde trans-synaptic signaling	3.65e-02	1.00e+00
				GO:0098917	retrograde trans-synaptic signaling	3.95e-02	1.00e+00
				GO:0099011	neuronal dense core vesicle exocytosis	2.13e-02	1.00e+00
				GO:0099022	vesicle tethering	2.39e-02	1.00e+00
				GO:0099082	retrograde trans-synaptic signaling by neuropeptide	8.03e-03	1.00e+00
				GO:0099161	regulation of presynaptic dense core granule exocytosis	5.36e-03	1.00e+00
				GO:0099183	trans-synaptic signaling by BDNF, modulating synaptic transmission	1.34e-02	1.00e+00
				GO:0099191	trans-synaptic signaling by BDNF	1.34e-02	1.00e+00
				GO:0099519	dense core granule cytoskeletal transport	3.44e-02	1.00e+00
				GO:0099525	presynaptic dense core vesicle exocytosis	2.13e-02	1.00e+00
				GO:0099536	synaptic signaling	3.97e-02	1.00e+00
				GO:0099537	trans-synaptic signaling	3.81e-02	1.00e+00
				GO:0099538	synaptic signaling via neuropeptide	1.34e-02	1.00e+00
				GO:0099540	trans-synaptic signaling by neuropeptide	1.07e-02	1.00e+00
				GO:0099550	trans-synaptic signaling, modulating synaptic transmission	3.69e-02	1.00e+00
				GO:0099565	chemical synaptic transmission, postsynaptic	4.13e-02	1.00e+00
				GO:0120031	plasma membrane bounded cell projection assembly	4.09e-02	1.00e+00
				GO:0120034	positive regulation of plasma membrane bounded cell projection assembly	3.30e-02	1.00e+00
				GO:1900118	negative regulation of execution phase of apoptosis	3.69e-02	1.00e+00
				GO:1900193	regulation of oocyte maturation	2.65e-02	1.00e+00
				GO:1901950	dense core granule transport	3.69e-02	1.00e+00
				GO:1902036	regulation of hematopoietic stem cell differentiation	2.91e-02	1.00e+00
				GO:1902305	regulation of sodium ion transmembrane transport	1.21e-02	1.00e+00
				GO:1902306	negative regulation of sodium ion transmembrane transport	4.21e-02	1.00e+00
				GO:1902630	regulation of membrane hyperpolarization	1.34e-02	1.00e+00
				GO:1902804	negative regulation of synaptic vesicle transport	1.60e-02	1.00e+00
				GO:1903532	positive regulation of secretion by cell	3.38e-02	1.00e+00
				GO:1903537	meiotic cell cycle process involved in oocyte maturation	1.07e-02	1.00e+00
				GO:1903538	regulation of meiotic cell cycle process involved in oocyte maturation	1.07e-02	1.00e+00
				GO:1903564	regulation of protein localization to cilium	2.13e-02	1.00e+00
				GO:1903566	positive regulation of protein localization to cilium	1.34e-02	1.00e+00
				GO:1903677	regulation of cap-independent translational initiation	1.07e-02	1.00e+00
				GO:1903679	positive regulation of cap-independent translational initiation	1.07e-02	1.00e+00
				GO:1903829	positive regulation of cellular protein localization	4.83e-02	1.00e+00
				GO:1904063	negative regulation of cation transmembrane transport	2.91e-02	1.00e+00
				GO:1904688	regulation of cytoplasmic translational initiation	1.34e-02	1.00e+00
				GO:1904690	positive regulation of cytoplasmic translational initiation	1.07e-02	1.00e+00
				GO:1904779	regulation of protein localization to centrosome	2.91e-02	1.00e+00
				GO:1904781	positive regulation of protein localization to centrosome	2.13e-02	1.00e+00
				GO:1904938	planar cell polarity pathway involved in axon guidance	1.86e-02	1.00e+00
				GO:1905114	cell surface receptor signaling pathway involved in cell-cell signaling	1.28e-02	1.00e+00
				GO:1905268	negative regulation of chromatin organization	1.32e-02	1.00e+00
				GO:1905414	negative regulation of dense core granule exocytosis	5.36e-03	1.00e+00
				GO:1905415	positive regulation of dense core granule exocytosis	5.36e-03	1.00e+00
				GO:1905432	regulation of retrograde trans-synaptic signaling by neuropeptide	5.36e-03	1.00e+00
				GO:1905433	negative regulation of retrograde trans-synaptic signaling by neuropeptide	5.36e-03	1.00e+00
				GO:1905879	regulation of oogenesis	3.44e-02	1.00e+00
				GO:1990504	dense core granule exocytosis	2.91e-02	1.00e+00
				GO:2000301	negative regulation of synaptic vesicle exocytosis	1.34e-02	1.00e+00
				GO:2000312	regulation of kainate selective glutamate receptor activity	1.07e-02	1.00e+00
				GO:2000601	positive regulation of Arp2/3 complex-mediated actin nucleation	2.39e-02	1.00e+00
				GO:2000649	regulation of sodium ion transmembrane transporter activity	8.62e-03	1.00e+00
				GO:2000650	negative regulation of sodium ion transmembrane transporter activity	3.69e-02	1.00e+00
				GO:2000767	positive regulation of cytoplasmic translation	2.65e-02	1.00e+00
				GO:2001222	regulation of neuron migration	7.99e-03	1.00e+00
				GO:2001223	negative regulation of neuron migration	3.18e-02	1.00e+00
				GO:2001251	negative regulation of chromosome organization	7.25e-03	1.00e+00

## Sheet: Trp53cor1
Positively correlated genes				Biological process										Molecular function
ENSMUSG00000006724	Cyp27b1	0.9368		GO	description	pvalue	qvalue		GO	description	pvalue	qvalue
ENSMUSG00000013236	Ptprs	0.9081		GO:0021761	limbic system development	3.17e-05	8.52e-02		GO:0006260	DNA replication	2.26e-05	3.64e-01		GO	description	pvalue	qvalue		GO	description	pvalue	qvalue
ENSMUSG00000020263	Appl2	0.9365		GO:0021766	hippocampus development	1.52e-05	8.52e-02		GO:0000076	DNA replication checkpoint	1.23e-02	1.00e+00		GO:0001103	RNA polymerase II repressing transcription factor binding	1.79e-02	1		GO:0000166	nucleotide binding	1.67e-02	1
ENSMUSG00000029413	Naaa	0.9116		GO:0032101	regulation of response to external stimulus	2.35e-05	8.52e-02		GO:0000278	mitotic cell cycle	2.79e-03	1.00e+00		GO:0001786	phosphatidylserine binding	2.92e-02	1		GO:0000295	adenine nucleotide transmembrane transporter activity	1.09e-02	1
ENSMUSG00000029419	Ajm1	0.9055		GO:0032102	negative regulation of response to external stimulus	1.84e-05	8.52e-02		GO:0000280	nuclear division	3.41e-02	1.00e+00		GO:0004498	calcidiol 1-monooxygenase activity	1.00e-03	1		GO:0000774	adenyl-nucleotide exchange factor activity	7.27e-03	1
ENSMUSG00000031398	Plxna3	0.9103		GO:0045926	negative regulation of growth	5.36e-06	8.52e-02		GO:0000722	telomere maintenance via recombination	1.02e-02	1.00e+00		GO:0004725	protein tyrosine phosphatase activity	4.95e-02	1		GO:0003689	DNA clamp loader activity	7.27e-03	1
ENSMUSG00000031755	Bbs2	0.9303		GO:0048640	negative regulation of developmental growth	2.68e-05	8.52e-02		GO:0000723	telomere maintenance	3.78e-03	1.00e+00		GO:0005089	Rho guanyl-nucleotide exchange factor activity	3.75e-02	1		GO:0003712	transcription coregulator activity	4.46e-02	1
ENSMUSG00000041977	Arhgef11	0.9078		GO:0032104	regulation of response to extracellular stimulus	8.59e-05	1.73e-01		GO:0001736	establishment of planar polarity	4.01e-02	1.00e+00		GO:0005355	glucose transmembrane transporter activity	1.10e-02	1		GO:0004177	aminopeptidase activity	3.30e-02	1
ENSMUSG00000049811	Fam161a	0.9149		GO:0032107	regulation of response to nutrient levels	8.59e-05	1.73e-01		GO:0001832	blastocyst growth	2.02e-02	1.00e+00		GO:0008134	transcription factor binding	4.36e-03	1		GO:0004402	histone acetyltransferase activity	4.43e-02	1
ENSMUSG00000053175	Bcl3	0.9218		GO:0021543	pallium development	1.13e-04	1.83e-01		GO:0001833	inner cell mass cell proliferation	1.16e-02	1.00e+00		GO:0015144	carbohydrate transmembrane transporter activity	1.89e-02	1		GO:0005346	purine ribonucleotide transmembrane transporter activity	1.09e-02	1
ENSMUSG00000078247	Airn	0.9156		GO:0030308	negative regulation of cell growth	1.04e-04	1.83e-01		GO:0001958	endochondral ossification	2.17e-02	1.00e+00		GO:0015145	monosaccharide transmembrane transporter activity	1.20e-02	1		GO:0005347	ATP transmembrane transporter activity	8.00e-03	1
ENSMUSG00000085912	Trp53cor1	10000		GO:0001818	negative regulation of cytokine production	2.42e-04	3.05e-01		GO:0002021	response to dietary excess	2.31e-02	1.00e+00		GO:0015149	hexose transmembrane transporter activity	1.10e-02	1		GO:0005524	ATP binding	2.03e-02	1
ENSMUSG00000096687	Mfsd4b4	0.9059		GO:0030517	negative regulation of axon extension	2.34e-04	3.05e-01		GO:0006139	nucleobase-containing compound metabolic process	1.59e-03	1.00e+00		GO:0016709	oxidoreductase activity, acting on paired donors, with incorporation or reduction of molecular oxygen, NAD(P)H as one donor, and incorporation of one atom of oxygen	2.68e-02	1		GO:0008094	DNA-dependent ATPase activity	4.99e-02	1
				GO:0040008	regulation of growth	2.54e-04	3.05e-01		GO:0006259	DNA metabolic process	3.97e-04	1.00e+00		GO:0016811	hydrolase activity, acting on carbon-nitrogen (but not peptide) bonds, in linear amides	4.09e-02	1		GO:0008144	drug binding	3.39e-02	1
				GO:0051241	negative regulation of multicellular organismal process	2.65e-04	3.05e-01		GO:0006261	DNA-dependent DNA replication	3.78e-03	1.00e+00		GO:0017016	Ras GTPase binding	1.64e-02	1		GO:0008240	tripeptidyl-peptidase activity	2.91e-03	1
				GO:0021537	telencephalon development	3.32e-04	3.57e-01		GO:0006270	DNA replication initiation	2.10e-02	1.00e+00		GO:0017064	fatty acid amide hydrolase activity	1.50e-03	1		GO:0015215	nucleotide transmembrane transporter activity	1.31e-02	1
Negatively correlated genes				GO:0034121	regulation of toll-like receptor signaling pathway	4.39e-04	4.30e-01		GO:0006271	DNA strand elongation involved in DNA replication	8.72e-03	1.00e+00		GO:0017154	semaphorin receptor activity	6.50e-03	1		GO:0015216	purine nucleotide transmembrane transporter activity	1.09e-02	1
ENSMUSG00000002881	Nab1	-0.7527		GO:0050771	negative regulation of axonogenesis	4.53e-04	4.30e-01		GO:0006281	DNA repair	4.65e-02	1.00e+00		GO:0031267	small GTPase binding	1.76e-02	1		GO:0015605	organophosphate ester transmembrane transporter activity	1.88e-02	1
ENSMUSG00000021635	Rad17	-0.7084		GO:0050768	negative regulation of neurogenesis	4.87e-04	4.37e-01		GO:0006312	mitotic recombination	1.59e-02	1.00e+00		GO:0035374	chondroitin sulfate binding	5.51e-03	1		GO:0015932	nucleobase-containing compound transmembrane transporter activity	3.09e-02	1
ENSMUSG00000022360	Atad2	-0.7870		GO:0051961	negative regulation of nervous system development	5.95e-04	5.05e-01		GO:0006458	'de novo' protein folding	2.45e-02	1.00e+00		GO:0043394	proteoglycan binding	1.94e-02	1		GO:0016462	pyrophosphatase activity	2.54e-02	1
ENSMUSG00000024943	Smc5	-0.7161		GO:0048585	negative regulation of response to stimulus	6.43e-04	5.18e-01		GO:0006725	cellular aromatic compound metabolic process	2.13e-03	1.00e+00		GO:0043395	heparan sulfate proteoglycan binding	1.05e-02	1		GO:0016538	cyclin-dependent protein serine/threonine kinase regulator activity	3.23e-02	1
ENSMUSG00000026819	Slc25a25	-0.7940		GO:0009605	response to external stimulus	7.41e-04	5.35e-01		GO:0006807	nitrogen compound metabolic process	2.11e-02	1.00e+00		GO:0047412	N-(long-chain-acyl)ethanolamine deacylase activity	1.00e-03	1		GO:0016817	hydrolase activity, acting on acid anhydrides	2.56e-02	1
ENSMUSG00000027454	Gins1	-0.7432		GO:0010721	negative regulation of cell development	7.62e-04	5.35e-01		GO:0006862	nucleotide transport	1.74e-02	1.00e+00		GO:0051020	GTPase binding	2.79e-02	1		GO:0016818	hydrolase activity, acting on acid anhydrides, in phosphorus-containing anhydrides	2.56e-02	1
ENSMUSG00000028212	Ccne2	-0.7464		GO:0048638	regulation of developmental growth	7.62e-04	5.35e-01		GO:0006893	Golgi to plasma membrane transport	3.94e-02	1.00e+00		GO:0051119	sugar transmembrane transporter activity	1.25e-02	1		GO:0016887	ATPase activity	3.06e-02	1
ENSMUSG00000028578	Caap1	-0.7143		GO:0001558	regulation of cell growth	9.99e-04	5.83e-01		GO:0006996	organelle organization	9.60e-03	1.00e+00		GO:0070491	repressing transcription factor binding	3.60e-02	1		GO:0017076	purine nucleotide binding	1.02e-02	1
ENSMUSG00000029464	Gpn3	-0.7338		GO:0010771	negative regulation of cell morphogenesis involved in differentiation	9.75e-04	5.83e-01		GO:0007049	cell cycle	5.96e-03	1.00e+00		GO:0072341	modified amino acid binding	4.86e-02	1		GO:0017111	nucleoside-triphosphatase activity	2.18e-02	1
ENSMUSG00000029657	Hsph1	-0.7584		GO:0030900	forebrain development	1.01e-03	5.83e-01		GO:0007059	chromosome segregation	2.24e-02	1.00e+00							GO:0017160	Ral GTPase binding	1.16e-02	1
ENSMUSG00000031669	Gins3	-0.7568		GO:0048583	regulation of response to stimulus	9.69e-04	5.83e-01		GO:0007062	sister chromatid cohesion	4.01e-02	1.00e+00							GO:0030554	adenyl nucleotide binding	2.40e-02	1
ENSMUSG00000036825	Ssx2ip	-0.7092		GO:0070564	positive regulation of vitamin D receptor signaling pathway	1.00e-03	5.83e-01		GO:0007063	regulation of sister chromatid cohesion	1.59e-02	1.00e+00							GO:0032553	ribonucleotide binding	1.03e-02	1
ENSMUSG00000038697	Taf5l	-0.7998		GO:0002224	toll-like receptor signaling pathway	1.21e-03	5.88e-01		GO:0007064	mitotic sister chromatid cohesion	1.81e-02	1.00e+00							GO:0032555	purine ribonucleotide binding	9.94e-03	1
ENSMUSG00000041763	Tpp2	-0.7096		GO:0002266	follicular dendritic cell activation	1.50e-03	5.88e-01		GO:0007129	synapsis	3.73e-02	1.00e+00							GO:0032559	adenyl ribonucleotide binding	2.34e-02	1
ENSMUSG00000044934	Zfp367	-0.8116		GO:0002268	follicular dendritic cell differentiation	1.50e-03	5.88e-01		GO:0007164	establishment of tissue polarity	4.08e-02	1.00e+00							GO:0033170	protein-DNA loading ATPase activity	7.27e-03	1
ENSMUSG00000061244	Exoc5	-0.7137		GO:0008645	hexose transmembrane transport	1.61e-03	5.88e-01		GO:0007422	peripheral nervous system development	4.99e-02	1.00e+00							GO:0035639	purine ribonucleoside triphosphate binding	8.40e-03	1
				GO:0009631	cold acclimation	2.01e-03	5.88e-01		GO:0008152	metabolic process	2.23e-02	1.00e+00							GO:0036094	small molecule binding	3.31e-02	1
				GO:0010956	negative regulation of calcidiol 1-monooxygenase activity	2.01e-03	5.88e-01		GO:0008156	negative regulation of DNA replication	2.10e-02	1.00e+00							GO:0043014	alpha-tubulin binding	2.74e-02	1
				GO:0010979	regulation of vitamin D 24-hydroxylase activity	2.01e-03	5.88e-01		GO:0009058	biosynthetic process	1.82e-02	1.00e+00							GO:0043168	anion binding	4.65e-02	1
				GO:0010980	positive regulation of vitamin D 24-hydroxylase activity	2.01e-03	5.88e-01		GO:0009059	macromolecule biosynthetic process	2.64e-03	1.00e+00							GO:0060590	ATPase regulator activity	2.88e-02	1
				GO:0015749	monosaccharide transmembrane transport	1.66e-03	5.88e-01		GO:0010556	regulation of macromolecule biosynthetic process	4.95e-02	1.00e+00							GO:0061733	peptide-lysine-N-acetyltransferase activity	4.57e-02	1
				GO:0016049	cell growth	1.59e-03	5.88e-01		GO:0010972	negative regulation of G2/M transition of mitotic cell cycle	3.23e-02	1.00e+00							GO:0097367	carbohydrate derivative binding	1.86e-02	1
				GO:0021987	cerebral cortex development	1.80e-03	5.88e-01		GO:0014037	Schwann cell differentiation	2.81e-02	1.00e+00							GO:1901265	nucleoside phosphate binding	1.67e-02	1
				GO:0030516	regulation of axon extension	1.33e-03	5.88e-01		GO:0015865	purine nucleotide transport	1.38e-02	1.00e+00							GO:1901505	carbohydrate derivative transmembrane transporter activity	3.02e-02	1
				GO:0034164	negative regulation of toll-like receptor 9 signaling pathway	2.01e-03	5.88e-01		GO:0015867	ATP transport	9.44e-03	1.00e+00
				GO:0034219	carbohydrate transmembrane transport	1.74e-03	5.88e-01		GO:0015868	purine ribonucleotide transport	1.31e-02	1.00e+00
				GO:0036378	calcitriol biosynthetic process from calciol	2.01e-03	5.88e-01		GO:0016601	Rac protein signal transduction	2.81e-02	1.00e+00
				GO:0040007	growth	1.17e-03	5.88e-01		GO:0022402	cell cycle process	9.29e-04	1.00e+00
				GO:0042369	vitamin D catabolic process	2.01e-03	5.88e-01		GO:0022616	DNA strand elongation	1.31e-02	1.00e+00
				GO:0045082	positive regulation of interleukin-10 biosynthetic process	2.01e-03	5.88e-01		GO:0030031	cell projection assembly	4.91e-02	1.00e+00
				GO:0045833	negative regulation of lipid metabolic process	1.26e-03	5.88e-01		GO:0031935	regulation of chromatin silencing	2.52e-02	1.00e+00
				GO:0048675	axon extension	2.00e-03	5.88e-01		GO:0031936	negative regulation of chromatin silencing	1.31e-02	1.00e+00
				GO:0051093	negative regulation of developmental process	1.52e-03	5.88e-01		GO:0032094	response to food	3.23e-02	1.00e+00
				GO:0051240	positive regulation of multicellular organismal process	1.39e-03	5.88e-01		GO:0032200	telomere organization	3.90e-03	1.00e+00
				GO:0061387	regulation of extent of cell growth	1.63e-03	5.88e-01		GO:0033044	regulation of chromosome organization	2.91e-02	1.00e+00
				GO:0062014	negative regulation of small molecule metabolic process	1.58e-03	5.88e-01		GO:0033260	nuclear DNA replication	2.52e-02	1.00e+00
				GO:1904659	glucose transmembrane transport	1.58e-03	5.88e-01		GO:0033314	mitotic DNA replication checkpoint	8.00e-03	1.00e+00
				GO:1905301	regulation of macropinocytosis	2.01e-03	5.88e-01		GO:0034086	maintenance of sister chromatid cohesion	1.02e-02	1.00e+00
				GO:1905303	positive regulation of macropinocytosis	1.50e-03	5.88e-01		GO:0034088	maintenance of mitotic sister chromatid cohesion	9.44e-03	1.00e+00
				GO:0002221	pattern recognition receptor signaling pathway	2.20e-03	6.04e-01		GO:0034091	regulation of maintenance of sister chromatid cohesion	7.27e-03	1.00e+00
				GO:0002758	innate immune response-activating signal transduction	2.27e-03	6.04e-01		GO:0034093	positive regulation of maintenance of sister chromatid cohesion	5.10e-03	1.00e+00
				GO:0016043	cellular component organization	2.18e-03	6.04e-01		GO:0034182	regulation of maintenance of mitotic sister chromatid cohesion	6.55e-03	1.00e+00
				GO:0031667	response to nutrient levels	2.27e-03	6.04e-01		GO:0034184	positive regulation of maintenance of mitotic sister chromatid cohesion	4.37e-03	1.00e+00
				GO:0051239	regulation of multicellular organismal process	2.28e-03	6.04e-01		GO:0034641	cellular nitrogen compound metabolic process	4.43e-03	1.00e+00
				GO:0090066	regulation of anatomical structure size	2.20e-03	6.04e-01		GO:0034645	cellular macromolecule biosynthetic process	9.46e-03	1.00e+00
				GO:0008643	carbohydrate transport	2.65e-03	6.11e-01		GO:0035019	somatic stem cell population maintenance	3.66e-02	1.00e+00
				GO:0009991	response to extracellular stimulus	2.71e-03	6.11e-01		GO:0035020	regulation of Rac protein signal transduction	1.31e-02	1.00e+00
				GO:0010957	negative regulation of vitamin D biosynthetic process	3.01e-03	6.11e-01		GO:0035735	intraciliary transport involved in cilium assembly	5.82e-03	1.00e+00
				GO:0010977	negative regulation of neuron projection development	3.03e-03	6.11e-01		GO:0036075	replacement ossification	2.17e-02	1.00e+00
				GO:0021636	trigeminal nerve morphogenesis	3.01e-03	6.11e-01		GO:0042073	intraciliary transport	2.95e-02	1.00e+00
				GO:0021637	trigeminal nerve structural organization	3.01e-03	6.11e-01		GO:0043170	macromolecule metabolic process	1.05e-02	1.00e+00
				GO:0032106	positive regulation of response to extracellular stimulus	3.01e-03	6.11e-01		GO:0043966	histone H3 acetylation	4.71e-02	1.00e+00
				GO:0032109	positive regulation of response to nutrient levels	3.01e-03	6.11e-01		GO:0044238	primary metabolic process	4.16e-02	1.00e+00
				GO:0032687	negative regulation of interferon-alpha production	3.01e-03	6.11e-01		GO:0044249	cellular biosynthetic process	3.92e-02	1.00e+00
				GO:0038108	negative regulation of appetite by leptin-mediated signaling pathway	2.51e-03	6.11e-01		GO:0044260	cellular macromolecule metabolic process	3.59e-02	1.00e+00
				GO:0042091	interleukin-10 biosynthetic process	3.01e-03	6.11e-01		GO:0044770	cell cycle phase transition	3.44e-02	1.00e+00
				GO:0045074	regulation of interleukin-10 biosynthetic process	3.01e-03	6.11e-01		GO:0044772	mitotic cell cycle phase transition	2.81e-02	1.00e+00
				GO:0045415	negative regulation of interleukin-8 biosynthetic process	2.51e-03	6.11e-01		GO:0044774	mitotic DNA integrity checkpoint	4.71e-02	1.00e+00
				GO:0048518	positive regulation of biological process	2.61e-03	6.11e-01		GO:0044782	cilium organization	2.24e-02	1.00e+00
				GO:0070291	N-acylethanolamine metabolic process	2.51e-03	6.11e-01		GO:0044786	cell cycle DNA replication	2.88e-02	1.00e+00
				GO:0070562	regulation of vitamin D receptor signaling pathway	3.01e-03	6.11e-01		GO:0044818	mitotic G2/M transition checkpoint	2.45e-02	1.00e+00
				GO:0070640	vitamin D3 metabolic process	2.51e-03	6.11e-01		GO:0045143	homologous chromosome segregation	4.50e-02	1.00e+00
				GO:0071840	cellular component organization or biogenesis	2.68e-03	6.11e-01		GO:0045341	MHC class I biosynthetic process	4.37e-03	1.00e+00
				GO:1905451	positive regulation of Fc-gamma receptor signaling pathway involved in phagocytosis	2.51e-03	6.11e-01		GO:0045343	regulation of MHC class I biosynthetic process	4.37e-03	1.00e+00
				GO:0002218	activation of innate immune response	3.28e-03	6.54e-01		GO:0045345	positive regulation of MHC class I biosynthetic process	3.64e-03	1.00e+00
				GO:0021785	branchiomotor neuron axon guidance	3.51e-03	6.58e-01		GO:0045815	positive regulation of gene expression, epigenetic	2.31e-02	1.00e+00
				GO:0046137	negative regulation of vitamin metabolic process	3.51e-03	6.58e-01		GO:0045840	positive regulation of mitotic nuclear division	4.15e-02	1.00e+00
				GO:0048549	positive regulation of pinocytosis	3.51e-03	6.58e-01		GO:0045876	positive regulation of sister chromatid cohesion	8.72e-03	1.00e+00
				GO:0060369	positive regulation of Fc receptor mediated stimulatory signaling pathway	3.51e-03	6.58e-01		GO:0046483	heterocycle metabolic process	1.92e-03	1.00e+00
				GO:1905449	regulation of Fc-gamma receptor signaling pathway involved in phagocytosis	3.51e-03	6.58e-01		GO:0046635	positive regulation of alpha-beta T cell activation	4.57e-02	1.00e+00
				GO:0002433	immune response-regulating cell surface receptor signaling pathway involved in phagocytosis	4.01e-03	6.80e-01		GO:0048278	vesicle docking	4.15e-02	1.00e+00
				GO:0033211	adiponectin-activated signaling pathway	4.01e-03	6.80e-01		GO:0048285	organelle fission	4.17e-02	1.00e+00
				GO:0038096	Fc-gamma receptor signaling pathway involved in phagocytosis	4.01e-03	6.80e-01		GO:0051084	'de novo' posttranslational protein folding	2.38e-02	1.00e+00
				GO:0042536	negative regulation of tumor necrosis factor biosynthetic process	4.01e-03	6.80e-01		GO:0051085	chaperone cofactor-dependent protein refolding	2.10e-02	1.00e+00
				GO:0044107	cellular alcohol metabolic process	4.01e-03	6.80e-01		GO:0051132	NK T cell activation	8.00e-03	1.00e+00
				GO:0044108	cellular alcohol biosynthetic process	4.01e-03	6.80e-01		GO:0051133	regulation of NK T cell activation	6.55e-03	1.00e+00
				GO:0060558	regulation of calcidiol 1-monooxygenase activity	4.01e-03	6.80e-01		GO:0051135	positive regulation of NK T cell activation	5.10e-03	1.00e+00
				GO:0070561	vitamin D receptor signaling pathway	4.01e-03	6.80e-01		GO:0051276	chromosome organization	8.70e-03	1.00e+00
				GO:1990138	neuron projection extension	3.86e-03	6.80e-01		GO:0051503	adenine nucleotide transport	1.31e-02	1.00e+00
				GO:0001817	regulation of cytokine production	4.22e-03	6.99e-01		GO:0051726	regulation of cell cycle	3.51e-02	1.00e+00
				GO:0008361	regulation of cell size	4.40e-03	6.99e-01		GO:0051984	positive regulation of chromosome segregation	2.31e-02	1.00e+00
				GO:0031345	negative regulation of cell projection organization	4.44e-03	6.99e-01		GO:0060249	anatomical structure homeostasis	3.27e-02	1.00e+00
				GO:0042439	ethanolamine-containing compound metabolic process	4.51e-03	6.99e-01		GO:0060271	cilium assembly	1.90e-02	1.00e+00
				GO:0048671	negative regulation of collateral sprouting	4.51e-03	6.99e-01		GO:0060612	adipose tissue development	3.52e-02	1.00e+00
				GO:0050770	regulation of axonogenesis	4.19e-03	6.99e-01		GO:0060969	negative regulation of gene silencing	2.59e-02	1.00e+00
				GO:0060295	regulation of cilium movement involved in cell motility	4.51e-03	6.99e-01		GO:0061077	chaperone-mediated protein folding	3.80e-02	1.00e+00
				GO:0060296	regulation of cilium beat frequency involved in ciliary motility	4.51e-03	6.99e-01		GO:0062033	positive regulation of mitotic sister chromatid segregation	1.45e-02	1.00e+00
				GO:1902019	regulation of cilium-dependent cell motility	4.51e-03	6.99e-01		GO:0070192	chromosome organization involved in meiotic cell cycle	4.99e-02	1.00e+00
				GO:0120036	plasma membrane bounded cell projection organization	4.61e-03	7.08e-01		GO:0071704	organic substance metabolic process	1.17e-02	1.00e+00
				GO:0002315	marginal zone B cell differentiation	5.01e-03	7.25e-01		GO:0090304	nucleic acid metabolic process	3.31e-03	1.00e+00
				GO:0007420	brain development	5.00e-03	7.25e-01		GO:0098813	nuclear chromosome segregation	1.54e-02	1.00e+00
				GO:0021612	facial nerve structural organization	5.01e-03	7.25e-01		GO:0120031	plasma membrane bounded cell projection assembly	4.72e-02	1.00e+00
				GO:0030030	cell projection organization	5.05e-03	7.25e-01		GO:0140056	organelle localization by membrane tethering	4.92e-02	1.00e+00
				GO:0042363	fat-soluble vitamin catabolic process	5.01e-03	7.25e-01		GO:1901360	organic cyclic compound metabolic process	2.79e-03	1.00e+00
				GO:0048589	developmental growth	5.08e-03	7.25e-01		GO:1901576	organic substance biosynthetic process	9.56e-03	1.00e+00
				GO:0060556	regulation of vitamin D biosynthetic process	5.01e-03	7.25e-01		GO:1902296	DNA strand elongation involved in cell cycle DNA replication	1.46e-03	1.00e+00
				GO:0070314	G1 to G0 transition	5.01e-03	7.25e-01		GO:1902319	DNA strand elongation involved in nuclear cell cycle DNA replication	1.46e-03	1.00e+00
				GO:0001816	cytokine production	5.53e-03	7.34e-01		GO:1902750	negative regulation of cell cycle G2/M phase transition	4.08e-02	1.00e+00
				GO:0014824	artery smooth muscle contraction	6.00e-03	7.34e-01		GO:1902969	mitotic DNA replication	1.02e-02	1.00e+00
				GO:0021559	trigeminal nerve development	5.51e-03	7.34e-01		GO:1902983	DNA strand elongation involved in mitotic DNA replication	1.46e-03	1.00e+00
				GO:0021561	facial nerve development	6.00e-03	7.34e-01		GO:1903047	mitotic cell cycle process	1.08e-03	1.00e+00
				GO:0021604	cranial nerve structural organization	6.00e-03	7.34e-01		GO:1904672	regulation of somatic stem cell population maintenance	6.55e-03	1.00e+00
				GO:0021610	facial nerve morphogenesis	6.00e-03	7.34e-01		GO:1905268	negative regulation of chromatin organization	4.57e-02	1.00e+00
				GO:0021859	pyramidal neuron differentiation	6.00e-03	7.34e-01		GO:1905515	non-motile cilium assembly	4.43e-02	1.00e+00
				GO:0021860	pyramidal neuron development	5.51e-03	7.34e-01		GO:2000036	regulation of stem cell population maintenance	2.31e-02	1.00e+00
				GO:0033210	leptin-mediated signaling pathway	5.51e-03	7.34e-01		GO:2001267	regulation of cysteine-type endopeptidase activity involved in apoptotic signaling pathway	1.09e-02	1.00e+00
				GO:0034163	regulation of toll-like receptor 9 signaling pathway	5.51e-03	7.34e-01		GO:2001268	negative regulation of cysteine-type endopeptidase activity involved in apoptotic signaling pathway	5.10e-03	1.00e+00
				GO:0042368	vitamin D biosynthetic process	6.00e-03	7.34e-01
				GO:0044351	macropinocytosis	5.51e-03	7.34e-01
				GO:0045089	positive regulation of innate immune response	5.71e-03	7.34e-01
				GO:0048548	regulation of pinocytosis	6.00e-03	7.34e-01
				GO:0060322	head development	5.95e-03	7.34e-01
				GO:0060368	regulation of Fc receptor mediated stimulatory signaling pathway	6.00e-03	7.34e-01
				GO:0070925	organelle assembly	5.76e-03	7.34e-01
				GO:0090557	establishment of endothelial intestinal barrier	6.00e-03	7.34e-01
				GO:1903441	protein localization to ciliary membrane	5.51e-03	7.34e-01
				GO:0002431	Fc receptor mediated stimulatory signaling pathway	7.50e-03	7.61e-01
				GO:0002467	germinal center formation	7.50e-03	7.61e-01
				GO:0003356	regulation of cilium beat frequency	7.00e-03	7.61e-01
				GO:0006952	defense response	6.49e-03	7.61e-01
				GO:0006955	immune response	6.62e-03	7.61e-01
				GO:0009111	vitamin catabolic process	6.50e-03	7.61e-01
				GO:0010225	response to UV-C	7.50e-03	7.61e-01
				GO:0014820	tonic smooth muscle contraction	7.00e-03	7.61e-01
				GO:0032099	negative regulation of appetite	7.50e-03	7.61e-01
				GO:0032351	negative regulation of hormone metabolic process	7.50e-03	7.61e-01
				GO:0032353	negative regulation of hormone biosynthetic process	6.50e-03	7.61e-01
				GO:0032688	negative regulation of interferon-beta production	7.50e-03	7.61e-01
				GO:0038094	Fc-gamma receptor signaling pathway	7.00e-03	7.61e-01
				GO:0040015	negative regulation of multicellular organism growth	7.50e-03	7.61e-01
				GO:0042362	fat-soluble vitamin biosynthetic process	7.50e-03	7.61e-01
				GO:0045087	innate immune response	7.27e-03	7.61e-01
				GO:0045596	negative regulation of cell differentiation	6.75e-03	7.61e-01
				GO:0045618	positive regulation of keratinocyte differentiation	7.50e-03	7.61e-01
				GO:0045665	negative regulation of neuron differentiation	6.35e-03	7.61e-01
				GO:0046322	negative regulation of fatty acid oxidation	7.00e-03	7.61e-01
				GO:0048588	developmental cell growth	6.97e-03	7.61e-01
				GO:0048681	negative regulation of axon regeneration	7.00e-03	7.61e-01
				GO:0050793	regulation of developmental process	7.01e-03	7.61e-01
				GO:0060560	developmental growth involved in morphogenesis	6.81e-03	7.61e-01
				GO:0099151	regulation of postsynaptic density assembly	7.50e-03	7.61e-01
				GO:1902285	semaphorin-plexin signaling pathway involved in neuron projection guidance	7.00e-03	7.61e-01
				GO:1902287	semaphorin-plexin signaling pathway involved in axon guidance	6.50e-03	7.61e-01
				GO:0002024	diet induced thermogenesis	8.00e-03	7.72e-01
				GO:0021783	preganglionic parasympathetic fiber development	8.00e-03	7.72e-01
				GO:0030656	regulation of vitamin metabolic process	8.00e-03	7.72e-01
				GO:0032096	negative regulation of response to food	8.00e-03	7.72e-01
				GO:0032769	negative regulation of monooxygenase activity	8.00e-03	7.72e-01
				GO:0042359	vitamin D metabolic process	8.00e-03	7.72e-01
				GO:0060100	positive regulation of phagocytosis, engulfment	8.00e-03	7.72e-01
				GO:1905155	positive regulation of membrane invagination	8.00e-03	7.72e-01
				GO:0003352	regulation of cilium movement	8.99e-03	7.76e-01
				GO:0007288	sperm axoneme assembly	8.99e-03	7.76e-01
				GO:0009966	regulation of signal transduction	8.62e-03	7.76e-01
				GO:0022038	corpus callosum development	8.99e-03	7.76e-01
				GO:0032105	negative regulation of response to extracellular stimulus	8.99e-03	7.76e-01
				GO:0032108	negative regulation of response to nutrient levels	8.99e-03	7.76e-01
				GO:0032717	negative regulation of interleukin-8 production	8.50e-03	7.76e-01
				GO:0032868	response to insulin	8.28e-03	7.76e-01
				GO:0034162	toll-like receptor 9 signaling pathway	8.50e-03	7.76e-01
				GO:0042228	interleukin-8 biosynthetic process	8.99e-03	7.76e-01
				GO:0045064	T-helper 2 cell differentiation	8.99e-03	7.76e-01
				GO:0045088	regulation of innate immune response	8.68e-03	7.76e-01
				GO:0045414	regulation of interleukin-8 biosynthetic process	8.50e-03	7.76e-01
				GO:0048532	anatomical structure arrangement	8.99e-03	7.76e-01
				GO:0061000	negative regulation of dendritic spine development	8.50e-03	7.76e-01
				GO:0070571	negative regulation of neuron projection regeneration	8.50e-03	7.76e-01
				GO:0099150	regulation of postsynaptic specialization assembly	8.99e-03	7.76e-01
				GO:0150052	regulation of postsynapse assembly	8.99e-03	7.76e-01
				GO:1902931	negative regulation of alcohol biosynthetic process	8.99e-03	7.76e-01
				GO:1904889	regulation of excitatory synapse assembly	8.99e-03	7.76e-01
				GO:0060271	cilium assembly	9.10e-03	7.80e-01
				GO:0030154	cell differentiation	9.15e-03	7.81e-01
				GO:0044320	cellular response to leptin stimulus	9.49e-03	7.93e-01
				GO:0048486	parasympathetic nervous system development	9.49e-03	7.93e-01
				GO:0050767	regulation of neurogenesis	9.46e-03	7.93e-01
				GO:0060099	regulation of phagocytosis, engulfment	9.49e-03	7.93e-01
				GO:0034097	response to cytokine	9.54e-03	7.93e-01
				GO:0002313	mature B cell differentiation involved in immune response	9.99e-03	8.02e-01
				GO:0034143	regulation of toll-like receptor 4 signaling pathway	9.99e-03	8.02e-01
				GO:0035729	cellular response to hepatocyte growth factor stimulus	9.99e-03	8.02e-01
				GO:0038093	Fc receptor signaling pathway	9.99e-03	8.02e-01
				GO:1900016	negative regulation of cytokine production involved in inflammatory response	9.99e-03	8.02e-01
				GO:1905153	regulation of membrane invagination	9.99e-03	8.02e-01
				GO:1905874	regulation of postsynaptic density organization	9.99e-03	8.02e-01
				GO:0016042	lipid catabolic process	1.01e-02	8.04e-01
				GO:0006907	pinocytosis	1.05e-02	8.21e-01
				GO:0048670	regulation of collateral sprouting	1.05e-02	8.21e-01
				GO:0071305	cellular response to vitamin D	1.05e-02	8.21e-01
				GO:2000145	regulation of cell motility	1.04e-02	8.21e-01
				GO:0044782	cilium organization	1.08e-02	8.39e-01
				GO:0032095	regulation of response to food	1.10e-02	8.39e-01
				GO:0035728	response to hepatocyte growth factor	1.10e-02	8.39e-01
				GO:0046325	negative regulation of glucose import	1.10e-02	8.39e-01
				GO:0097107	postsynaptic density assembly	1.10e-02	8.39e-01
				GO:0006066	alcohol metabolic process	1.12e-02	8.40e-01
				GO:0007417	central nervous system development	1.11e-02	8.40e-01
				GO:0010769	regulation of cell morphogenesis involved in differentiation	1.14e-02	8.40e-01
				GO:0021756	striatum development	1.15e-02	8.40e-01
				GO:0032480	negative regulation of type I interferon production	1.15e-02	8.40e-01
				GO:0044321	response to leptin	1.15e-02	8.40e-01
				GO:0045595	regulation of cell differentiation	1.14e-02	8.40e-01
				GO:0045606	positive regulation of epidermal cell differentiation	1.15e-02	8.40e-01
				GO:0048869	cellular developmental process	1.15e-02	8.40e-01
				GO:0060294	cilium movement involved in cell motility	1.15e-02	8.40e-01
				GO:0002335	mature B cell differentiation	1.25e-02	8.82e-01
				GO:0006706	steroid catabolic process	1.25e-02	8.82e-01
				GO:0009110	vitamin biosynthetic process	1.25e-02	8.82e-01
				GO:0009725	response to hormone	1.25e-02	8.82e-01
				GO:0032098	regulation of appetite	1.25e-02	8.82e-01
				GO:0034695	response to prostaglandin E	1.25e-02	8.82e-01
				GO:0048843	negative regulation of axon extension involved in axon guidance	1.25e-02	8.82e-01
				GO:0014829	vascular smooth muscle contraction	1.30e-02	8.98e-01
				GO:0040012	regulation of locomotion	1.28e-02	8.98e-01
				GO:0046426	negative regulation of receptor signaling pathway via JAK-STAT	1.30e-02	8.98e-01
				GO:0051960	regulation of nervous system development	1.29e-02	8.98e-01
				GO:1902668	negative regulation of axon guidance	1.30e-02	8.98e-01
				GO:0010829	negative regulation of glucose transmembrane transport	1.40e-02	9.26e-01
				GO:0019216	regulation of lipid metabolic process	1.38e-02	9.26e-01
				GO:0021602	cranial nerve morphogenesis	1.35e-02	9.26e-01
				GO:0031349	positive regulation of defense response	1.38e-02	9.26e-01
				GO:0048668	collateral sprouting	1.40e-02	9.26e-01
				GO:0051270	regulation of cellular component movement	1.35e-02	9.26e-01
				GO:0060284	regulation of cell development	1.40e-02	9.26e-01
				GO:0098698	postsynaptic specialization assembly	1.40e-02	9.26e-01
				GO:1904893	negative regulation of receptor signaling pathway via STAT	1.40e-02	9.26e-01
				GO:2000178	negative regulation of neural precursor cell proliferation	1.40e-02	9.26e-01
				GO:0021544	subpallium development	1.45e-02	9.36e-01
				GO:0032647	regulation of interferon-alpha production	1.45e-02	9.36e-01
				GO:0042533	tumor necrosis factor biosynthetic process	1.45e-02	9.36e-01
				GO:0042534	regulation of tumor necrosis factor biosynthetic process	1.45e-02	9.36e-01
				GO:0062012	regulation of small molecule metabolic process	1.43e-02	9.36e-01
				GO:1904861	excitatory synapse assembly	1.45e-02	9.36e-01
				GO:0001539	cilium or flagellum-dependent cell motility	1.49e-02	9.49e-01
				GO:0010894	negative regulation of steroid biosynthetic process	1.49e-02	9.49e-01
				GO:0045939	negative regulation of steroid metabolic process	1.49e-02	9.49e-01
				GO:0060285	cilium-dependent cell motility	1.49e-02	9.49e-01
				GO:0071295	cellular response to vitamin	1.49e-02	9.49e-01
				GO:0010646	regulation of cell communication	1.52e-02	9.62e-01
				GO:0032607	interferon-alpha production	1.54e-02	9.62e-01
				GO:0045922	negative regulation of fatty acid metabolic process	1.54e-02	9.62e-01
				GO:0046697	decidualization	1.54e-02	9.62e-01
				GO:0048841	regulation of axon extension involved in axon guidance	1.54e-02	9.62e-01
				GO:0002021	response to dietary excess	1.59e-02	9.66e-01
				GO:0006631	fatty acid metabolic process	1.56e-02	9.66e-01
				GO:0023051	regulation of signaling	1.57e-02	9.66e-01
				GO:0032535	regulation of cellular component size	1.59e-02	9.66e-01
				GO:0034694	response to prostaglandin	1.59e-02	9.66e-01
				GO:0048679	regulation of axon regeneration	1.59e-02	9.66e-01
				GO:0099560	synaptic membrane adhesion	1.59e-02	9.66e-01
				GO:0019221	cytokine-mediated signaling pathway	1.63e-02	9.78e-01
				GO:0034122	negative regulation of toll-like receptor signaling pathway	1.64e-02	9.78e-01
				GO:0045616	regulation of keratinocyte differentiation	1.64e-02	9.78e-01
				GO:0048731	system development	1.63e-02	9.78e-01
				GO:0099068	postsynapse assembly	1.64e-02	9.78e-01
				GO:0006775	fat-soluble vitamin metabolic process	1.69e-02	9.82e-01
				GO:0033280	response to vitamin D	1.69e-02	9.82e-01
				GO:0034142	toll-like receptor 4 signaling pathway	1.69e-02	9.82e-01
				GO:0042036	negative regulation of cytokine biosynthetic process	1.69e-02	9.82e-01
				GO:0042832	defense response to protozoan	1.69e-02	9.82e-01
				GO:0060632	regulation of microtubule-based movement	1.69e-02	9.82e-01
				GO:2000026	regulation of multicellular organismal development	1.68e-02	9.82e-01
				GO:0021884	forebrain neuron development	1.74e-02	9.96e-01
				GO:0042311	vasodilation	1.74e-02	9.96e-01
				GO:0046688	response to copper ion	1.74e-02	9.96e-01
				GO:2000171	negative regulation of dendrite development	1.74e-02	9.96e-01
				GO:0001562	response to protozoan	1.84e-02	1.00e+00
				GO:0001885	endothelial cell development	3.21e-02	1.00e+00
				GO:0001893	maternal placenta development	2.14e-02	1.00e+00
				GO:0001895	retina homeostasis	2.58e-02	1.00e+00
				GO:0002253	activation of immune response	2.60e-02	1.00e+00
				GO:0002287	alpha-beta T cell activation involved in immune response	3.16e-02	1.00e+00
				GO:0002292	T cell differentiation involved in immune response	3.41e-02	1.00e+00
				GO:0002293	alpha-beta T cell differentiation involved in immune response	3.12e-02	1.00e+00
				GO:0002294	CD4-positive, alpha-beta T cell differentiation involved in immune response	3.07e-02	1.00e+00
				GO:0002312	B cell activation involved in immune response	3.94e-02	1.00e+00
				GO:0002376	immune system process	3.32e-02	1.00e+00
				GO:0002532	production of molecular mediator involved in inflammatory response	3.75e-02	1.00e+00
				GO:0002534	cytokine production involved in inflammatory response	2.53e-02	1.00e+00
				GO:0002757	immune response-activating signal transduction	1.91e-02	1.00e+00
				GO:0002764	immune response-regulating signaling pathway	2.04e-02	1.00e+00
				GO:0003341	cilium movement	3.65e-02	1.00e+00
				GO:0006576	cellular biogenic amine metabolic process	2.33e-02	1.00e+00
				GO:0006629	lipid metabolic process	2.27e-02	1.00e+00
				GO:0006766	vitamin metabolic process	3.55e-02	1.00e+00
				GO:0006892	post-Golgi vesicle-mediated transport	4.42e-02	1.00e+00
				GO:0006893	Golgi to plasma membrane transport	2.73e-02	1.00e+00
				GO:0007154	cell communication	4.67e-02	1.00e+00
				GO:0007165	signal transduction	2.28e-02	1.00e+00
				GO:0007275	multicellular organism development	2.78e-02	1.00e+00
				GO:0007399	nervous system development	2.28e-02	1.00e+00
				GO:0007409	axonogenesis	1.98e-02	1.00e+00
				GO:0008045	motor neuron axon guidance	1.89e-02	1.00e+00
				GO:0008285	negative regulation of cell population proliferation	4.45e-02	1.00e+00
				GO:0009308	amine metabolic process	4.47e-02	1.00e+00
				GO:0009409	response to cold	2.63e-02	1.00e+00
				GO:0009653	anatomical structure morphogenesis	3.48e-02	1.00e+00
				GO:0009719	response to endogenous stimulus	4.27e-02	1.00e+00
				GO:0009893	positive regulation of metabolic process	2.30e-02	1.00e+00
				GO:0010761	fibroblast migration	2.53e-02	1.00e+00
				GO:0010762	regulation of fibroblast migration	2.04e-02	1.00e+00
				GO:0010827	regulation of glucose transmembrane transport	4.28e-02	1.00e+00
				GO:0010975	regulation of neuron projection development	3.34e-02	1.00e+00
				GO:0019217	regulation of fatty acid metabolic process	4.66e-02	1.00e+00
				GO:0021545	cranial nerve development	2.38e-02	1.00e+00
				GO:0021675	nerve development	3.80e-02	1.00e+00
				GO:0021872	forebrain generation of neurons	3.55e-02	1.00e+00
				GO:0021879	forebrain neuron differentiation	3.02e-02	1.00e+00
				GO:0021954	central nervous system neuron development	4.23e-02	1.00e+00
				GO:0022008	neurogenesis	4.89e-02	1.00e+00
				GO:0022604	regulation of cell morphogenesis	2.68e-02	1.00e+00
				GO:0022607	cellular component assembly	3.69e-02	1.00e+00
				GO:0023052	signaling	4.56e-02	1.00e+00
				GO:0030031	cell projection assembly	2.43e-02	1.00e+00
				GO:0030330	DNA damage response, signal transduction by p53 class mediator	3.12e-02	1.00e+00
				GO:0030500	regulation of bone mineralization	4.04e-02	1.00e+00
				GO:0030855	epithelial cell differentiation	3.61e-02	1.00e+00
				GO:0030858	positive regulation of epithelial cell differentiation	3.02e-02	1.00e+00
				GO:0031102	neuron projection regeneration	3.26e-02	1.00e+00
				GO:0031103	axon regeneration	2.77e-02	1.00e+00
				GO:0031347	regulation of defense response	4.06e-02	1.00e+00
				GO:0031670	cellular response to nutrient	3.55e-02	1.00e+00
				GO:0032094	response to food	2.23e-02	1.00e+00
				GO:0032350	regulation of hormone metabolic process	2.58e-02	1.00e+00
				GO:0032479	regulation of type I interferon production	3.89e-02	1.00e+00
				GO:0032606	type I interferon production	4.04e-02	1.00e+00
				GO:0032608	interferon-beta production	2.53e-02	1.00e+00
				GO:0032613	interleukin-10 production	2.77e-02	1.00e+00
				GO:0032637	interleukin-8 production	3.60e-02	1.00e+00
				GO:0032648	regulation of interferon-beta production	2.48e-02	1.00e+00
				GO:0032649	regulation of interferon-gamma production	4.90e-02	1.00e+00
				GO:0032653	regulation of interleukin-10 production	2.58e-02	1.00e+00
				GO:0032677	regulation of interleukin-8 production	3.31e-02	1.00e+00
				GO:0032720	negative regulation of tumor necrosis factor production	3.12e-02	1.00e+00
				GO:0032729	positive regulation of interferon-gamma production	3.41e-02	1.00e+00
				GO:0032733	positive regulation of interleukin-10 production	1.79e-02	1.00e+00
				GO:0032768	regulation of monooxygenase activity	2.23e-02	1.00e+00
				GO:0032787	monocarboxylic acid metabolic process	3.36e-02	1.00e+00
				GO:0032870	cellular response to hormone stimulus	4.38e-02	1.00e+00
				GO:0032990	cell part morphogenesis	4.50e-02	1.00e+00
				GO:0034308	primary alcohol metabolic process	3.89e-02	1.00e+00
				GO:0035082	axoneme assembly	3.41e-02	1.00e+00
				GO:0035335	peptidyl-tyrosine dephosphorylation	4.81e-02	1.00e+00
				GO:0035710	CD4-positive, alpha-beta T cell activation	4.66e-02	1.00e+00
				GO:0040014	regulation of multicellular organism growth	3.89e-02	1.00e+00
				GO:0040018	positive regulation of multicellular organism growth	1.99e-02	1.00e+00
				GO:0042088	T-helper 1 type immune response	2.23e-02	1.00e+00
				GO:0042092	type 2 immune response	1.99e-02	1.00e+00
				GO:0042093	T-helper cell differentiation	3.02e-02	1.00e+00
				GO:0042108	positive regulation of cytokine biosynthetic process	3.36e-02	1.00e+00
				GO:0042310	vasoconstriction	4.66e-02	1.00e+00
				GO:0042446	hormone biosynthetic process	3.70e-02	1.00e+00
				GO:0042770	signal transduction in response to DNA damage	4.52e-02	1.00e+00
				GO:0042771	intrinsic apoptotic signaling pathway in response to DNA damage by p53 class mediator	2.09e-02	1.00e+00
				GO:0043001	Golgi to plasma membrane protein transport	1.84e-02	1.00e+00
				GO:0043367	CD4-positive, alpha-beta T cell differentiation	3.80e-02	1.00e+00
				GO:0043434	response to peptide hormone	2.00e-02	1.00e+00
				GO:0043627	response to estrogen	4.28e-02	1.00e+00
				GO:0044085	cellular component biogenesis	4.82e-02	1.00e+00
				GO:0044106	cellular amine metabolic process	3.99e-02	1.00e+00
				GO:0045494	photoreceptor cell maintenance	2.04e-02	1.00e+00
				GO:0045604	regulation of epidermal cell differentiation	2.68e-02	1.00e+00
				GO:0045682	regulation of epidermis development	3.89e-02	1.00e+00
				GO:0045684	positive regulation of epidermis development	1.84e-02	1.00e+00
				GO:0046173	polyol biosynthetic process	3.75e-02	1.00e+00
				GO:0046320	regulation of fatty acid oxidation	1.79e-02	1.00e+00
				GO:0046323	glucose import	3.94e-02	1.00e+00
				GO:0046324	regulation of glucose import	3.31e-02	1.00e+00
				GO:0046885	regulation of hormone biosynthetic process	1.84e-02	1.00e+00
				GO:0048468	cell development	2.29e-02	1.00e+00
				GO:0048483	autonomic nervous system development	2.28e-02	1.00e+00
				GO:0048513	animal organ development	2.00e-02	1.00e+00
				GO:0048519	negative regulation of biological process	3.19e-02	1.00e+00
				GO:0048522	positive regulation of cellular process	3.48e-02	1.00e+00
				GO:0048536	spleen development	2.04e-02	1.00e+00
				GO:0048667	cell morphogenesis involved in neuron differentiation	3.41e-02	1.00e+00
				GO:0048678	response to axon injury	4.38e-02	1.00e+00
				GO:0048699	generation of neurons	4.06e-02	1.00e+00
				GO:0048812	neuron projection morphogenesis	3.93e-02	1.00e+00
				GO:0048846	axon extension involved in axon guidance	1.79e-02	1.00e+00
				GO:0048854	brain morphogenesis	1.79e-02	1.00e+00
				GO:0048858	cell projection morphogenesis	4.14e-02	1.00e+00
				GO:0048870	cell motility	3.89e-02	1.00e+00
				GO:0048871	multicellular organismal homeostasis	2.10e-02	1.00e+00
				GO:0050764	regulation of phagocytosis	4.95e-02	1.00e+00
				GO:0050766	positive regulation of phagocytosis	3.60e-02	1.00e+00
				GO:0050772	positive regulation of axonogenesis	4.95e-02	1.00e+00
				GO:0050778	positive regulation of immune response	4.53e-02	1.00e+00
				GO:0050810	regulation of steroid biosynthetic process	3.70e-02	1.00e+00
				GO:0050919	negative chemotaxis	2.33e-02	1.00e+00
				GO:0050922	negative regulation of chemotaxis	2.77e-02	1.00e+00
				GO:0051055	negative regulation of lipid biosynthetic process	3.21e-02	1.00e+00
				GO:0051094	positive regulation of developmental process	3.53e-02	1.00e+00
				GO:0051128	regulation of cellular component organization	3.17e-02	1.00e+00
				GO:0051289	protein homotetramerization	3.89e-02	1.00e+00
				GO:0051341	regulation of oxidoreductase activity	4.81e-02	1.00e+00
				GO:0051353	positive regulation of oxidoreductase activity	2.77e-02	1.00e+00
				GO:0051354	negative regulation of oxidoreductase activity	1.79e-02	1.00e+00
				GO:0051674	localization of cell	3.89e-02	1.00e+00
				GO:0060135	maternal process involved in female pregnancy	3.55e-02	1.00e+00
				GO:0060998	regulation of dendritic spine development	4.62e-02	1.00e+00
				GO:0061028	establishment of endothelial barrier	2.38e-02	1.00e+00
				GO:0061512	protein localization to cilium	2.68e-02	1.00e+00
				GO:0061564	axon development	2.34e-02	1.00e+00
				GO:0061951	establishment of protein localization to plasma membrane	2.87e-02	1.00e+00
				GO:0065008	regulation of biological quality	3.16e-02	1.00e+00
				GO:0070167	regulation of biomineral tissue development	4.66e-02	1.00e+00
				GO:0070542	response to fatty acid	4.76e-02	1.00e+00
				GO:0070570	regulation of neuron projection regeneration	1.84e-02	1.00e+00
				GO:0071526	semaphorin-plexin signaling pathway	1.89e-02	1.00e+00
				GO:0072332	intrinsic apoptotic signaling pathway by p53 class mediator	3.65e-02	1.00e+00
				GO:0097106	postsynaptic density organization	2.23e-02	1.00e+00
				GO:0097755	positive regulation of blood vessel diameter	3.31e-02	1.00e+00
				GO:0098876	vesicle-mediated transport to the plasma membrane	4.28e-02	1.00e+00
				GO:0099054	presynapse assembly	2.58e-02	1.00e+00
				GO:0099084	postsynaptic specialization organization	2.48e-02	1.00e+00
				GO:0099172	presynapse organization	2.97e-02	1.00e+00
				GO:0099174	regulation of presynapse organization	1.99e-02	1.00e+00
				GO:0120031	plasma membrane bounded cell projection assembly	2.33e-02	1.00e+00
				GO:0120039	plasma membrane bounded cell projection morphogenesis	4.09e-02	1.00e+00
				GO:0120162	positive regulation of cold-induced thermogenesis	4.23e-02	1.00e+00
				GO:1900015	regulation of cytokine production involved in inflammatory response	2.38e-02	1.00e+00
				GO:1900076	regulation of cellular response to insulin stimulus	4.18e-02	1.00e+00
				GO:1900077	negative regulation of cellular response to insulin stimulus	1.99e-02	1.00e+00
				GO:1901615	organic hydroxy compound metabolic process	2.45e-02	1.00e+00
				GO:1901616	organic hydroxy compound catabolic process	3.41e-02	1.00e+00
				GO:1901652	response to peptide	2.73e-02	1.00e+00
				GO:1901983	regulation of protein acetylation	3.84e-02	1.00e+00
				GO:1901985	positive regulation of protein acetylation	2.23e-02	1.00e+00
				GO:1902284	neuron projection extension involved in neuron projection guidance	1.79e-02	1.00e+00
				GO:1902667	regulation of axon guidance	2.19e-02	1.00e+00
				GO:1902930	regulation of alcohol biosynthetic process	2.68e-02	1.00e+00
				GO:1903035	negative regulation of response to wounding	4.18e-02	1.00e+00
				GO:1903556	negative regulation of tumor necrosis factor superfamily cytokine production	3.21e-02	1.00e+00
				GO:1905515	non-motile cilium assembly	3.07e-02	1.00e+00
				GO:1905606	regulation of presynapse assembly	1.84e-02	1.00e+00
